# Supplementary material for: Local mutational diversity drives intratumoral immune heterogeneity in non-small cell lung cancer
Source: Nat Commun. 2018 Dec 18;9:5361. doi: 10.1038/s41467-018-07767-w (PMC6299138; doi:10.1038/s41467-018-07767-w)
Supplement: Supplementary file 2 — Supplementary Data 1 [file 41467_2018_7767_MOESM2_ESM.xlsx]

## Sheet: Supplementary Table 1
Supplementary Table 1. Clinical information
Cohort for sequencing analysis
Paitent.ID	Gender	Age	Pathological type	Differentiation	Location	Stage	TNM Stage	T	N	M0	Size	Smoking	Alcoholism
P001	Female	59	LUAD	Mediate	LUL	IIIA	T2aN2M0	T2a	N2	M0	2.5cm*2.0cm*1.8cm	NO	NO
P002	Male	62	LUSC	Mediate	RUL	IIIA	T2aN2M0	T2a	N2	M0	4cm*4cm*3cm	YES	YES
P004	Male	43	LUAD		RLL	IB	T2aN0M0	T2a	N0	M0	3cm*3cm*1.5cm	YES	YES
P005	Male	59	LUAD	Mediate	LUL	IB	T2aN0M0	T2a	N0	M0	2cm*1.8cm*1.5cm	YES	NO
P007	Male	53	NOS		LUL	IIIA	T4N0M0	T4	N0	M0	7cm*4cm*4cm	YES	YES
P008	Male	75	LUSC	Poor	LLL	IIIA	T2bN2M0	T2b	N2	M0	5.5cm*4.5cm*4cm	YES	NO
P009	Female	53	LUAD	Mediate	LUL	IA	T1aN0M0	T1a	N0	M0	1cm*1cm*1cm	NO	NO
P013	Male	62	LUAD	Mediate	LUL	IIIA	T3N2M0	T3	N2	M0	5cm*4.5cm*3cm	NO	NO
P015	Male	61	LUAD		LLL	IIB	T3N0M0	T3	N0	M0	3cm*2cm	YES	YES
P016	Male	70	LUAD		RUL	IIIA	T2aN2M0	T2a	N2	M0	3cm*3cm*3cm	YES	YES
P019	Female	60	LUAD	Mediate	RML	IIIA	T1bN2M0	T1b	N2	M0	2.5cm*1.8cm*1.2cm	NO	NO
P021	Male	48	LUAD		LLL		T1aN0M0	T1a	N0	M0	1.5cm*1.5cm*1cm	YES	NO
P022	Female	53	LUAD	Mediate	RUL	IIIA	T1bN2M0	T1b	N2	M0	2cm*2cm*2cm	NO	NO
P023	Male	62	LUAD	Mediate	LUL	IB	T2aN0M0	T2a	N0	M0	3cm	YES	NO
P024	Male	61	LUSC	Mediate	RLL		T2bN0M0	T2b	N0	M0	6cm*5cm*1.5cm	YES	NO
Cohort for FACS validation of fresh tissue
Paitent.ID	Gender	Age	Pathological type	Differentiation	Location	Stage	TNM Stage	T	N	M0	Size	Smoking	Alcholism
S01	Female	68	LUAD	Mediate	LUL	IB	T2aN0M0	T2a	N0	M0	3cm*2.5cm*2cm	NO	NO
S02	Male	43	LUAD	Poor	RLL	IB	T2aN0M0	T2a	N0	M0	3cm*3cm*1.5cm	YES	NO
S03	Male	48	LUSC	Mediate	RLL	IIB	T3N0M0	T3	N0	M0	4cm*3cm*2.5cm	NO	NO
