# Supplementary material for: Local mutational diversity drives intratumoral immune heterogeneity in non-small cell lung cancer
Source: Nat Commun. 2018 Dec 18;9:5361. doi: 10.1038/s41467-018-07767-w (PMC6299138; doi:10.1038/s41467-018-07767-w)
Supplement: Supplementary file 3 — Supplementary Data 2 [file 41467_2018_7767_MOESM3_ESM.xlsx]

## Sheet: Sheet1
Supplementary Table 2. Cellularity of tumor cells
ID	ploidy	cellularity
160003799TD3	2.3	0.3
160003820T1D	2	0.35
160003830T4D	2.3	0.31
160003824T3D	2	0.37
160003803TD6	3.7	0.58
160003807T1D	3.8	0.52
160003801TD2	4.1	0.32
160003807T4D	4.3	0.63
160003809T3D	4.9	0.38
160003828T1D	2.6	0.56
160003824T1D	2	0.41
160003842T1D	2.4	0.73
160003838T2D	4.1	0.24
160003842T3D	2.3	0.32
160003814T1D	2.8	0.29
160003828T3D	2.3	0.44
160003801TD4	4.6	0.26
160003826T2D	2.2	0.52
160003814T5D	2.7	0.28
160003801TD6	2	0.36
160003799TD2	3.7	0.25
160003809T5D	2.3	0.44
160003805T4D	2.9	0.39
160003807T2D	3.6	0.21
160003814T4D	3	0.47
160003807T5D	3.8	0.44
160003838T3D	4.4	0.27
160003803TD1	3.5	0.55
160003824T2D	1.9	0.29
160003801TD1	2.1	0.25
160003807T6D	3.3	0.26
160003826T1D	2.8	0.23
160003818T3D	3.6	0.45
160003826T3D	2.1	0.47
160003830T3D	3.7	0.39
160003803TD2	3.3	0.35
160003805T3D	2.8	0.45
160003805T5D	3	0.67
160003820T3D	2.2	0.35
160003805T2D	3	0.79
160003799TD1	2.3	0.26
160003803TD4	3.8	0.73
160003801TD5	3.3	0.43
160003820T2D	2.5	0.27
160003818T2D	3.5	0.33
160003807T3D	2.6	0.23
160003838T1D	2.2	0.48
160003803TD5	3.5	0.58
160003809T1D	2.3	0.28
160003801TD3	2.1	0.42
160003809T2D	2.2	0.46
160003828T2D	2.4	0.69
160003809T4D	4.2	0.54
160003830T5D	4.7	0.28
160003842T2D	2.3	0.65
160003818T1D	3.5	0.6
160003803TD3	1.9	0.82
