# Supplementary material for: Local mutational diversity drives intratumoral immune heterogeneity in non-small cell lung cancer
Source: Nat Commun. 2018 Dec 18;9:5361. doi: 10.1038/s41467-018-07767-w (PMC6299138; doi:10.1038/s41467-018-07767-w)
Supplement: Supplementary file 4 — Supplementary Data 3 [file 41467_2018_7767_MOESM4_ESM.xlsx]

## Sheet: Sheet1
Supplementary Table 3. Summary of whole exome sequencing
ID	Target size (bp)	Effective bases on target (without duplicated reads)	Average sequencing depth on target without duplicated reads	>= 20x	Patients
P002.T1	64190747	7745003272	120.66	0.9784	P002
P002.T2	64190747	6548817570	102.02	0.976	P002
P002.T3	64190747	9966216080	155.26	0.9838	P002
P002.T4	64190747	8579884247	133.66	0.9848	P002
P002.T5	64190747	9772054703	152.23	0.9839	P002
P002.T6	64190747	8538876842	133.02	0.9822	P002
P004.T1	64190747	8482032891	132.14	0.9868	P004
P004.T2	64190747	9638185630	150.15	0.989	P004
P004.T3	64190747	6809715675	106.09	0.9824	P004
P004.T4	64190747	10045031007	156.49	0.9893	P004
P004.T5	64190747	4022184473	62.66	0.9374	P004
P004.T6	64190747	7409034879	115.42	0.9796	P004
P005.T1	64190747	3522916904	54.88	0.9256	P005
P005.T2	64190747	9840040168	153.29	0.9865	P005
P005.T3	64190747	6644250066	103.51	0.9743	P005
P007.T1	64190747	6529162424	101.72	0.9659	P007
P007.T4	64190747	7469628038	116.37	0.9735	P007
P007.T5	64190747	7518618928	117.13	0.9755	P007
P008.T1	64190747	5556188984	86.56	0.9469	P008
P008.T2	64190747	8555964574	133.29	0.977	P008
P008.T3	64190747	9019434514	140.51	0.977	P008
P009.T1	64190747	9999660711	155.78	0.9869	P009
P009.T2	64190747	10377516006	161.67	0.9876	P009
P009.T3	64190747	8503139877	132.47	0.9833	P009
P012.T1	64190747	8446013876	131.58	0.9805	P012
P012.T2	64190747	7330570904	114.2	0.9764	P012
P012.T3	64190747	5916254444	92.17	0.9686	P012
P013.T1	64190747	7666499858	119.43	0.9809	P013
P013.T2	64190747	8055577641	125.49	0.9858	P013
P013.T3	64190747	8922069528	138.99	0.985	P013
P015.T1	64190747	6297090625	98.1	0.9747	P015
P015.T2	64190747	7890834767	122.93	0.9815	P015
P015.T3	64190747	6959706818	108.42	0.9784	P015
P016.T3	64190747	8472130117	131.98	0.9765	P016
P016.T4	64190747	7606672943	118.5	0.9743	P016
P016.T5	64190747	6857562874	106.83	0.9699	P016
P019.T2	64190747	6822227685	106.28	0.9728	P019
P019.T3	64190747	7305569928	113.81	0.977	P019
P019.T4	64190747	6050179456	94.25	0.9776	P019
P019.T5	64190747	8039189131	125.24	0.9737	P019
P021.T1	64190747	6415803054	99.95	0.9708	P021
P021.T2	64190747	5462142560	85.09	0.9684	P021
P021.T3	64190747	5845692268	91.07	0.969	P021
P022.T1	64190747	5503219166	85.73	0.9674	P022
P022.T2	64190747	8302746667	129.34	0.9829	P022
P022.T3	64190747	6697118186	104.33	0.9774	P022
P022.T4	64190747	6031751920	93.97	0.973	P022
P022.T5	64190747	7171038875	111.71	0.9756	P022
P022.T6	64190747	7826471020	121.93	0.9812	P022
P023.T1	64190747	5831583645	90.85	0.9737	P023
P023.T2	64190747	7355865819	114.59	0.98	P023
P023.T3	64190747	7216156908	112.42	0.9761	P023
P023.T4	64190747	8769937044	136.62	0.9803	P023
P023.T5	64190747	5763991018	89.79	0.9722	P023
P024.T1	64190747	6302014715	98.18	0.9737	P024
P024.T2	64190747	6956347018	108.37	0.9797	P024
P024.T3	64190747	6906348943	107.59	0.9775	P024
