# Supplementary material for: Local mutational diversity drives intratumoral immune heterogeneity in non-small cell lung cancer
Source: Nat Commun. 2018 Dec 18;9:5361. doi: 10.1038/s41467-018-07767-w (PMC6299138; doi:10.1038/s41467-018-07767-w)
Supplement: Supplementary file 6 — Supplementary Data 5 [file 41467_2018_7767_MOESM6_ESM.xlsx]

## Sheet: Supplementary Table S07 - TCR d
Supplementary Table 5. Dominant CDR3 sequence
seqCDR3	aaCDR3	TRBV	TRBJ	nSeqCDR3	P002.T1	P002.T2	P002.T3	P002.T4	P002.T5	P002.T6	P004.T1	P004.T2	P004.T3	P004.T4	P004.T5	P004.T6	P005.T1	P005.T2	P005.T3	P007.T1	P007.T4	P007.T5	P008.T1	P008.T2	P008.T3	P009.T1	P009.T2	P009.T3	P012.T1	P012.T2	P012.T3	P013.T1	P013.T2	P013.T3	P015.T1	P015.T2	P015.T3	P016.T3	P016.T4	P016.T5	P019.T2	P019.T3	P019.T4	P019.T5	P021.T1	P021.T2	P021.T3	P022.T1	P022.T2
TGTGCCAGCAGCGACGATGGGCAGGGCGAAAAAAACACCGGGGAGCTGTTTTTT	CASSDDGQGEKNTGELFF	TRBV2*01(318.8),TRBV2*03(318.8),TRBV2*02(317.8)	TRBJ2-2*01(239.1)	CDR_0	0	0	0	0	0	0	0	0	0	0	0	0	0	0	0	0	0	0	0	0	0	0	0	21	0	0	0	0	0	0	0	0	0	0	0	0	0	0	0	0	0	0	0	0	0
TGCAGTGCTAGAGTCCCCCCGGGGCTCGATAATGAAAAACTGTTTTTT	CSARVPPGLDNEKLFF	TRBV20-1*01(423.2),TRBV20-1*05(418.2),TRBV20-1*07(418.2),TRBV20-1*02(413.2),TRBV20-1*06(413.2)	TRBJ1-4*01(224.2)	CDR_1	0	0	0	0	0	0	0	0	0	0	0	0	0	0	0	0	0	0	0	0	0	0	0	0	0	0	0	0	0	0	0	0	0	0	0	0	0	0	0	0	0	0	0	0	0
TGTGCCAGCAGTGAAGACTATAGCAATCAGCCCCAGCATTTT	CASSEDYSNQPQHF	TRBV6-1*01(264.1)	TRBJ1-5*01(263)	CDR_2	0	0	0	0	0	0	0	0	0	0	0	0	0	0	0	0	0	0	0	0	0	0	0	0	0	0	0	0	0	0	0	0	0	0	0	0	0	0	0	0	0	0	0	0	0
TGTGCCAGCATGGGGACAGGAAATAGCAATCAGCCCCAGCATTTT	CASMGTGNSNQPQHF	TRBV27*01(261.7)	TRBJ1-5*01(217.6)	CDR_3	0	0	0	0	0	0	0	0	0	0	0	0	0	0	0	0	0	0	0	0	0	0	0	0	0	248	87	0	0	0	0	0	0	0	0	0	0	0	0	0	0	0	0	0	0
TGTGCCAGCAGTTTAGACGGAAACTATGGCTACACCTTC	CASSLDGNYGYTF	TRBV12-3*01(275.5),TRBV12-4*01(275.5),TRBV12-4*02(255.4)	TRBJ1-2*01(163.9)	CDR_4	0	0	0	0	0	0	0	0	0	0	0	0	0	0	0	0	0	0	0	0	0	0	0	0	0	0	0	0	0	0	0	0	0	0	0	0	0	0	0	0	0	0	0	0	0
TGTGCCAGCAGCTACCTCGGGGTCGAGAACTATGGCTACACCTTC	CASSYLGVENYGYTF	TRBV28*01(266.5)	TRBJ1-2*01(225.3)	CDR_5	0	0	0	0	0	0	0	0	0	0	0	0	0	0	0	306	216	360	0	0	0	0	0	0	0	0	0	0	0	0	0	0	0	0	0	0	0	0	0	0	0	0	0	0	0
TGCAGTGCTACCAACAGGGGCTACGAGCAGTACTTC	CSATNRGYEQYF	TRBV20-1*02(408.9),TRBV20-1*03(408.9),TRBV20-1*06(408.9),TRBV20-1*01(407.9),TRBV20-1*07(407.9)	TRBJ2-7*01(211.6)	CDR_6	0	0	0	0	0	0	0	0	0	0	0	0	0	0	0	0	0	0	0	0	0	0	0	0	0	0	0	977	160	0	0	0	0	0	0	0	0	0	0	0	0	0	0	0	0
TGTGCCACGGGGGACATAAGCTCCTACGAGCAGTACTTC	CATGDISSYEQYF	TRBV6-2*01(219.6),TRBV6-3*01(219.6)	TRBJ2-7*01(237.4)	CDR_7	0	0	0	0	0	0	0	0	0	0	0	0	0	0	0	0	0	0	0	0	0	0	34	0	0	0	0	0	0	0	0	0	0	0	0	0	0	0	0	0	0	0	0	0	0
TGTGCCAGCAGCGTAGGGACTACTAGCGGGAGTTCCTACGAGCAGTACTTC	CASSVGTTSGSSYEQYF	TRBV9*01(393.1),TRBV9*02(393.1),TRBV9*03(378.1)	TRBJ2-7*01(232.9)	CDR_8	0	0	0	0	0	0	0	0	0	0	0	0	0	0	0	0	0	0	0	0	0	0	0	0	508	2563	123	0	0	0	0	0	0	0	0	0	0	0	0	0	0	0	0	0	0
TGTGCCAGCAGCGTAACCCCAAAACAGTCCATGAACACTGAAGCTTTCTTT	CASSVTPKQSMNTEAFF	TRBV9*01(388.3),TRBV9*02(388.3),TRBV9*03(378.3)	TRBJ1-1*01(245.8)	CDR_9	0	0	0	0	0	0	0	0	0	0	0	0	0	0	0	0	0	0	0	0	0	0	0	0	0	0	0	0	0	0	0	0	0	0	0	0	0	0	0	0	0	0	0	115	0
TGCGCCAGCAGCTCAGGCCCAGGACAGCCTAATTCACCCCTCCACTTT	CASSSGPGQPNSPLHF	TRBV5-1*01(418.1),TRBV5-1*02(401.1)	TRBJ1-6*01(232.5),TRBJ1-6*02(215.2)	CDR_10	0	0	0	0	0	0	0	0	0	0	0	0	0	0	0	0	0	0	0	0	0	0	0	0	0	0	0	0	0	0	43	0	0	0	0	0	0	0	0	0	0	0	0	0	0
TGTGCCAGCAGCTTATATCTAGATTCTAATTCACCCCTCCACTTT	CASSLYLDSNSPLHF	TRBV11-2*01(463.7),TRBV11-3*01(433.9),TRBV11-2*03(416.6),TRBV11-2*02(405.3)	TRBJ1-6*01(230.2),TRBJ1-6*02(204.9)	CDR_11	0	0	0	0	0	0	0	0	0	0	0	0	0	0	0	0	0	0	0	0	0	0	0	0	0	0	0	0	0	0	0	0	0	0	285	194	0	0	0	0	0	0	0	0	0
TGTGCCAGCAGCTCTCACCGAGTCTCCTATAATTCACCCCTCCACTTT	CASSSHRVSYNSPLHF	TRBV7-8*01(354.5),TRBV7-8*03(345.3),TRBV7-2*01(320.1),TRBV7-2*04(310.6)	TRBJ1-6*02(260.6),TRBJ1-6*01(239.2)	CDR_12	0	0	0	0	0	0	0	0	0	0	0	0	0	0	0	0	0	0	0	0	0	0	0	0	0	0	0	0	0	0	0	0	0	0	0	0	0	0	0	0	0	1461	0	0	0
TGTGCCAGCATTGTGGACAGAAACTACGAGCAGTACTTC	CASIVDRNYEQYF	TRBV2*01(313.7),TRBV2*03(313.7),TRBV2*02(312.7)	TRBJ2-7*01(214.3)	CDR_13	0	0	0	0	0	0	0	0	0	0	0	0	0	0	0	0	0	0	0	0	0	0	0	0	0	0	0	0	0	0	0	0	0	0	347	130	0	0	0	0	0	0	0	0	0
TGCGCCAGCAGCCCCAGGGTAGCGGGCTCCTACGAGCAGTACTTC	CASSPRVAGSYEQYF	TRBV5-1*01(412.5),TRBV5-1*02(397.5)	TRBJ2-7*01(230.7)	CDR_14	0	0	0	0	0	0	0	0	0	0	0	0	0	0	527	0	0	0	0	0	0	0	0	0	0	0	0	0	0	0	0	0	0	0	0	0	0	0	0	0	0	0	0	0	0
TGTGCCAGCAGGGCGATGAACACTGAAGCTTTCTTT	CASRAMNTEAFF	TRBV2*01(317.2),TRBV2*02(317.2),TRBV2*03(317.2)	TRBJ1-1*01(241.2)	CDR_15	0	0	0	0	0	0	0	0	0	0	0	0	0	0	0	0	0	0	0	0	0	0	0	0	0	0	0	0	0	0	0	0	0	0	0	0	0	0	0	0	0	0	188	0	0
TGTGCCAGCAATAGGCAGGGCTTCACCTACGAGCAGTACTTC	CASNRQGFTYEQYF	TRBV28*01(260.7)	TRBJ2-7*01(218.4)	CDR_16	0	0	0	0	0	0	0	0	0	0	0	0	0	0	0	0	0	0	0	0	0	0	0	0	0	422	0	0	0	0	0	0	0	0	0	0	0	0	0	0	0	0	0	0	0
TGCGCCAGCAGATTCAGTGACAGGACTGATGTGCAGTACTTC	CASRFSDRTDVQYF	TRBV5-1*01(408.7),TRBV5-1*02(397.7)	TRBJ2-7*01(174.9)	CDR_17	0	0	0	0	0	0	0	0	0	0	0	0	0	0	0	0	0	0	0	0	0	0	48	0	0	0	0	0	0	0	0	0	0	0	0	0	0	0	0	0	0	0	0	0	0
TGTGCCAGCAGTTTAACAGGATTCTACGAGCAGTACTTC	CASSLTGFYEQYF	TRBV28*01(287.1)	TRBJ2-7*01(208.3)	CDR_18	0	0	0	0	0	0	0	453	306	685	0	265	0	0	0	0	0	0	0	0	0	0	0	0	0	0	0	0	0	0	0	0	0	0	0	0	0	0	0	0	0	0	0	0	0
TGTGCCAGCAGTTACCGGGACAGAAATTCACCCCTCCACTTT	CASSYRDRNSPLHF	TRBV27*01(271.2)	TRBJ1-6*01(228.2),TRBJ1-6*02(214.2)	CDR_19	0	0	0	0	0	0	0	0	0	0	0	0	0	0	0	0	0	0	0	0	0	0	0	16	0	0	0	0	0	0	0	0	0	0	0	0	0	0	0	0	0	0	0	0	0
TGTGCCAGCAGTTTAATGGAAGACACTGAAGCTTTCTTT	CASSLMEDTEAFF	TRBV28*01(286.3)	TRBJ1-1*01(222.3)	CDR_20	0	0	0	0	0	0	0	0	0	0	0	0	0	0	0	0	0	0	0	0	0	0	0	0	0	0	0	0	0	0	0	0	0	0	0	0	0	0	0	0	337	0	0	0	0
TGTGCCAGCAGCCGCGCCGGGGTCGCCACCGGGGAGCTGTTTTTT	CASSRAGVATGELFF	TRBV6-1*01(179.2),TRBV6-6*04(145.8),TRBV6-6*03(145.2)	TRBJ2-2*01(224.6)	CDR_21	0	0	0	0	0	0	0	0	0	0	0	0	0	0	0	0	0	0	0	0	0	0	0	0	0	0	0	0	0	0	0	0	0	0	0	0	0	0	0	0	0	0	0	0	0
TGTGCCAGCAGTTTCCGCCAGGAAAGATCCTATAATTCACCCCTCCACTTT	CASSFRQERSYNSPLHF	TRBV28*01(280.3)	TRBJ1-6*01(254.3),TRBJ1-6*02(235.6)	CDR_22	0	0	0	0	0	0	0	0	0	0	0	0	0	0	0	0	0	0	0	0	0	0	0	0	0	0	0	848	0	0	0	0	0	0	0	0	0	0	0	0	0	0	0	0	0
TGTGCCAGTAACTCTCTCCCGGGACAGGGGTCACCCCTCCACTTT	CASNSLPGQGSPLHF	TRBV28*01(250.6)	TRBJ1-6*02(209.5),TRBJ1-6*01(183.5)	CDR_23	0	0	0	0	0	0	0	0	0	0	0	0	0	0	0	0	0	0	0	0	0	0	0	0	0	0	0	0	0	0	0	0	0	0	0	0	0	0	0	0	0	0	0	119	0
TGCAGTGCCCGGCGCGGGACCGAGCAGTACTTC	CSARRGTEQYF	TRBV20-1*01(399.1),TRBV20-1*02(399.1),TRBV20-1*03(399.1),TRBV20-1*06(399.1),TRBV20-1*07(399.1)	TRBJ2-7*01(202.7)	CDR_24	0	0	0	0	0	0	0	0	0	0	0	0	0	0	0	0	0	0	0	0	0	0	0	0	0	0	0	0	0	0	0	0	0	0	0	0	32	0	0	0	0	0	0	0	0
TGTGCCAGTAGTATCGAGTGGACTGCCTCCTACGAGCAGTACTTC	CASSIEWTASYEQYF	TRBV19*01(339),TRBV19*02(339),TRBV19*03(323)	TRBJ2-7*01(224.5)	CDR_25	0	0	0	0	0	0	0	0	0	0	0	0	0	0	0	747	0	223	0	0	0	0	0	0	0	0	0	0	0	0	0	0	0	0	0	0	0	0	0	0	0	0	0	0	0
TGTGCCAGCAGCTTAGACAACAGGGTTCATAATTCACCCCTCCACTTT	CASSLDNRVHNSPLHF	TRBV7-2*01(373),TRBV7-2*04(373),TRBV7-2*02(359.6),TRBV7-8*01(358.8)	TRBJ1-6*01(233.4),TRBJ1-6*02(212.5)	CDR_26	0	0	0	0	0	0	0	0	0	0	0	0	0	0	0	0	0	0	0	0	0	0	0	0	0	0	0	0	0	0	0	0	0	0	0	0	0	225	0	0	0	0	0	0	0
TGTGCCAGCAGAGGCTCCGACAGCGCCTATGGCTACACCTTC	CASRGSDSAYGYTF	TRBV28*01(263)	TRBJ1-2*01(218)	CDR_27	0	0	0	0	0	0	0	0	0	0	0	0	0	0	0	0	0	0	0	0	0	0	0	0	0	0	0	0	0	0	0	0	0	0	1170	106	0	0	0	0	0	0	0	0	0
TGTGCCACCAGTCAGACAGGGGTCGGTATCGGTCTCCACGAGCAGTACTTC	CATSQTGVGIGLHEQYF	TRBV15*02(288.2),TRBV15*01(282.2)	TRBJ2-7*01(211.6)	CDR_28	0	0	0	0	0	0	0	0	0	0	0	0	0	0	0	0	0	0	0	0	0	0	0	0	0	0	0	0	0	0	0	0	0	0	0	113	0	0	0	0	0	0	0	0	0
TGCGCCAGCAGCCAAGAGGCAGACTCTGGAAACACCATATATTTT	CASSQEADSGNTIYF	TRBV4-1*01(518.4)	TRBJ1-3*01(258)	CDR_29	0	0	0	0	0	0	0	0	0	0	0	0	0	0	0	0	0	0	0	0	0	0	0	0	0	0	0	0	0	0	0	0	0	0	0	0	0	0	0	0	0	0	0	0	0
TGCAGTGCTAACCGGGACAGGGGGCAAAAACTGTTTTTT	CSANRDRGQKLFF	TRBV20-1*01(408),TRBV20-1*02(408),TRBV20-1*03(408),TRBV20-1*06(408),TRBV20-1*07(408)	TRBJ1-4*01(199)	CDR_30	0	0	0	0	0	0	0	0	0	0	0	0	0	0	0	0	0	0	0	0	0	0	0	0	0	0	0	0	0	0	0	0	0	0	0	0	0	0	0	0	0	0	0	96	636
TGTGCCAGCAGGGCGGACAGGTTCCCCTACGAGCAGTACTTC	CASRADRFPYEQYF	TRBV2*01(315),TRBV2*02(315),TRBV2*03(315)	TRBJ2-7*01(190.8)	CDR_31	0	0	0	0	0	0	0	0	0	0	0	0	0	0	0	0	0	0	0	0	0	0	0	0	0	0	0	0	0	0	0	0	0	0	0	0	0	0	0	0	0	0	0	0	0
TGTGCCAGCCAACACGGGCAGCGGGAGAAACTCATTGGCGGGGATACGCAGTATTTT	CASQHGQREKLIGGDTQYF	TRBV27*01(258.2)	TRBJ2-3*01(187.7)	CDR_32	0	0	0	0	0	0	0	0	0	0	0	0	0	0	0	0	0	0	0	0	0	0	0	0	0	0	0	2145	245	49	0	0	0	0	0	0	0	0	0	0	0	0	0	0	0
TGTGCCAGCAGTGAAGAGCGGGGGCCGTACGAGCAGTACTTC	CASSEERGPYEQYF	TRBV6-1*01(274.4)	TRBJ2-7*01(208.1)	CDR_33	473	0	0	0	0	0	0	0	0	0	0	0	0	0	0	0	0	0	0	0	0	0	0	0	0	0	0	0	0	0	0	0	0	0	0	0	0	0	0	0	0	0	0	0	0
TGTGCCAGCAGTTTAAACAGAGCTTCCTACGAGCAGTACTTC	CASSLNRASYEQYF	TRBV12-3*01(265.7),TRBV12-4*01(265.7),TRBV12-4*02(254.7)	TRBJ2-7*01(222.5)	CDR_34	0	0	0	0	0	0	0	0	0	0	0	0	963	1919	1468	0	0	0	0	0	0	0	0	0	0	0	0	0	0	0	0	0	0	0	0	0	0	0	0	0	0	0	0	0	0
TGTGCCAGCAGCCCTTGGAGGGGAAGCTCCTATAATTCACCCCTCCACTTT	CASSPWRGSSYNSPLHF	TRBV28*01(264.1)	TRBJ1-6*01(267.2),TRBJ1-6*02(249.9)	CDR_35	0	0	0	0	0	0	0	0	0	0	0	0	0	0	0	0	0	0	0	0	0	0	60	0	0	0	0	0	0	0	0	0	0	0	0	0	0	0	0	0	0	0	0	0	0
TGTGCCAGCAGTTTCTCAATGGACACATCACCCCTCCACTTT	CASSFSMDTSPLHF	TRBV27*01(279.6)	TRBJ1-6*01(210.6),TRBJ1-6*02(180.7)	CDR_36	0	0	0	0	0	0	0	0	0	0	0	0	0	0	0	0	0	0	0	0	0	0	0	0	0	0	0	0	0	0	0	0	0	0	0	0	70	0	0	0	0	0	0	0	0
TGCAGTGCCGGGGGGGGACAGGGTTACGAGCAGTACTTC	CSAGGGQGYEQYF	TRBV20-1*01(399.2),TRBV20-1*02(399.2),TRBV20-1*03(399.2),TRBV20-1*06(399.2),TRBV20-1*07(399.2)	TRBJ2-7*01(209)	CDR_37	0	0	0	0	0	0	0	0	0	0	0	0	0	0	0	0	0	0	0	0	0	0	0	0	0	0	0	2189	141	61	0	0	0	0	0	0	0	0	0	0	0	0	0	0	0
TGTGCCAGCAGTTTAAGAGGGGGGGGCAATGAGCAGTTCTTC	CASSLRGGGNEQFF	TRBV28*01(287)	TRBJ2-1*01(185.3)	CDR_38	0	0	0	0	0	0	0	0	0	0	0	0	0	0	0	0	0	0	0	0	0	0	0	0	0	0	0	0	0	0	54	0	126	0	0	0	0	0	0	0	0	0	0	0	0
TGTGCCAGCAGTCTAGCGGGCTCCTACGAGCAGTACTTC	CASSLAGSYEQYF	TRBV6-1*01(249),TRBV6-6*04(227.9),TRBV6-6*03(217.4)	TRBJ2-7*01(230.2)	CDR_39	0	0	0	0	0	0	0	0	0	0	0	0	0	0	0	0	0	0	0	0	0	0	0	0	0	0	0	0	0	0	0	0	0	0	0	0	0	297	335	0	0	0	0	0	0
TGTGCCAGCAGTGACACCCCACAGTCCTGGAGTGGCTACACCTTC	CASSDTPQSWSGYTF	TRBV6-4*01(261.9),TRBV6-4*02(261.9)	TRBJ1-2*01(202.5)	CDR_40	0	0	0	0	0	0	0	0	0	0	0	0	0	0	0	0	0	0	0	0	0	0	0	0	0	0	0	0	0	0	0	0	167	0	0	0	0	0	0	0	0	0	0	0	0
TGCAGTGCTAGAGAAGGGTCCAAGATGTCCTACGAGCAGTACTTC	CSAREGSKMSYEQYF	TRBV20-1*01(430),TRBV20-1*05(420),TRBV20-1*07(420),TRBV20-1*02(415),TRBV20-1*06(415)	TRBJ2-7*01(223.4)	CDR_41	0	0	0	0	0	0	0	0	0	0	0	0	0	0	0	0	0	0	0	19	0	0	0	0	0	0	0	0	0	0	0	0	0	0	0	0	0	0	0	0	0	0	0	0	0
TGTGCCTGGAGCAGAGCTTACTATGGCTACACCTTC	CAWSRAYYGYTF	TRBV30*01(590.5),TRBV30*05(580.5),TRBV30*02(576.5)	TRBJ1-2*01(232.4)	CDR_42	0	0	0	0	0	0	0	0	0	0	0	0	0	0	0	0	0	0	0	0	0	0	0	0	0	0	0	0	0	0	0	0	0	0	0	0	0	0	0	0	0	0	0	0	0
TGTGCCAGCCGACCGACGGCTAGCGGAGTTTACGAGCAGTACTTC	CASRPTASGVYEQYF	TRBV6-2*01(236),TRBV6-3*01(236)	TRBJ2-7*01(215)	CDR_43	0	0	0	0	0	0	0	0	0	0	0	0	0	0	0	0	0	0	0	0	0	0	0	0	0	0	0	668	0	10	0	0	0	0	0	0	0	0	0	0	0	0	0	0	0
TGTGCCACCAGCAGGAGCGGGAGAGTTGGGAATGAGCAGTTCTTC	CATSRSGRVGNEQFF	TRBV15*02(293),TRBV15*01(284.7)	TRBJ2-1*01(184.3)	CDR_44	0	0	0	0	0	0	0	0	0	0	0	0	0	0	0	0	0	0	0	0	0	0	0	0	0	0	0	0	0	0	0	0	0	0	661	137	0	0	0	0	0	0	0	0	0
TGCAGTGCCCTGACAGGGGGTAGCTACGAGCAGTACTTC	CSALTGGSYEQYF	TRBV20-1*01(396.4),TRBV20-1*02(396.4),TRBV20-1*03(396.4),TRBV20-1*06(396.4),TRBV20-1*07(396.4)	TRBJ2-7*01(206)	CDR_45	459	480	0	0	0	0	0	0	0	0	0	0	0	0	0	0	0	0	0	0	0	0	0	0	0	0	0	0	0	0	0	0	0	0	0	0	0	0	0	0	0	0	0	0	0
TGCAGTGCTAGCGGGTCTAGACGAGGACGGGAGCCCCAGCATTTT	CSASGSRRGREPQHF	TRBV20-1*02(417.8),TRBV20-1*03(417.8),TRBV20-1*06(417.8),TRBV20-1*01(412.8),TRBV20-1*07(412.8)	TRBJ1-5*01(208.3)	CDR_46	0	0	0	0	0	0	0	0	0	0	0	0	0	0	0	0	0	0	0	0	0	1289	196	177	0	0	0	0	0	0	0	0	0	0	0	0	0	0	0	0	0	0	0	0	0
TGTGCCAGCAGTTACTCCACGGAGGAGCAGTACTTC	CASSYSTEEQYF	TRBV6-2*01(280.1),TRBV6-3*01(280.1)	TRBJ2-7*01(196.9)	CDR_47	0	0	0	0	0	0	0	0	0	0	0	0	0	0	0	0	0	0	0	37	0	0	0	0	0	0	0	0	0	0	0	0	0	0	0	0	0	0	0	0	0	0	0	0	0
TGTGCCAGCAGTTTATGGGGACCCGAAACTGACATTCAGTACTTC	CASSLWGPETDIQYF	TRBV27*01(290.6)	TRBJ2-4*01(200.4)	CDR_48	0	0	0	0	0	0	0	0	0	0	0	0	0	0	0	0	0	0	0	0	0	0	0	0	0	0	0	0	0	0	0	0	0	0	0	0	0	0	0	0	0	0	0	0	0
TGTGCCAGCAGCTTATCCGGGGGTTATGGAAACACCATATATTTT	CASSLSGGYGNTIYF	TRBV7-3*01(358.4),TRBV7-3*04(342.5)	TRBJ1-3*01(234.3)	CDR_49	0	0	0	0	0	0	0	0	0	0	0	0	0	0	0	0	0	0	0	0	0	0	0	0	0	0	0	0	0	0	0	0	0	0	0	0	0	0	0	0	0	0	0	0	0
TGCGCCAGCAGCTTTAGCGGGGACTCCTACGAGCAGTACTTC	CASSFSGDSYEQYF	TRBV5-1*01(423.2),TRBV5-1*02(401.2)	TRBJ2-7*01(228.4)	CDR_50	0	0	0	0	0	0	0	0	0	0	0	0	0	0	0	0	0	0	0	0	0	0	0	0	0	0	0	0	0	0	0	0	0	0	0	0	0	0	0	0	308	0	0	0	0
TGCAGTGCTAGAGATCGGTTGACTAGCGGGGGTCACGAGCAGTACTTC	CSARDRLTSGGHEQYF	TRBV20-1*01(438.7),TRBV20-1*05(418.7),TRBV20-1*07(418.7),TRBV20-1*02(413.7),TRBV20-1*06(413.7)	TRBJ2-7*01(203.5)	CDR_51	0	0	0	0	0	0	0	0	0	0	0	0	0	0	0	0	0	0	0	0	0	0	0	0	0	0	0	0	0	0	0	0	0	0	0	0	0	0	0	0	0	1015	234	0	0
TGTGCCAGCAGTACCCTACATGAAAAACTGTTTTTT	CASSTLHEKLFF	TRBV6-1*01(245),TRBV6-6*03(214.9),TRBV6-6*04(201.4)	TRBJ1-4*01(217.7)	CDR_52	0	0	0	0	0	0	0	0	0	0	0	0	0	0	0	0	0	0	0	0	0	0	0	0	49	0	0	0	0	0	0	0	0	0	0	0	0	0	0	0	0	0	0	0	0
TGCGCCAGCAGCCCACACGGCGGGGGCGGGGAGCTGTTTTTT	CASSPHGGGGELFF	TRBV5-1*01(412.8),TRBV5-1*02(397.8)	TRBJ2-2*01(214.6)	CDR_53	0	0	0	0	0	0	0	0	0	0	0	0	0	0	0	0	0	0	0	0	0	0	0	0	0	0	0	0	0	0	0	0	0	0	0	0	0	0	0	13	0	0	0	0	0
TGTGCCACCAGCATTGGGACACCGAACTACGAGCAGTACGTC	CATSIGTPNYEQYV	TRBV15*02(294.2),TRBV15*01(284.3)	TRBJ2-7*01(199.1)	CDR_54	0	0	0	0	0	0	0	0	0	0	0	0	0	0	0	0	0	0	0	0	0	0	0	0	0	0	0	0	0	0	0	0	0	0	0	0	0	0	0	0	0	0	0	0	0
TGTGCCAGCAGAATAAAAGGTGGGATGAACACTGAAGCTTTCTTT	CASRIKGGMNTEAFF	TRBV12-3*01(236.4),TRBV12-4*01(236.4),TRBV12-4*02(225.8)	TRBJ1-1*01(241.9)	CDR_55	0	0	0	0	0	0	0	0	0	0	0	0	0	0	0	0	0	0	0	0	0	0	0	0	0	0	0	0	0	0	0	0	0	0	0	0	0	0	0	0	0	0	0	0	0
TGTGCCACCAGTGACCCCAATACCTATGGCTACACCTTC	CATSDPNTYGYTF	TRBV24-1*01(313.8)	TRBJ1-2*01(216.1)	CDR_56	0	0	0	0	0	0	0	0	0	0	0	0	0	0	0	0	0	0	0	0	0	0	0	0	0	0	0	0	0	0	0	0	0	0	0	0	0	0	434	0	0	0	0	0	0
TGTGCCAGCAGTGCAGGGGGGTTAAGGGAGGGGTACTATGGCTACACCTTC	CASSAGGLREGYYGYTF	TRBV6-1*01(262.5),TRBV6-6*03(225.6),TRBV6-6*04(225.6)	TRBJ1-2*01(222.6)	CDR_57	0	0	0	0	0	0	0	0	0	0	0	0	0	0	0	0	0	0	0	0	0	0	0	0	0	0	0	0	0	0	0	0	0	0	0	0	0	0	0	41	0	0	0	0	0
TGTGCCACCAGCAGCATGGGTCGGCCCCAGCATTTT	CATSSMGRPQHF	TRBV15*02(296),TRBV15*01(291)	TRBJ1-5*01(205.1)	CDR_58	0	0	0	0	0	0	0	0	0	0	0	0	0	0	0	0	0	0	0	0	0	0	0	16	0	0	0	0	0	0	0	0	0	0	0	0	0	0	0	0	0	0	0	0	0
TGTGCCTGGAGTGGACTAGCGGGAGGGTCGGGAATACATGAGCAGTTCTTC	CAWSGLAGGSGIHEQFF	TRBV30*01(601.8),TRBV30*02(587.8),TRBV30*05(580.8)	TRBJ2-1*01(169.4)	CDR_59	0	0	0	0	0	0	0	0	0	0	0	0	0	0	0	0	0	0	0	0	0	0	0	0	0	0	0	0	0	0	0	0	0	0	0	0	0	0	0	0	623	0	0	0	0
TGCAGTGCTAGAGATCTTCAGCGGGGGCCCCTATCCACCGGGGAGCTGTTTTTT	CSARDLQRGPLSTGELFF	TRBV20-1*01(443.3),TRBV20-1*05(418.3),TRBV20-1*07(418.3),TRBV20-1*02(413.3),TRBV20-1*06(413.3)	TRBJ2-2*01(231.2)	CDR_60	0	0	0	0	0	0	0	0	0	0	0	0	0	0	0	0	0	0	0	0	0	0	0	0	0	0	0	0	0	0	0	0	0	84	0	0	0	0	0	0	0	0	0	0	0
TGCAGTGCTAGAGATCGGGACAAGGGAGGCTATGGCTACACCTTC	CSARDRDKGGYGYTF	TRBV20-1*01(438.4),TRBV20-1*05(418.4),TRBV20-1*07(418.4),TRBV20-1*02(413.4),TRBV20-1*06(413.4)	TRBJ1-2*01(217.1)	CDR_61	0	0	0	0	0	0	0	0	0	0	0	0	0	0	0	0	0	0	0	0	0	0	0	0	0	0	0	0	0	0	0	0	0	0	0	0	0	0	0	0	0	913	0	0	0
TGTGCCAGTAGTATAACAGGGGTTTTAGAGACCCAGTACTTC	CASSITGVLETQYF	TRBV19*01(343.3),TRBV19*02(343.3),TRBV19*03(323.3)	TRBJ2-5*01(216.1)	CDR_62	0	0	0	0	0	0	0	0	0	0	0	0	0	0	0	0	0	0	0	0	0	0	0	0	0	0	0	705	111	0	0	0	0	0	0	0	0	0	0	0	0	0	0	0	0
TGTGCCAGCAGCTCCCGGACTAGCGGGAGTCACCTGCGGGAGCAGTACTTC	CASSSRTSGSHLREQYF	TRBV7-6*01(339.5),TRBV7-6*02(331.2),TRBV7-7*01(277.1)	TRBJ2-7*01(193.5)	CDR_63	0	0	0	0	0	0	0	0	0	0	0	0	0	0	0	0	0	0	0	0	0	0	0	0	0	268	98	0	0	0	0	0	0	0	0	0	0	0	0	0	0	0	0	0	0
TGTGCCAGCAGTTTAAACGGCGAGCCGAGAACTCCCATATATAGCAATCAGCCCCAGCATTTT	CASSLNGEPRTPIYSNQPQHF	TRBV28*01(285.9)	TRBJ1-5*01(259.7)	CDR_64	0	0	0	0	0	0	0	0	0	0	0	0	0	0	0	0	0	0	0	0	0	0	91	0	0	0	0	0	0	0	0	0	0	0	0	0	0	0	0	0	0	0	0	0	0
TGTGCCAGCAGCCAAGATAAGCGGCAGGGGTGGGAGCAGTACTTC	CASSQDKRQGWEQYF	TRBV4-2*01(529.6),TRBV4-3*01(515.6),TRBV4-3*03(485.6),TRBV4-2*02(475.6),TRBV4-3*02(471.6)	TRBJ2-7*01(200)	CDR_65	0	0	0	0	0	0	0	0	0	0	0	0	0	0	0	0	0	0	0	0	0	0	0	0	0	0	0	0	0	0	0	0	0	0	0	0	0	0	0	0	0	0	0	0	0
TGTGCCAGCAGTGAGGACAGTAGCTCTGGAAACACCATATATTTT	CASSEDSSSGNTIYF	TRBV6-1*01(265.2),TRBV6-6*04(213.2)	TRBJ1-3*01(262.3)	CDR_66	0	0	0	0	0	0	0	0	0	0	0	0	0	0	0	0	0	0	0	0	0	0	0	0	0	0	0	0	0	0	0	0	0	0	0	0	0	0	0	0	0	0	0	0	0
TGTGCCAGCAGTCGGACAAGTGCCACCGGGGAGCTGTTTTTT	CASSRTSATGELFF	TRBV28*01(269.5)	TRBJ2-2*01(230.4)	CDR_67	998	1054	135	185	275	132	0	0	0	0	0	0	0	0	0	0	0	0	0	0	0	0	0	0	0	0	0	0	0	0	0	0	0	0	0	0	0	0	0	0	0	0	0	0	0
TGTGCCAGCAGCGGGACAGGGAGCAATCAGCCCCAGCATTTT	CASSGTGSNQPQHF	TRBV6-1*01(242.6),TRBV6-6*04(219.3),TRBV6-6*03(218.2)	TRBJ1-5*01(243.7)	CDR_68	0	0	0	0	0	0	0	0	0	0	0	0	0	0	0	0	0	0	0	0	0	0	0	0	0	0	0	0	0	0	56	190	220	0	0	0	0	0	0	0	0	0	0	0	0
TGCGCCAGCAGCTTGGGGGACAGAGGGTATGGCTACACCTTC	CASSLGDRGYGYTF	TRBV5-1*01(433.6),TRBV5-1*02(401.6)	TRBJ1-2*01(213)	CDR_69	0	0	0	0	0	0	0	0	0	0	0	0	0	0	0	0	0	0	0	0	0	0	0	0	0	0	0	0	0	0	0	0	0	0	0	0	0	0	0	0	306	0	0	0	0
TGTGCCAGCTACCTAGCGGGGGGAATCAATGAGCAGTTCTTC	CASYLAGGINEQFF	TRBV5-4*01(414.7),TRBV5-8*01(414.5),TRBV5-4*02(397.7)	TRBJ2-1*01(188.3)	CDR_70	0	0	0	0	0	0	0	0	0	0	0	0	0	0	0	0	0	0	0	0	0	0	0	0	0	0	0	0	0	0	0	0	0	0	785	293	0	0	0	0	0	0	0	0	0
TGTGCCAGCAGTTTAGACTCAGGGCGGGAGCTCTCCTACGAGCAGTACTTC	CASSLDSGRELSYEQYF	TRBV12-3*01(272.1),TRBV12-4*01(272.1),TRBV12-4*02(255.8)	TRBJ2-7*01(225.3)	CDR_71	0	0	0	0	0	0	0	0	0	0	0	0	0	0	0	0	0	0	0	0	0	0	0	0	0	0	0	0	0	0	0	0	0	0	0	0	0	0	0	0	0	0	0	0	0
TGTGCCTGGAGTGTACTAAAGATCGCGGGGGGCTACACCTTC	CAWSVLKIAGGYTF	TRBV30*01(618.4),TRBV30*02(604.4),TRBV30*05(583.4)	TRBJ1-2*01(186.9)	CDR_72	0	0	0	0	0	0	0	0	0	0	0	0	0	0	0	0	0	0	0	0	0	0	0	0	0	0	0	0	0	0	0	0	0	0	0	0	0	0	0	15	0	0	0	0	0
TGTGCCAGCAGTGAAGCGGGGGGCGGGAACACTGAAGCTTTCTTT	CASSEAGGGNTEAFF	TRBV6-1*01(278.2)	TRBJ1-1*01(232.7)	CDR_73	0	0	0	117	0	0	0	0	0	0	0	0	0	0	0	0	0	0	0	0	0	0	0	0	0	0	0	0	0	0	0	0	0	0	0	0	0	0	0	0	0	0	0	0	0
TGCGCCTCCCCCATGAGAGGGGCGGGAAACACCATATATTTT	CASPMRGAGNTIYF	TRBV10-1*01(241.7),TRBV10-1*02(241.7)	TRBJ1-3*01(229.1)	CDR_74	0	0	0	0	0	0	0	0	0	0	0	0	0	0	0	0	0	0	0	0	0	0	0	0	0	0	0	0	0	0	0	0	0	0	0	0	36	0	0	0	0	0	0	0	0
TGTGCCACCAGTCCGGGACCGAACTACGAGCAGTACTTC	CATSPGPNYEQYF	TRBV24-1*01(304.8)	TRBJ2-7*01(209.8)	CDR_75	0	0	0	0	0	0	0	0	0	0	0	0	0	0	0	0	0	0	0	0	0	0	72	0	0	0	0	0	0	0	0	0	0	0	0	0	0	0	0	0	0	0	0	0	0
TGTGCCAGCACCTTAGGGGTGAACACCGGGGAGCTGTTTTTT	CASTLGVNTGELFF	TRBV28*01(261.1)	TRBJ2-2*01(245.4)	CDR_76	0	0	0	0	0	0	0	0	0	0	0	0	0	0	0	0	0	0	0	0	0	0	0	0	0	0	0	0	0	0	0	0	0	0	0	0	0	359	0	0	0	0	0	0	0
TGTGCCAGTAGTATACGGAGTTGGCGGAAGGATCAGCCCCAGCATTTT	CASSIRSWRKDQPQHF	TRBV19*01(341.4),TRBV19*02(341.4),TRBV19*03(321.4)	TRBJ1-5*01(224.7)	CDR_77	0	0	0	0	0	0	0	0	0	0	0	0	0	0	0	0	0	0	0	0	0	0	0	0	0	0	0	0	0	0	0	0	0	0	0	0	0	0	0	17	0	0	0	0	0
TGCAGTGCTGAACACACAGACGGAACCTACGAGCAGTACTTC	CSAEHTDGTYEQYF	TRBV20-1*01(402.5),TRBV20-1*02(402.5),TRBV20-1*03(402.5),TRBV20-1*06(402.5),TRBV20-1*07(402.5)	TRBJ2-7*01(209.4)	CDR_78	0	0	0	181	167	0	0	0	0	0	0	0	0	0	0	0	0	0	0	0	0	0	0	0	0	0	0	0	0	0	0	0	0	0	0	0	0	0	0	0	0	0	0	0	0
TGTGCCAGCAGTCGCTTCTACGAGCAGTACTTC	CASSRFYEQYF	TRBV28*01(268.9)	TRBJ2-7*01(221.3)	CDR_79	0	0	0	0	0	0	0	0	0	0	0	0	0	0	0	0	0	0	0	0	0	0	0	0	0	0	0	0	0	0	0	0	0	0	0	0	0	0	0	0	0	0	0	0	0
TGTGCCTGGAGTCCTCTTCGGCCCTTCCAGCCTTCCACTGAAGCTTTCTTT	CAWSPLRPFQPSTEAFF	TRBV30*01(592.1),TRBV30*02(578.4),TRBV30*05(577.1)	TRBJ1-1*01(214.8)	CDR_80	0	0	0	0	0	0	0	0	0	0	0	0	0	0	0	0	0	0	0	0	0	0	0	0	0	0	0	0	0	0	0	0	0	0	0	0	0	0	0	0	0	0	0	0	0
TGTGCCACCAGCAGATCCGGGGGAATTGAGCAGTTCTTC	CATSRSGGIEQFF	TRBV15*01(294.1),TRBV15*02(292.7)	TRBJ2-1*01(174.4)	CDR_81	0	0	0	0	0	0	0	0	0	0	0	0	0	0	0	0	0	0	0	0	0	0	0	0	0	0	0	0	0	0	0	0	0	0	0	0	0	0	0	0	0	0	0	346	628
TGTGCCAGCAGCCTGGACAGGGGGACTGAAGCTTTCTTT	CASSLDRGTEAFF	TRBV3-1*01(551.5),TRBV3-1*02(483.9)	TRBJ1-1*01(209.9)	CDR_82	0	0	0	113	0	0	0	0	0	0	0	0	0	0	0	0	0	0	0	0	0	0	0	0	0	0	0	0	0	0	0	0	0	0	0	0	0	0	0	0	0	0	0	0	0
TGTGCCTATAAGGGGGATCATTCACCCCTCCACTTT	CAYKGDHSPLHF	TRBV30*01(567.7),TRBV30*05(567.7),TRBV30*02(553.7)	TRBJ1-6*01(219.6),TRBJ1-6*02(197.5)	CDR_83	0	0	0	0	0	0	0	0	0	0	0	0	0	0	0	0	0	0	0	0	0	110	0	0	0	0	0	0	0	0	0	0	0	0	0	0	0	0	0	0	0	0	0	0	0
TGTGCCAGCAGTTTATCGGGACAGAGCTATGGCTACACCTTC	CASSLSGQSYGYTF	TRBV27*01(294.1)	TRBJ1-2*01(218.1)	CDR_84	0	0	0	0	0	0	0	0	0	0	0	0	0	0	0	0	0	0	0	0	18	0	0	0	0	0	0	0	0	0	0	0	0	0	0	0	0	0	0	0	0	0	0	0	0
TGTGCCAGCAGTTTGCCTCGACAAGCTAACTATGGCTACACCTTC	CASSLPRQANYGYTF	TRBV28*01(279.6)	TRBJ1-2*01(246.6)	CDR_85	0	0	0	0	0	0	0	0	0	0	0	0	0	0	0	0	0	0	0	0	0	0	0	0	0	0	0	0	0	0	0	0	0	0	0	0	0	0	0	0	0	0	0	137	1210
TGTGCCAGCAACGAACAGGGGAATAATGAAAAACTGTTTTTT	CASNEQGNNEKLFF	TRBV13*02(473.3),TRBV13*01(472.3)	TRBJ1-4*01(223.3)	CDR_86	0	0	0	0	0	0	0	0	0	0	0	0	0	0	0	0	0	0	0	0	0	0	0	0	0	0	0	0	0	0	0	0	0	0	0	0	0	0	0	0	304	0	0	0	0
TGTGCCATCAAAGCGGGCGAGAGAGGACACGAGCAGTACTTC	CAIKAGERGHEQYF	TRBV10-3*01(258.7),TRBV10-3*02(258.7)	TRBJ2-7*01(201.5)	CDR_87	0	0	0	0	0	0	0	0	0	0	0	0	0	0	0	0	0	234	0	0	0	0	0	0	0	0	0	0	0	0	0	0	0	0	0	0	0	0	0	0	0	0	0	0	0
TGTGCCAGTACAACCTCGACAGGGGATGGCTATGGCTACACCTTC	CASTTSTGDGYGYTF	TRBV19*01(318),TRBV19*02(318),TRBV19*03(318)	TRBJ1-2*01(217.3)	CDR_88	0	0	0	0	0	0	0	0	0	0	0	0	0	0	0	0	0	0	0	0	0	0	0	0	0	0	0	0	0	0	0	0	0	0	0	0	0	0	0	0	0	0	0	0	0
TGTGCCAGCAAAAGATCACTAGGGCAATACACCGGGGAGCTGTTTTTT	CASKRSLGQYTGELFF	TRBV12-3*01(247.5),TRBV12-4*01(247.5),TRBV12-4*02(235.8)	TRBJ2-2*01(235.9)	CDR_89	0	0	0	0	0	0	0	0	0	0	0	0	0	0	0	0	0	0	0	0	0	0	0	0	0	0	0	0	0	0	63	0	0	0	0	0	0	0	0	0	0	0	0	0	0
TGTGCCAGCAGCCCGTCTCCCGGCAACTATGGCTACACCTTC	CASSPSPGNYGYTF	TRBV6-4*01(215.8),TRBV6-4*02(215.8)	TRBJ1-2*01(220.7)	CDR_90	0	0	0	0	0	0	0	0	0	0	0	0	0	0	0	0	0	0	0	0	0	0	0	0	0	0	0	0	0	0	0	0	0	40	0	0	0	0	0	0	0	0	0	0	0
TGTGCCAGTAGTAGACTAGCGGGAAACTCCAATGAGCAGTTCTTC	CASSRLAGNSNEQFF	TRBV19*01(333.3),TRBV19*02(333.3),TRBV19*03(323.3)	TRBJ2-1*01(186.8)	CDR_91	0	0	0	0	0	0	0	0	0	0	0	0	0	0	0	479	596	618	0	0	0	0	0	0	0	0	0	0	0	0	0	0	0	0	0	0	0	0	0	0	0	0	0	0	0
TGTGCCAGCAGTTTCTTGGAGATAGCGGGAAGCTACGAGCAGTACTTC	CASSFLEIAGSYEQYF	TRBV6-3*01(258.6),TRBV6-2*01(250.2)	TRBJ2-7*01(212.5)	CDR_92	0	0	0	0	0	0	0	0	0	0	0	0	0	0	0	0	0	0	0	0	0	0	0	0	0	0	0	0	0	0	0	0	0	0	0	0	0	0	0	0	0	0	0	0	0
TGCGCCAGCAGCTTGGAGCGGGAGGTCCCCTACGAGCAGTACTTC	CASSLEREVPYEQYF	TRBV5-1*01(433.7),TRBV5-1*02(401.7)	TRBJ2-7*01(215.4)	CDR_93	0	0	0	0	0	0	0	0	0	0	0	0	0	0	0	0	0	0	0	0	0	0	0	0	0	0	0	0	0	0	0	0	0	0	0	0	0	0	0	0	0	0	0	0	0
TGTGCCAGCAGCCTAGGAAAGAACTACGAGCAGTACTTC	CASSLGKNYEQYF	TRBV27*01(257.1)	TRBJ2-7*01(218.9)	CDR_94	0	0	0	0	0	0	0	0	0	0	0	0	0	0	0	0	0	0	0	0	0	0	0	0	0	0	0	0	0	0	0	0	0	0	0	0	0	0	0	0	0	0	0	0	0
TGTGCCAGTCGCACAGGGCAGGGGGCGCATCATTCACCCCTCCACTTT	CASRTGQGAHHSPLHF	TRBV6-1*01(235.6),TRBV6-6*04(197.8),TRBV6-6*03(196.2)	TRBJ1-6*02(217.5),TRBJ1-6*01(192.7)	CDR_95	0	0	0	0	0	0	0	0	0	0	0	0	0	0	0	0	0	0	0	0	0	145	0	0	0	0	0	0	0	0	0	0	0	0	0	0	0	0	0	0	0	0	0	0	0
TGTGCCAGCAGTTTCAATTGGGACACCACCTACGAGCAGTACTTC	CASSFNWDTTYEQYF	TRBV27*01(280.5)	TRBJ2-7*01(217.8)	CDR_96	0	0	0	0	0	0	0	0	0	0	0	0	0	0	0	0	0	0	0	0	0	0	0	0	0	0	0	0	0	0	0	0	0	0	0	0	0	0	0	0	290	0	0	0	0
TGCGCCAGCCTTGAGCTGAACACTGAAGCTTTCTTT	CASLELNTEAFF	TRBV10-2*01(257.7)	TRBJ1-1*01(235.6)	CDR_97	0	0	0	0	0	0	0	0	0	0	0	0	0	0	0	0	99	302	0	0	0	0	0	0	0	0	0	0	0	0	0	0	0	0	0	0	0	0	0	0	0	0	0	0	0
TGTGCCAGCTCACCACCGGTTGGGCGTAGCACCGGGGAGCTGTTTTTT	CASSPPVGRSTGELFF	TRBV18*01(645.1)	TRBJ2-2*01(230.7)	CDR_98	0	0	0	0	0	0	0	0	0	0	0	0	0	0	0	0	0	0	0	0	0	0	0	0	0	0	0	0	0	0	0	0	0	29	0	0	0	0	0	0	0	0	0	0	0
TGTGCCAGCAGAGAACTAAACAGGGGGGAAGGCTATGGCTACACCTTC	CASRELNRGEGYGYTF	TRBV28*01(265.5)	TRBJ1-2*01(217.2)	CDR_99	0	0	0	0	0	0	0	0	0	0	0	0	0	0	0	0	0	0	0	0	0	0	0	0	0	0	0	0	0	0	0	0	0	0	0	0	0	0	0	0	631	0	270	0	0
TGTGCCAGCAGTATCCGGGCCTCCTACGAGCAGTACTTC	CASSIRASYEQYF	TRBV2*02(326.6),TRBV2*01(321.6),TRBV2*03(321.6)	TRBJ2-7*01(222)	CDR_100	0	0	0	0	0	0	0	0	0	0	283	211	0	0	0	0	0	0	0	0	0	0	0	0	0	0	0	0	0	0	0	0	0	0	0	0	0	0	0	0	0	0	0	0	0
TGTGCCTGGAGCTCAGGGTTGGGATTGAGTGATTCACCCCTCCACTTT	CAWSSGLGLSDSPLHF	TRBV30*01(587.9),TRBV30*05(577.9),TRBV30*02(573.9)	TRBJ1-6*01(215.2),TRBJ1-6*02(185.6)	CDR_101	0	0	0	0	0	0	0	0	0	0	0	0	0	0	0	0	0	0	0	0	0	0	52	0	0	0	0	0	0	0	0	0	0	0	0	0	0	0	0	0	0	0	0	0	0
TGCGCCAGCAGCTTGACGGGCCGTGAGGCTTCACCCCTCCACTTT	CASSLTGREASPLHF	TRBV5-1*01(428.8),TRBV5-1*02(401.8)	TRBJ1-6*01(217.2),TRBJ1-6*02(193.4)	CDR_102	0	0	0	0	0	0	0	0	0	0	0	0	0	0	0	0	0	0	0	0	0	0	0	0	0	0	0	0	0	0	0	0	0	0	0	0	0	0	0	0	0	0	0	0	0
TGTGCCAGCAGTACAGGGATTAGTTCCTACGAGCAGTACTTC	CASSTGISSYEQYF	TRBV28*01(266.1)	TRBJ2-7*01(224.5)	CDR_103	0	0	0	0	0	0	0	0	0	0	0	0	0	0	0	0	0	0	0	0	0	0	0	19	0	0	0	0	0	0	0	0	0	0	0	0	0	0	0	0	0	0	0	0	0
TGCGCCAGCAGCCCAGAAGCGGGACTACACTACGAGCAGTACTTC	CASSPEAGLHYEQYF	TRBV5-1*01(414.1),TRBV5-1*02(399.1)	TRBJ2-7*01(211.6)	CDR_104	0	0	0	0	0	0	0	0	0	0	0	0	0	0	0	0	0	0	0	0	0	0	0	0	0	0	0	0	0	0	0	0	0	0	0	0	0	0	0	0	0	0	0	0	0
TGTGCCAGCAGTTTCCCCCTCCCCGGGGATGGAAACACCATATATTTT	CASSFPLPGDGNTIYF	TRBV12-3*01(263.8),TRBV12-4*01(263.8),TRBV12-4*02(252.5)	TRBJ1-3*01(235)	CDR_105	0	0	0	0	0	0	0	0	0	0	0	0	0	0	0	0	0	0	0	0	0	0	46	0	0	0	0	0	0	0	0	0	0	0	0	0	0	0	0	0	0	0	0	0	0
TGTGCCAGCAGTGCTCCCTTCTCGTGGGGGTTGGCAGCCAATCAGCCCCAGCATTTT	CASSAPFSWGLAANQPQHF	TRBV28*01(269.3)	TRBJ1-5*01(233.4)	CDR_106	0	0	0	0	0	0	0	0	0	0	0	0	0	0	0	0	0	0	0	0	0	0	0	0	0	0	0	0	0	0	0	0	0	0	0	0	0	0	0	0	0	0	0	180	0
TGTGCCAGCAGCTCACGGACAGCCGGCTACACCTTC	CASSSRTAGYTF	TRBV7-2*01(346.2),TRBV7-2*04(346.2),TRBV7-2*02(315.7),TRBV7-8*01(314.4)	TRBJ1-2*01(198.5)	CDR_107	0	0	0	0	0	0	0	0	0	0	0	0	0	0	0	0	0	0	0	0	0	0	49	0	0	0	0	0	0	0	0	0	0	0	0	0	0	0	0	0	0	0	0	0	0
TGTGCCAGCAGCCGGGGACAGTCTAACTATGGCTACACCTTC	CASSRGQSNYGYTF	TRBV11-2*03(435),TRBV11-2*01(421),TRBV11-2*02(357.3)	TRBJ1-2*01(240)	CDR_108	0	0	0	0	0	0	0	0	0	0	0	0	0	0	0	0	0	0	0	0	0	0	0	0	0	0	0	0	0	0	0	0	0	0	0	0	0	0	0	0	0	0	0	0	0
TGTGCCAGCAGCGCCAGGGCGTTCACTGGAAACACCATATATTTT	CASSARAFTGNTIYF	TRBV3-1*01(545.7),TRBV3-1*02(457.9)	TRBJ1-3*01(239.1)	CDR_109	0	0	0	0	0	0	0	0	0	0	0	0	0	0	0	0	0	0	0	0	0	0	0	0	0	0	0	0	140	0	0	0	0	0	0	0	0	0	0	0	0	0	0	0	0
TGTGCCACCAGCAGAGTAGGCTCTGGGGCCAACGTCCTGACTTTC	CATSRVGSGANVLTF	TRBV15*01(297.7),TRBV15*02(290.9)	TRBJ2-6*01(260.1)	CDR_110	0	0	0	0	0	0	359	0	0	0	0	0	0	0	0	0	0	0	0	0	0	0	0	0	0	0	0	0	0	0	0	0	0	0	0	0	0	0	0	0	0	0	0	0	0
TGTGCCAGCAGTTTAAGTGGACAGGGGGCCACCTACGAGCAGTACTTC	CASSLSGQGATYEQYF	TRBV27*01(285.8)	TRBJ2-7*01(219.6)	CDR_111	0	0	0	0	0	0	0	0	0	0	0	0	0	0	0	0	0	0	0	0	0	0	0	0	0	0	0	0	0	0	0	0	0	0	0	0	0	0	0	0	0	0	0	0	0
TGTGCCAGCAGCCCCGGACAGGGAGAGGGCGAAAAACTGTTTTTT	CASSPGQGEGEKLFF	TRBV4-2*01(492.1),TRBV4-3*01(478.1),TRBV4-3*03(473.1),TRBV4-2*02(463.1),TRBV4-3*02(459.1)	TRBJ1-4*01(204.3)	CDR_112	0	0	0	0	0	0	0	0	0	0	0	0	0	0	0	0	0	0	0	46	0	0	0	0	0	0	0	0	0	0	0	0	0	0	0	0	0	0	0	0	0	0	0	0	0
TGTGCCAGCAGCTTAGTCGCGGCAGTCCACACCGGGGAGCTGTTTTTT	CASSLVAAVHTGELFF	TRBV11-1*01(456.7),TRBV11-3*01(439.7),TRBV11-3*02(418.5),TRBV11-2*01(368.2)	TRBJ2-2*01(236.1)	CDR_113	0	0	0	0	0	0	0	0	0	0	0	0	0	0	0	0	0	0	0	0	0	0	0	0	0	0	0	1430	408	0	0	0	0	0	0	0	0	0	0	0	0	0	0	0	0
TGCAGTGCTAGAGTCTACGAGCAGTACTTC	CSARVYEQYF	TRBV20-1*01(430.5),TRBV20-1*05(426.5),TRBV20-1*07(426.5),TRBV20-1*02(413.5),TRBV20-1*06(413.5)	TRBJ2-7*01(169.3)	CDR_114	0	894	0	129	703	244	0	0	0	0	0	0	0	0	0	0	0	0	0	0	0	0	0	0	0	0	0	0	0	0	0	0	0	0	0	0	0	0	0	0	0	0	0	0	0
TGCGCCAGCAGCTTGCGTGGCGGACGCAATCAGCCCCAGCATTTT	CASSLRGGRNQPQHF	TRBV5-1*01(428.3),TRBV5-1*02(407.3)	TRBJ1-5*01(237.7)	CDR_115	0	0	0	0	0	0	0	0	0	0	0	0	0	0	0	0	0	0	0	0	0	0	0	0	0	0	0	0	0	0	0	0	0	0	0	0	0	0	0	0	0	0	0	0	0
TGTGCCAGCAAACCTTTGGGGCTAACCCCCTACGAGCAGTACTTC	CASKPLGLTPYEQYF	TRBV27*01(258.4)	TRBJ2-7*01(215.1)	CDR_116	0	0	0	0	0	0	0	0	0	0	0	0	0	0	0	0	0	0	0	0	0	0	0	0	0	0	0	0	0	0	0	0	0	0	0	0	0	0	0	0	0	0	0	0	0
TGTGCCAGCACAACCCGGGACAGGGGGCCAAGCAATCAGCCCCAGCATTTT	CASTTRDRGPSNQPQHF	TRBV28*01(257.7)	TRBJ1-5*01(245)	CDR_117	0	0	0	0	0	0	0	0	0	0	0	0	0	0	0	0	0	0	0	0	0	0	0	0	0	0	0	0	0	0	0	0	0	0	0	0	0	0	0	0	0	0	0	0	0
TGTGCCAGCAGCTTAGCGAAGAATGAAAAACTGTTTTTT	CASSLAKNEKLFF	TRBV7-9*01(395),TRBV7-9*02(395),TRBV7-9*03(395),TRBV7-9*04(365)	TRBJ1-4*01(220)	CDR_118	0	0	0	0	0	0	0	0	0	0	0	0	0	0	0	0	0	0	0	0	0	0	0	0	0	0	0	0	0	0	0	0	0	0	0	0	0	0	0	0	0	0	0	0	0
TGCAGTGCCGAGCAGTACTTC	CSAEQYF	TRBV20-1*01(398.3),TRBV20-1*02(398.3),TRBV20-1*03(398.3),TRBV20-1*06(398.3),TRBV20-1*07(398.3)	TRBJ2-7*01(197.6)	CDR_119	0	0	0	0	0	0	0	0	0	0	0	0	0	0	0	0	0	0	0	0	0	0	0	0	40	0	177	0	0	0	0	0	0	0	0	0	0	0	0	0	0	0	0	0	0
TGCAGTGCTAGAGGACCAATCACTGAAGCTTTCTTT	CSARGPITEAFF	TRBV20-1*01(420.7),TRBV20-1*05(415.7),TRBV20-1*07(415.7),TRBV20-1*02(410.7),TRBV20-1*06(410.7)	TRBJ1-1*01(220)	CDR_120	0	0	0	0	0	0	0	0	0	0	0	0	0	0	0	0	0	0	0	0	0	0	0	0	0	0	0	0	0	0	0	0	0	0	0	0	0	0	0	13	0	0	0	0	0
TGTGCCAGCAGTCTGGCGCTAACACCTACCTTAAGGGATGAGCAGTTCTTC	CASSLALTPTLRDEQFF	TRBV6-1*01(246.9),TRBV6-6*04(231.9),TRBV6-6*03(222.3)	TRBJ2-1*01(203.6)	CDR_121	0	0	0	0	0	279	0	0	0	0	0	0	0	0	0	0	0	0	0	0	0	0	0	0	0	0	0	0	0	0	0	0	0	0	0	0	0	0	0	0	0	0	0	0	0
TGCAGTGCTAGAGTCGGTGCCTACGAGCAGTACTTC	CSARVGAYEQYF	TRBV20-1*01(423.6),TRBV20-1*05(418.6),TRBV20-1*07(418.6),TRBV20-1*02(413.6),TRBV20-1*06(413.6)	TRBJ2-7*01(218.2)	CDR_122	0	0	0	0	0	0	0	0	0	0	0	0	0	0	0	0	0	0	0	0	0	0	0	0	0	0	0	0	0	0	0	0	0	450	0	0	0	0	0	0	0	0	0	0	0
TGTGCCAGCAGCTCCCTGAGACAGGGCTACGAGCAGTACTTC	CASSSLRQGYEQYF	TRBV13*01(487),TRBV13*02(482)	TRBJ2-7*01(209.8)	CDR_123	0	0	0	0	0	0	0	0	0	0	0	0	0	0	0	0	0	0	0	0	0	0	0	0	0	0	0	0	0	0	0	0	0	0	0	0	0	0	0	0	0	0	0	0	0
TGTGCCAGCAGTCCCCGAGTCAGGACAGGGGCTTCGCAGTACTTC	CASSPRVRTGASQYF	TRBV27*01(268.7)	TRBJ2-7*01(182.1)	CDR_124	0	0	0	0	0	0	0	0	0	0	0	0	0	0	0	0	0	0	0	0	0	0	0	0	0	0	0	0	0	0	0	0	0	0	0	0	0	220	0	0	0	0	0	0	0
TGTGCCAGCAGTTTAGCGGCCGGGACTAGCGGGAGGGTAAACGAGCAGTACTTC	CASSLAAGTSGRVNEQYF	TRBV12-3*01(283.2),TRBV12-4*01(283.2),TRBV12-4*02(256.9)	TRBJ2-7*01(199.4)	CDR_125	0	0	0	0	0	0	404	375	266	381	576	407	0	0	0	0	0	0	0	0	0	0	0	0	0	0	0	0	0	0	0	0	0	0	0	0	0	0	0	0	0	0	0	0	0
TGTGCCAGCAGATCCACCAGGGGGGTAGTCGAAAAACTGTTTTTT	CASRSTRGVVEKLFF	TRBV27*01(263.3)	TRBJ1-4*01(203.4)	CDR_126	0	0	0	0	0	0	0	0	0	0	0	0	0	0	0	0	0	0	0	0	0	0	0	0	0	0	0	0	0	0	0	0	0	0	0	0	0	0	0	0	0	0	0	168	0
TGTGCCACCAGCGGGCTAGCGGGAGAGGAGCAGTACGTC	CATSGLAGEEQYV	TRBV15*02(300),TRBV15*01(281),TRBV15*03(272)	TRBJ2-7*01(173.3)	CDR_127	0	0	0	0	0	0	0	0	0	0	0	0	0	0	0	0	0	0	0	0	0	0	0	0	0	0	0	0	0	0	0	0	0	0	0	0	0	0	0	0	0	0	0	0	0
TGTGCCAGTAGTCCTGGACAGGGGAACGGGGCCAACGTCCTGACTTTC	CASSPGQGNGANVLTF	TRBV19*03(334.9),TRBV19*01(327.9),TRBV19*02(327.9)	TRBJ2-6*01(240.1)	CDR_128	0	0	0	0	0	0	0	0	0	0	0	0	0	0	0	0	0	0	0	0	0	0	0	0	0	0	0	0	0	0	0	0	0	0	0	0	0	0	0	0	3526	0	0	0	0
TGTGCCAGCAGTCGCCGGACTAGCAGCTCCTACGAGCAGTACTTC	CASSRRTSSSYEQYF	TRBV6-3*01(264.3),TRBV6-2*01(224.8)	TRBJ2-7*01(242.8)	CDR_129	0	0	0	0	0	0	0	0	0	0	0	0	0	0	0	0	0	0	0	0	0	0	0	0	0	0	0	0	0	0	0	0	0	0	0	0	62	0	0	13	0	0	0	0	0
TGTGCCACCAGTGATCCCGGGACAGGAACCACCGGGGAGCTGTTTTTT	CATSDPGTGTTGELFF	TRBV24-1*01(318.7)	TRBJ2-2*01(218.6)	CDR_130	0	0	0	0	0	0	0	0	0	0	0	0	0	0	0	0	0	0	0	0	0	0	0	0	0	0	0	0	0	0	0	0	0	0	0	0	0	0	0	0	0	0	0	0	0
TGTGCCAGCAAGGGGGCGGCTAGCGGCTACGAGCAGTACTTC	CASKGAASGYEQYF	TRBV28*01(260.1)	TRBJ2-7*01(212.2)	CDR_131	0	0	0	0	0	0	0	0	0	0	0	0	0	0	0	816	0	0	0	0	0	0	0	0	0	0	0	0	0	0	0	0	0	0	0	0	0	0	0	0	0	0	0	0	0
TGCAGTGCTCCCGGACAGAGTGGAACTGAAGCTTTCTTT	CSAPGQSGTEAFF	TRBV20-1*01(403.6),TRBV20-1*02(403.6),TRBV20-1*03(403.6),TRBV20-1*06(403.6),TRBV20-1*07(403.6)	TRBJ1-1*01(212.1)	CDR_132	0	0	0	0	0	0	0	0	0	0	0	0	0	0	0	0	0	0	0	0	0	0	0	0	0	0	0	0	0	0	0	0	0	0	0	0	0	0	0	0	0	0	0	0	0
TGTGCCAGCAGCCGAAGGATCACAGGAATGGGCACAGATACGCAGTATTTT	CASSRRITGMGTDTQYF	TRBV16*01(323.3),TRBV16*03(318.3)	TRBJ2-3*01(237.8)	CDR_133	0	0	0	0	0	0	0	0	0	0	0	0	0	0	687	0	0	0	0	0	0	0	0	0	0	0	0	0	0	0	0	0	0	0	0	0	0	0	0	0	0	0	0	0	0
TGTGCCAGCAGCTTAGAGGTAGTGAACACTGAAGCTTTCTTT	CASSLEVVNTEAFF	TRBV7-8*01(365.9),TRBV7-8*02(347.1),TRBV7-2*01(334.5),TRBV7-2*04(310.5)	TRBJ1-1*01(233.7)	CDR_134	0	0	0	0	0	0	0	0	0	0	0	0	0	0	0	0	0	0	0	0	0	0	0	0	0	0	0	0	0	0	0	0	0	0	0	0	0	0	0	0	584	0	0	0	0
TGCGCCAGCAGCCGCGGGCAGGGAGGAACTAATGAAAAACTGTTTTTT	CASSRGQGGTNEKLFF	TRBV5-1*01(413.4),TRBV5-1*02(398.4)	TRBJ1-4*01(238.4)	CDR_135	0	0	0	0	0	0	0	0	0	0	0	0	0	0	0	243	0	0	0	0	0	0	0	0	0	0	0	0	0	0	0	0	0	0	0	0	0	0	0	0	0	0	0	0	0
TGTGCCACCAGCGGCTACCTCGGACAGGGGGCTGATGAGCAGTACTTC	CATSGYLGQGADEQYF	TRBV15*02(291.4),TRBV15*01(273.6)	TRBJ2-7*01(190.4)	CDR_136	0	0	0	0	0	0	0	0	0	0	0	0	0	0	0	0	0	0	0	0	0	0	0	0	0	0	0	0	0	0	0	0	0	0	0	0	0	0	0	0	0	0	0	115	0
TGCAGTGCTAGAGGGATTGACGAGCAGTACTTC	CSARGIDEQYF	TRBV20-1*01(423.8),TRBV20-1*05(418.8),TRBV20-1*07(418.8),TRBV20-1*02(413.8),TRBV20-1*06(413.8)	TRBJ2-7*01(204.1)	CDR_137	0	0	0	0	0	0	0	0	0	0	0	0	0	0	0	0	0	0	0	0	0	93	0	0	0	0	0	0	0	0	0	0	0	0	0	0	0	0	0	0	0	0	0	0	0
TGTGCCAGCAGCCCGGGGAGTGGGGTGGACACTGAAGCTTTCTTT	CASSPGSGVDTEAFF	TRBV12-3*01(245.2),TRBV12-4*01(245.2),TRBV12-4*02(234.3)	TRBJ1-1*01(220.7)	CDR_138	0	0	0	0	0	0	0	0	0	0	0	0	0	0	0	0	0	0	0	0	0	0	0	0	0	0	191	0	0	0	0	0	0	0	0	0	0	0	0	0	0	0	0	0	0
TGCAGTGCTATAGATAGCGGGAAAGAATACGAGCAGTACTTC	CSAIDSGKEYEQYF	TRBV20-1*01(416.8),TRBV20-1*02(405.8),TRBV20-1*03(405.8),TRBV20-1*06(405.8),TRBV20-1*07(405.8)	TRBJ2-7*01(202.7)	CDR_139	0	0	0	117	0	0	0	0	0	0	0	0	0	0	0	0	0	0	0	0	0	0	0	0	0	0	0	0	0	0	0	0	0	0	0	0	0	0	0	0	0	0	0	0	0
TGTGCCTGGAGTCCGGGGGACAGGGGGGGCTACACCTTC	CAWSPGDRGGYTF	TRBV30*01(595.4),TRBV30*02(581.4),TRBV30*05(580.4)	TRBJ1-2*01(193.3)	CDR_140	0	0	0	0	0	0	0	0	0	0	0	0	0	0	0	0	0	0	0	0	0	0	0	0	0	0	0	0	0	0	0	0	0	0	0	0	0	0	0	0	0	0	0	0	0
TGTGCCAGCAGCTTACGAGCAGGCGTCTCTGGAAACACCATATATTTT	CASSLRAGVSGNTIYF	TRBV11-2*01(434.6),TRBV11-2*03(433.6),TRBV11-3*01(394),TRBV11-2*02(390.7)	TRBJ1-3*01(249)	CDR_141	0	0	0	0	0	0	0	0	0	0	0	0	0	0	0	0	0	0	0	0	0	0	0	0	0	0	0	0	0	0	0	0	0	0	0	0	0	0	0	0	0	0	0	0	0
TGTGCCAGTACCGCTTGGGGGAGAGACACTGAAGCTTTCTTT	CASTAWGRDTEAFF	TRBV19*01(317.8),TRBV19*02(317.8),TRBV19*03(316)	TRBJ1-1*01(220.9)	CDR_142	0	0	0	0	0	0	0	0	0	0	0	0	0	0	0	0	0	0	0	0	0	0	0	0	0	349	163	0	0	0	0	0	0	0	0	0	0	0	0	0	0	0	0	0	0
TGTGCCAGCAGCTTAGAGGGACCCCTCTACGAGCAGTACTTC	CASSLEGPLYEQYF	TRBV7-2*01(371),TRBV7-2*04(367.2),TRBV7-2*02(354.7),TRBV7-8*01(350.8)	TRBJ2-7*01(213.7)	CDR_143	0	0	0	0	0	0	0	0	0	0	0	0	0	0	0	0	0	0	0	0	0	0	0	0	0	0	0	0	0	0	0	0	0	0	0	0	0	0	0	0	0	0	0	0	0
TGTGCCAGCCGACGGGACAGGGTTACTGAAGCTTTCTTT	CASRRDRVTEAFF	TRBV6-1*01(246.6),TRBV6-6*03(232.6),TRBV6-6*04(232.6),TRBV6-5*01(215.9),TRBV6-8*01(215.9)	TRBJ1-1*01(212.6)	CDR_144	0	0	0	0	0	0	0	0	0	0	0	0	0	0	0	0	0	0	0	0	0	0	0	0	0	0	0	0	0	0	0	0	0	0	0	0	0	0	0	0	0	0	0	0	0
TGTGCCAGCAGTTACCTAACGGGACTAGCGGGCGCGAACACCGGGGAGCTGTTTTTT	CASSYLTGLAGANTGELFF	TRBV12-3*01(262.5),TRBV12-4*01(262.5),TRBV12-4*02(250.8)	TRBJ2-2*01(260.4)	CDR_145	0	0	0	0	0	0	0	0	0	0	0	0	0	0	0	0	0	0	0	0	0	0	0	0	0	0	0	0	0	0	0	0	0	0	0	0	0	264	1338	16	0	0	0	0	0
TGTGCCTGGAACAGGGGCGGTGGTTCACCCCTCCACTTT	CAWNRGGGSPLHF	TRBV30*01(583.9),TRBV30*05(578.9),TRBV30*02(569.9)	TRBJ1-6*02(213.9),TRBJ1-6*01(193.1)	CDR_146	0	0	0	0	0	0	0	0	0	0	0	0	0	0	0	0	0	0	0	0	0	0	0	0	0	0	0	0	0	0	0	0	0	0	0	0	0	0	0	0	0	0	0	0	0
TGTGCCTGGAGTGGATCCTACTACGAGCAGTACTTC	CAWSGSYYEQYF	TRBV30*01(603.5),TRBV30*02(589.5),TRBV30*05(583.5)	TRBJ2-7*01(209)	CDR_147	0	0	0	0	0	0	0	0	0	0	0	0	0	0	0	0	0	0	0	0	0	0	0	0	0	0	0	0	0	0	0	0	0	0	0	0	0	0	0	0	0	0	0	0	0
TGTGCCAGCTCATCGTCGCAGGGAGGCGAGCAGTACTTC	CASSSSQGGEQYF	TRBV18*01(607.4)	TRBJ2-7*01(189.8)	CDR_148	0	0	0	0	0	0	0	0	0	0	0	0	0	0	0	0	0	0	0	0	0	0	0	0	0	0	0	0	0	0	0	0	0	0	0	0	0	0	0	0	0	0	0	0	0
TGTGCCAGCATCCCCTCGGGGGCGGATCCTGGCGAGCAGTACTTC	CASIPSGADPGEQYF	TRBV6-1*01(244.6),TRBV6-6*04(216.5),TRBV6-6*03(210.6)	TRBJ2-7*01(198)	CDR_149	0	0	0	0	0	0	0	0	0	0	0	0	0	0	0	0	0	0	0	0	0	0	0	0	0	0	0	0	0	0	0	0	0	0	0	83	0	0	0	0	0	0	0	0	0
TGTGCCAGTAGTATCGAGTTCCATAGCAATCAGCCCCAGCATTTT	CASSIEFHSNQPQHF	TRBV19*01(339.1),TRBV19*02(339.1),TRBV19*03(323.1)	TRBJ1-5*01(252.9)	CDR_150	0	0	0	0	0	0	0	0	0	0	0	0	0	0	526	0	0	0	0	0	0	0	0	0	0	0	0	0	0	0	0	0	0	0	0	0	0	0	0	0	0	0	0	0	0
TGTGCCAGCAAGGGGGGGATAAATTCACCCCTCCACTTT	CASKGGINSPLHF	TRBV27*01(245.6)	TRBJ1-6*01(216.9),TRBJ1-6*02(202.9)	CDR_151	0	0	0	0	0	0	0	0	0	0	0	0	0	0	0	0	0	0	14	0	0	0	0	0	0	0	0	0	0	0	0	0	0	0	0	0	0	0	0	0	0	0	0	0	0
TGCAGTGCTCATTTGAGACGGAACACTGAAGCTTTCTTT	CSAHLRRNTEAFF	TRBV20-1*01(403.7),TRBV20-1*02(403.7),TRBV20-1*03(403.7),TRBV20-1*06(403.7),TRBV20-1*07(403.7)	TRBJ1-1*01(231.7)	CDR_152	0	0	0	0	0	0	0	0	0	0	0	0	0	0	0	0	0	0	0	0	0	0	0	0	0	0	0	0	0	0	0	0	0	0	301	0	0	0	0	0	0	0	0	0	0
TGCAGCGTTGTGGAGACAGGGGGGGTTGGCTACACCTTC	CSVVETGGVGYTF	TRBV29-1*01(293.2),TRBV29-1*02(279.4)	TRBJ1-2*01(201.5)	CDR_153	0	0	0	0	0	0	0	0	0	0	0	0	0	0	0	0	0	308	0	0	0	0	0	0	0	0	0	0	0	0	0	0	0	0	0	0	0	0	0	0	0	0	0	0	0
TGTGCCACCAGCAAGATCCCGGGACAGATCACCTATGGCTACACCTTC	CATSKIPGQITYGYTF	TRBV24-1*01(298.7)	TRBJ1-2*01(220)	CDR_154	0	0	0	0	0	0	0	0	0	0	0	0	0	0	0	0	0	0	0	0	0	0	0	0	0	0	0	0	0	0	0	0	0	0	0	0	0	0	0	0	0	0	0	0	0
TGTGCCAGCAGTTACGAAGGCAGGACCAGCTCTGGAAACACCATATATTTT	CASSYEGRTSSGNTIYF	TRBV6-1*01(255.9),TRBV6-6*01(241.3),TRBV6-6*02(241.3)	TRBJ1-3*01(259.1)	CDR_155	0	0	0	0	0	0	0	0	0	0	0	0	0	0	0	0	0	0	0	0	0	0	34	0	0	0	0	0	0	0	0	0	0	0	0	0	0	0	0	0	0	0	0	0	0
TGCAGTGCTAGGGGGAAGCGAGGGGCTGGAAACACCATATATTTT	CSARGKRGAGNTIYF	TRBV20-1*01(413.5),TRBV20-1*02(413.5),TRBV20-1*03(413.5),TRBV20-1*06(413.5),TRBV20-1*07(413.5)	TRBJ1-3*01(239.4)	CDR_156	0	0	0	0	0	0	0	0	0	0	0	0	0	0	0	0	0	0	0	0	0	0	0	0	0	0	0	0	0	0	0	0	0	220	0	324	0	0	0	0	0	0	0	0	0
TGTGCCAGCAGAACCCCACTAGCGGCCTCCTACGAGCAGTACTTC	CASRTPLAASYEQYF	TRBV6-2*01(240.7),TRBV6-3*01(240.7)	TRBJ2-7*01(223.9)	CDR_157	0	0	0	0	0	0	0	0	0	0	0	0	0	0	0	0	0	0	0	0	0	0	0	0	0	0	0	0	0	0	0	0	0	0	0	0	0	585	409	0	0	0	0	0	0
TGTGCCAGTAGTTTCTCCGGGACTAGTGCCTTAGTTGGTACGCAGTATTTT	CASSFSGTSALVGTQYF	TRBV19*01(328),TRBV19*02(328),TRBV19*03(323)	TRBJ2-3*01(201.5)	CDR_158	0	0	0	186	0	0	0	0	0	0	0	0	0	0	0	0	0	0	0	0	0	0	0	0	0	0	0	0	0	0	0	0	0	0	0	0	0	0	0	0	0	0	0	0	0
TGTGCCAGCAGTTTCGGGACAGGGGGAGGAAGAAACACCATATATTTT	CASSFGTGGGRNTIYF	TRBV6-1*01(255),TRBV6-6*01(233.3),TRBV6-6*02(231.5)	TRBJ1-3*01(224.2)	CDR_159	0	0	0	0	0	0	0	259	226	0	267	0	0	0	0	0	0	0	0	0	0	0	0	0	0	0	0	0	0	0	0	0	0	0	0	0	0	0	0	0	0	0	0	0	0
TGCGCCAGCAGCTTGTACGGCACAGATACGCAGTATTTT	CASSLYGTDTQYF	TRBV5-1*01(425.3),TRBV5-1*02(398.3)	TRBJ2-3*01(230.8)	CDR_160	0	0	0	0	0	0	0	0	0	0	0	0	0	0	0	0	0	0	0	0	0	0	0	0	0	0	0	0	0	0	0	0	0	0	0	0	0	0	0	0	0	0	0	0	0
TGTGCCAGCAGTAGAGACAGGGGGGGTTCCTACGAGCAGTACTTC	CASSRDRGGSYEQYF	TRBV6-1*01(252),TRBV6-6*03(227.8),TRBV6-6*04(220.1)	TRBJ2-7*01(222)	CDR_161	0	0	0	0	0	0	0	0	0	0	0	0	0	0	0	0	303	0	0	0	0	0	0	0	0	0	0	0	0	0	0	0	0	0	0	0	0	0	0	0	0	0	0	0	0
TGTGCCAGTAAACTGCGGACTTTCAATCAGCCCCAGCATTTT	CASKLRTFNQPQHF	TRBV19*01(318.2),TRBV19*02(318.2),TRBV19*03(318.2)	TRBJ1-5*01(231.5)	CDR_162	0	0	0	0	0	0	0	0	0	0	0	0	0	0	0	0	73	0	0	0	0	0	0	0	0	0	0	0	0	0	0	0	0	0	0	0	0	0	0	0	0	0	0	0	0
TGTGCCAGCGAGACAGGGCCACCCTACGAGCAGTACGTC	CASETGPPYEQYV	TRBV27*01(256.5)	TRBJ2-7*01(202.2)	CDR_163	0	0	0	0	0	0	0	0	0	0	0	0	0	0	0	0	0	0	0	0	0	0	0	0	0	0	0	0	0	0	0	0	0	0	0	0	0	0	0	0	0	0	0	0	0
TGTGCCAGCAGTGAAGATCTCTTTGGGATTAATGAAAAACTGTTTTTT	CASSEDLFGINEKLFF	TRBV6-1*01(269.3),TRBV6-6*04(216.9)	TRBJ1-4*01(223.7)	CDR_164	0	0	0	0	0	0	0	0	0	0	0	0	0	0	0	0	0	0	0	0	0	0	0	0	0	0	0	587	0	0	0	0	0	0	0	0	0	0	0	0	0	0	0	0	0
TGTGCCAGCAGCTTTTTGTCGCAGGGCGATTACGAGCAGTACTTC	CASSFLSQGDYEQYF	TRBV7-9*01(375),TRBV7-9*02(375),TRBV7-9*03(375),TRBV7-9*04(365),TRBV7-9*05(341)	TRBJ2-7*01(194.4)	CDR_165	0	0	0	0	0	0	0	0	0	0	0	0	0	0	0	0	0	0	0	0	0	0	0	0	0	0	0	833	0	11	0	0	0	0	0	0	0	0	0	0	0	0	0	0	0
TGTGCCAGCAGCCACAGGGGCTGGGGCACCGGGGAGCTGTTTTTT	CASSHRGWGTGELFF	TRBV12-3*01(262),TRBV12-4*01(262),TRBV12-4*02(212.4)	TRBJ2-2*01(233)	CDR_166	0	0	0	0	0	0	0	0	0	0	0	0	0	0	0	0	0	0	0	0	0	0	0	0	0	0	0	0	0	0	0	0	0	0	0	0	0	0	0	0	0	0	0	0	0
TGCGCCAGCGGTAACAGGGAGGGCTCACCCCTCCACTTT	CASGNREGSPLHF	TRBV5-1*02(402.4),TRBV5-1*01(397.4)	TRBJ1-6*01(210.1),TRBJ1-6*02(188.4)	CDR_167	0	0	0	0	0	0	0	0	0	0	0	0	0	0	0	0	0	0	0	0	0	0	0	16	0	0	0	0	0	0	0	0	0	0	0	0	0	0	0	0	0	0	0	0	0
TGCAGTGCTACTAGGGAGAATGAGCAGTTCTTC	CSATRENEQFF	TRBV20-1*04(410.6),TRBV20-1*01(409.6),TRBV20-1*02(409.6),TRBV20-1*06(409.6),TRBV20-1*07(409.6)	TRBJ2-1*01(173.1)	CDR_168	0	0	0	0	0	0	0	0	0	0	0	0	0	0	0	0	0	0	0	0	0	0	0	0	0	0	0	0	0	0	0	0	0	36	0	0	0	0	0	0	0	0	0	0	0
TGTGCCAGCAGCTACGCATTGCGCGGGAGTATGGGGGAGCAGTACGTC	CASSYALRGSMGEQYV	TRBV6-2*01(255.7),TRBV6-3*01(255.7)	TRBJ2-7*01(177.3)	CDR_169	0	0	0	0	0	0	0	0	0	0	0	0	0	0	0	0	0	0	0	0	0	0	0	0	0	0	0	0	0	0	0	0	0	0	0	0	0	0	0	0	0	0	0	0	0
TGTGCCAGCAGTTTACGGAGATTAGATCAGCCCCAGCATTTT	CASSLRRLDQPQHF	TRBV28*01(285.1)	TRBJ1-5*01(225)	CDR_170	0	0	0	0	0	0	0	0	0	0	0	0	0	0	0	0	0	0	0	0	0	0	46	0	0	0	0	0	0	0	0	0	0	0	0	0	0	0	0	0	0	0	0	0	0
TGTGCCAGCAGTCCCGGGACAGCAAATGGCTACACCTTC	CASSPGTANGYTF	TRBV2*01(323.8),TRBV2*02(323.8),TRBV2*03(323.8)	TRBJ1-2*01(210)	CDR_171	0	0	0	0	0	0	0	0	0	0	0	0	0	0	0	0	0	0	0	0	0	0	0	0	0	0	0	0	0	0	0	0	0	0	0	0	0	0	0	12	0	0	0	0	0
TGTGCCAGCAGTTTAAGGGAGAACGGAAACACCATATATTTT	CASSLRENGNTIYF	TRBV12-3*01(270.4),TRBV12-4*01(270.4),TRBV12-4*02(258.8)	TRBJ1-3*01(229.2)	CDR_172	0	0	0	0	0	0	0	0	0	0	0	0	0	0	0	0	0	0	0	0	0	0	38	0	0	0	0	0	0	0	0	0	0	0	0	0	0	0	0	0	0	0	0	0	0
TGCAGTGCTCAACTAGCCTCCACAGATACGCAGTATTTT	CSAQLASTDTQYF	TRBV20-1*01(403),TRBV20-1*02(403),TRBV20-1*03(403),TRBV20-1*06(403),TRBV20-1*07(403)	TRBJ2-3*01(206.2)	CDR_173	0	0	0	0	0	0	0	0	0	0	0	0	0	0	0	0	0	0	0	0	0	0	0	0	0	0	0	0	0	0	0	0	0	0	0	0	0	0	0	0	0	0	0	0	0
TGCAGCGTTGTTGGCAGGGGCTCCATTGGGGAGACCCAGTACTTC	CSVVGRGSIGETQYF	TRBV29-1*01(295),TRBV29-1*02(281)	TRBJ2-5*01(208.4)	CDR_174	0	0	0	0	0	0	0	0	0	0	0	0	0	0	0	0	0	0	0	24	0	0	0	0	0	0	0	0	0	0	0	0	0	0	0	0	0	0	0	0	0	0	0	0	0
TGTGCCAGCAGTGATCCGACGGGACTAGACGGATACAATGAGCAGTTCTTC	CASSDPTGLDGYNEQFF	TRBV6-3*01(256.4),TRBV6-1*01(242.1)	TRBJ2-1*01(207)	CDR_175	0	0	0	0	0	0	0	0	0	0	0	0	0	0	0	0	0	0	0	0	0	0	0	0	0	0	0	0	0	0	0	0	0	0	0	0	0	0	0	0	0	0	0	0	0
TGTGCCAGCAGTTTTCGAAGGGGGCTGGGCGGGGAGCTGTTTTTT	CASSFRRGLGGELFF	TRBV12-3*01(257.8),TRBV12-4*01(257.8),TRBV12-4*02(246.8)	TRBJ2-2*01(213)	CDR_176	0	0	0	0	0	0	0	0	0	0	0	0	0	0	0	0	0	0	0	0	0	0	0	0	0	0	0	0	0	0	0	0	0	0	0	0	0	0	0	14	0	0	0	0	0
TGCAGTGCAAGTTGGGGGGGAGATGAAAAACTGTTTTTT	CSASWGGDEKLFF	TRBV20-1*04(405.2),TRBV20-1*01(400.2),TRBV20-1*02(400.2),TRBV20-1*06(400.2),TRBV20-1*07(400.2)	TRBJ1-4*01(214.5)	CDR_177	0	0	0	0	0	0	0	0	0	0	0	0	0	0	0	0	0	0	0	0	0	0	0	0	0	0	0	0	0	0	0	0	0	0	0	0	0	0	0	0	0	0	0	0	0
TGCGCCAGCAGCCAAGATTTAGGGCCCTCAGAAAAACTGTTTTTT	CASSQDLGPSEKLFF	TRBV4-1*01(522.7)	TRBJ1-4*01(204.3)	CDR_178	0	0	0	0	0	0	0	0	0	0	0	0	0	0	0	0	0	0	0	0	0	0	0	0	0	0	0	0	0	0	0	0	0	0	0	0	0	0	0	0	0	0	0	0	0
TGTGCCTGGAGTGTAGGGACATTCCTTAATCAGCCCCAGCATTTT	CAWSVGTFLNQPQHF	TRBV30*01(598.8),TRBV30*02(584.8),TRBV30*05(568.8)	TRBJ1-5*01(223)	CDR_179	0	0	0	0	0	0	0	0	0	0	0	0	0	0	0	0	0	0	0	0	0	0	43	0	0	0	0	0	0	0	0	0	0	0	0	0	0	0	0	0	0	0	0	0	0
TGTGCCACCAGCAGAGATGGGGGACTAGTGTACAATGAGCAGTTCTTC	CATSRDGGLVYNEQFF	TRBV15*01(309.7),TRBV15*02(293.7)	TRBJ2-1*01(214.2)	CDR_180	0	0	0	0	0	0	0	0	0	0	0	0	0	0	0	0	0	0	0	0	0	0	0	0	0	0	0	0	0	0	0	0	0	0	0	0	0	0	0	11	0	0	0	0	0
TGTGCCTGGAGTGTAAGGACAGGGATTGGTTCACCCCTCCACTTT	CAWSVRTGIGSPLHF	TRBV30*01(611.4),TRBV30*02(597.4),TRBV30*05(581.4)	TRBJ1-6*01(208.6),TRBJ1-6*02(178.8)	CDR_181	0	0	0	0	0	0	0	0	0	0	0	0	0	0	0	0	0	0	0	0	0	0	0	0	0	0	0	0	0	0	0	0	0	0	0	0	0	481	397	0	0	0	0	0	0
TGTGCCAGCTCATCTCTTCCCTCAGAGCAGTACTTC	CASSSLPSEQYF	TRBV18*01(609.1)	TRBJ2-7*01(186.8)	CDR_182	0	0	0	0	0	0	0	0	0	0	0	0	0	0	0	0	0	0	0	0	0	0	0	18	0	0	0	0	0	0	0	0	0	0	0	0	0	0	0	0	0	0	0	0	0
TGTGCCAGCAGCCTCTTGTGGGGGCCCGGGGAGCTGTTTTTT	CASSLLWGPGELFF	TRBV5-5*01(426.8),TRBV5-5*02(426.8),TRBV5-5*03(426.8),TRBV5-6*01(405.6)	TRBJ2-2*01(221.4)	CDR_183	0	0	0	0	0	0	0	0	0	0	0	0	0	0	0	0	0	0	0	0	0	0	0	0	0	0	0	0	0	0	0	0	0	0	0	0	0	0	0	0	0	0	0	0	0
TGTGCCATCAGTGCGGAACCCCCGGCGGGGGAGCAGTACTTC	CAISAEPPAGEQYF	TRBV10-3*01(269.8),TRBV10-3*02(269.8)	TRBJ2-7*01(195.1)	CDR_184	0	0	0	0	0	0	0	0	0	0	0	0	0	0	0	0	0	0	0	0	0	0	0	0	0	0	0	0	0	0	0	0	0	0	0	104	0	0	0	0	0	0	0	0	0
TGTGCTAGTGACTTCGACAGCCAAAGTCAAGTACTCTTAACTAACTATGGCTACACCTTC	CASDFDSQSQVLLTNYGYTF	TRBV12-5*01(240.3)	TRBJ1-2*01(240.2)	CDR_185	0	0	0	0	0	0	0	0	0	0	0	0	0	0	0	0	0	0	0	0	0	0	0	0	0	0	0	0	0	0	0	0	0	31	0	0	0	0	0	0	0	0	0	0	0
TGTGCCAGCAGCGCCCAGGGTCACTCTGGAAACACCATATATTTT	CASSAQGHSGNTIYF	TRBV11-1*01(433.8),TRBV11-3*02(429.8),TRBV11-3*01(419.8)	TRBJ1-3*01(249.6)	CDR_186	0	0	0	0	0	0	0	0	0	0	0	0	0	0	0	0	0	0	0	0	0	0	0	0	0	0	0	0	0	0	0	0	0	0	0	0	0	0	0	0	0	0	0	0	0
TGTGCCAGCAGTTTAATGGGCGGGCCTGTTCAAGAGACCCAGTACTTC	CASSLMGGPVQETQYF	TRBV12-3*01(265.1),TRBV12-4*01(265.1),TRBV12-4*02(254.3)	TRBJ2-5*01(229.5)	CDR_187	0	0	0	0	0	0	0	0	0	0	0	0	0	0	0	0	0	0	0	0	0	0	0	0	0	0	0	0	0	0	0	0	0	0	0	0	0	0	0	0	0	0	0	0	0
TGTGCCAGCAGTTCGGGACTAGCGGGGCCATTAGAGCAGTACTTC	CASSSGLAGPLEQYF	TRBV27*01(275.8)	TRBJ2-7*01(190.1)	CDR_188	0	0	0	0	0	0	0	0	0	0	0	0	0	0	0	404	0	366	0	0	0	0	0	0	0	0	0	0	0	0	0	0	0	0	0	0	0	0	0	0	0	0	0	0	0
TGTGCCAGTAGTGCCACCTTCCAAGAGACCCAGTACTTC	CASSATFQETQYF	TRBV19*01(328.2),TRBV19*02(328.2),TRBV19*03(323.2)	TRBJ2-5*01(231.9)	CDR_189	0	0	0	0	0	0	0	0	0	0	0	0	0	0	0	855	395	6633	0	0	0	0	0	0	0	0	0	0	0	0	0	0	0	0	0	0	0	0	0	0	0	0	0	0	0
TGCAGTGCTAGAGTTCGGGGGGGACAGGGGAACTATGGCTACACCTTC	CSARVRGGQGNYGYTF	TRBV20-1*01(423.4),TRBV20-1*05(417.4),TRBV20-1*07(417.4),TRBV20-1*02(412.4),TRBV20-1*06(412.4)	TRBJ1-2*01(228.8)	CDR_190	0	0	0	0	0	0	0	0	0	0	0	0	0	0	0	0	0	0	0	0	0	0	0	0	0	0	0	0	0	0	0	0	0	0	0	0	0	0	0	0	0	0	0	0	0
TGTGCCAGCAGCGAATCTTGGGGCGGCGAGCAGTACTTC	CASSESWGGEQYF	TRBV12-3*01(246.6),TRBV12-4*01(246.6),TRBV12-4*02(235.6)	TRBJ2-7*01(192.4)	CDR_191	0	0	0	0	0	0	0	0	0	0	0	0	241	670	0	0	0	0	0	0	0	0	0	0	0	0	0	0	0	0	0	0	0	0	0	0	0	0	0	0	0	0	0	0	0
TGTGCCAGCAGACTAGACTCCTACGAGCAGTACTTC	CASRLDSYEQYF	TRBV2*02(320.1),TRBV2*01(317.1),TRBV2*03(317.1)	TRBJ2-7*01(223.3)	CDR_192	0	0	0	0	0	0	0	0	0	0	0	0	276	0	0	0	0	0	0	0	0	0	0	0	0	0	0	0	0	0	0	0	0	0	0	0	0	0	0	0	0	0	0	0	0
TGTCCTAACGTGCCAGCAGTGACTCCGCCCTCGACGTGGGAGACCCAGTACTTC	CPNVPAVTPPSTWETQYF	TRBV6-4*01(196.7),TRBV6-4*02(196.7)	TRBJ2-5*01(211)	CDR_193	0	0	0	0	0	0	0	0	0	0	0	0	0	0	0	0	0	0	0	0	0	0	0	0	0	0	0	0	0	0	0	0	0	0	0	0	0	0	0	0	0	0	0	0	0
TGTGCCAGCAGTCTTAACAGGATCTCTGGAAACACCATATATTTT	CASSLNRISGNTIYF	TRBV28*01(272.9)	TRBJ1-3*01(250.5)	CDR_194	0	0	0	0	0	0	0	0	0	0	0	0	0	0	0	0	0	0	0	0	0	0	0	0	0	0	0	0	0	0	0	0	0	0	0	0	0	0	0	0	0	0	0	0	0
TGTGCCAGCAGTTACGATTCGGGAGGGTCCTACGAGCAGTACTTC	CASSYDSGGSYEQYF	TRBV6-6*01(259),TRBV6-6*02(259),TRBV6-1*01(258)	TRBJ2-7*01(222.7)	CDR_195	0	0	0	0	0	0	0	0	0	0	0	0	0	0	0	0	0	0	0	0	0	0	0	0	0	0	0	0	0	0	0	0	0	0	0	0	0	0	0	0	0	0	0	0	0
TGTGCCAGTAGTCGCGGACTAGCGGGGAGCTACGAGCAGTACTTC	CASSRGLAGSYEQYF	TRBV19*01(327.9),TRBV19*02(327.9),TRBV19*03(322.9)	TRBJ2-7*01(211.9)	CDR_196	0	0	0	0	0	0	0	0	0	0	0	0	0	0	0	0	0	0	0	0	0	0	63	0	0	0	0	0	0	0	0	0	0	0	0	0	0	0	0	0	0	0	0	0	0
TGCGCCAGCAGCCGGAATTCATGGGCAACTAATGAAAAACTGTTTTTT	CASSRNSWATNEKLFF	TRBV5-1*01(414.5),TRBV5-1*02(399.5)	TRBJ1-4*01(246.3)	CDR_197	0	0	0	0	0	0	0	0	0	0	0	0	0	0	0	0	0	0	0	0	0	0	0	0	0	0	0	0	0	0	0	0	0	0	0	0	0	0	0	0	0	0	0	0	0
TGTGCCAGCAGACGGACAGGGGGCACCGGGGAGCTGTTTTTT	CASRRTGGTGELFF	TRBV2*01(316.5),TRBV2*02(316.5),TRBV2*03(316.5)	TRBJ2-2*01(231.6)	CDR_198	0	0	0	0	0	0	0	0	0	0	0	0	0	0	0	0	0	0	0	0	0	0	0	0	0	0	0	0	0	0	0	0	0	0	0	0	0	0	0	0	0	0	0	932	3631
TGTGCCAGCTCTTCTAGCGGGAGTATTATCGGGGAGCTGTTTTTT	CASSSSGSIIGELFF	TRBV6-1*01(234.2),TRBV6-6*03(200.5),TRBV6-6*04(200.5)	TRBJ2-2*01(216.7)	CDR_199	0	0	36	0	0	0	0	0	0	0	0	0	0	0	0	0	0	0	0	0	0	0	0	0	0	0	0	0	0	0	0	0	0	0	0	0	0	0	0	0	0	0	0	0	0
TGTGCCAGCAGCTTAGACTCCTCGGGGTACGAGCAGTACTTC	CASSLDSSGYEQYF	TRBV7-2*01(345.3),TRBV7-2*04(345.3),TRBV7-8*01(335.1),TRBV7-2*02(334.1)	TRBJ2-7*01(209.2)	CDR_200	0	0	0	0	0	0	0	0	0	0	0	0	0	0	0	0	0	0	0	0	0	0	0	0	0	0	0	0	0	0	0	0	0	0	0	0	79	0	0	15	0	0	0	0	0
TGTGCCAGTAGTCAACTAGCGGGAGTCGGGGAGACCCAGTACTTC	CASSQLAGVGETQYF	TRBV19*01(330),TRBV19*02(330),TRBV19*03(325)	TRBJ2-5*01(210.8)	CDR_201	0	0	0	0	0	0	0	0	0	0	0	0	0	0	0	0	0	0	8	0	0	0	0	0	0	0	0	0	0	0	0	0	0	0	0	0	0	0	0	0	0	0	0	0	0
TGCGCCAGCAGCTCGGAGGGGCTAGCGGGAATCTCCTACGAGCAGTACTTC	CASSSEGLAGISYEQYF	TRBV5-1*01(421),TRBV5-1*02(403)	TRBJ2-7*01(230.9)	CDR_202	0	0	0	0	0	0	0	0	0	0	0	0	0	0	0	0	75	0	0	0	0	0	0	0	0	0	0	0	0	0	0	0	0	0	0	0	0	0	0	0	0	0	0	0	0
TGTGCCACCAGTGATAGTGACTACGAGCAGTACTTC	CATSDSDYEQYF	TRBV24-1*01(317.7)	TRBJ2-7*01(220)	CDR_203	0	0	0	0	0	0	0	0	0	0	0	0	0	0	0	0	0	0	0	0	0	0	0	0	0	0	0	0	0	0	0	0	0	0	0	0	0	0	0	0	0	0	0	0	0
TGTGCCAGCAGTTACTCGACCCGGACAGGCTACGAGCAGTACTTC	CASSYSTRTGYEQYF	TRBV6-2*01(290.8),TRBV6-3*01(290.8)	TRBJ2-7*01(211.1)	CDR_204	0	0	0	0	0	0	0	0	0	0	0	0	0	0	0	0	0	0	0	0	0	0	0	0	0	0	0	0	0	0	0	0	0	0	619	367	0	0	0	0	0	0	0	0	0
TGCGCCAGCAGGACTAGCGGGAACGGGGAGCTGTTTTTT	CASRTSGNGELFF	TRBV5-1*01(408.5),TRBV5-1*02(398.5)	TRBJ2-2*01(215.4)	CDR_205	0	0	0	0	0	0	0	0	0	0	0	0	0	0	0	0	0	0	0	0	0	0	0	0	0	0	0	0	0	0	0	0	0	0	0	0	0	0	0	0	0	0	0	0	0
TGTGCCAGCAGTGCGGACACCGGGAAGAACACTGAAGCTTTCTTT	CASSADTGKNTEAFF	TRBV6-1*01(246.3),TRBV6-6*04(214.4),TRBV6-6*03(205.9)	TRBJ1-1*01(231)	CDR_206	0	0	0	0	0	0	0	0	0	0	0	0	0	0	0	0	0	0	0	0	0	86	0	0	0	0	0	0	0	0	0	0	0	0	0	0	0	0	0	0	0	0	0	0	0
TGTGCCAGCAGCTTGGAGGGTCGGGACGGCTCCCTTCGGTCCCTCCACTTT	CASSLEGRDGSLRSLHF	TRBV5-6*01(442),TRBV5-5*01(428),TRBV5-5*02(408),TRBV5-5*03(408)	TRBJ1-6*01(195),TRBJ1-6*02(181)	CDR_207	0	0	0	0	0	0	0	0	0	0	0	0	0	0	0	0	0	0	0	0	0	0	0	0	0	0	0	0	0	0	0	0	0	0	0	0	0	0	0	0	0	0	0	0	0
TGTGCCAGCAGCCCAGTCGGCTCCGGAAAACTGTTTTTT	CASSPVGSGKLFF	TRBV12-3*01(252),TRBV12-4*01(252),TRBV12-4*02(240.7)	TRBJ1-4*01(191.8)	CDR_208	463	490	34	0	0	74	0	0	0	0	0	0	0	0	0	0	0	0	0	0	0	0	0	0	0	0	0	0	0	0	0	0	0	0	0	0	0	0	0	0	0	0	0	0	0
TGTGCCTGGAGTGTAAGCCACACCGCTAACTATGGCTACACCTTC	CAWSVSHTANYGYTF	TRBV30*01(596.4),TRBV30*02(582.4),TRBV30*05(566.4)	TRBJ1-2*01(215.6)	CDR_209	0	0	0	0	0	0	0	0	0	0	0	0	0	0	0	0	0	0	0	0	0	0	0	0	0	0	0	0	0	0	0	0	0	0	0	0	0	0	0	0	0	0	0	0	0
TGTGCCAGCAGCTTATACCTGAACACTGAAGCTTTCTTT	CASSLYLNTEAFF	TRBV11-1*01(447.5),TRBV11-3*01(433.6),TRBV11-3*02(416.5),TRBV11-2*01(361)	TRBJ1-1*01(235.1)	CDR_210	0	0	0	0	0	0	0	0	0	0	0	0	0	0	0	0	0	0	0	0	0	0	0	0	0	0	0	0	0	0	0	0	0	0	0	0	0	0	0	0	0	0	0	0	619
TGTGCCAGCAGTGCCGGACAGGGGTCGTTCGACGAGCAGTACTTC	CASSAGQGSFDEQYF	TRBV2*01(328.5),TRBV2*03(328.5),TRBV2*02(323.5)	TRBJ2-7*01(202.8)	CDR_211	0	0	0	0	0	0	0	0	0	0	0	0	0	0	0	0	0	0	0	0	0	0	0	0	0	0	0	0	0	0	0	0	0	0	0	0	0	200	0	0	0	0	0	0	0
TGTGCCAGCAGCCACTTTAATTCACCCCTCCACTTT	CASSHFNSPLHF	TRBV6-6*04(225.2),TRBV6-1*01(223.1),TRBV6-6*03(216.1)	TRBJ1-6*01(231.5),TRBJ1-6*02(209.3)	CDR_212	0	0	0	0	0	0	0	0	0	0	0	0	0	0	0	0	0	0	0	0	0	0	0	0	0	0	0	0	0	0	53	0	0	0	0	0	0	0	0	0	0	0	0	0	0
TGCAGTGCTAGCCCCCTTGACAGGGGCTCTGGTGGCTACACCTTC	CSASPLDRGSGGYTF	TRBV20-1*02(417.5),TRBV20-1*03(417.5),TRBV20-1*06(417.5),TRBV20-1*01(412.5),TRBV20-1*07(412.5)	TRBJ1-2*01(204.1)	CDR_213	505	444	66	0	0	0	0	0	0	0	0	0	0	0	0	0	0	0	0	0	0	0	0	0	0	0	0	0	0	0	0	0	0	0	0	0	0	0	0	0	0	0	0	0	0
TGTGCCAGCAGCGTGAGCGGGAGCTCCTACGAGCAGTACTTC	CASSVSGSSYEQYF	TRBV5-5*02(425.4),TRBV5-5*03(425.4),TRBV5-5*01(421.5),TRBV5-6*01(401.4)	TRBJ2-7*01(250.2)	CDR_214	0	0	0	0	0	0	0	0	0	0	0	0	0	0	0	0	0	0	0	0	0	0	0	0	0	0	0	0	214	0	0	0	0	0	0	0	0	0	0	0	0	0	0	0	0
TGCGCCAGCAGCCCAGCCGACAGGGTTGTCGAGCAGTACTTC	CASSPADRVVEQYF	TRBV5-1*01(414),TRBV5-1*02(399)	TRBJ2-7*01(198.3)	CDR_215	0	0	0	0	0	0	0	0	0	0	0	0	0	0	0	0	0	0	0	0	0	0	0	0	0	0	0	0	0	0	0	0	0	0	0	0	0	0	0	0	0	0	0	114	0
TGTGCCAGCAGTGAAGCCCCAGGGGGCAATGGTTCACCCCTCCACTTT	CASSEAPGGNGSPLHF	TRBV6-1*01(275.6)	TRBJ1-6*01(208.9),TRBJ1-6*02(171.3)	CDR_216	1195	0	40	124	400	114	0	0	0	0	0	0	0	0	0	0	0	0	0	0	0	0	0	0	0	0	0	0	0	0	0	0	0	0	0	0	0	0	0	0	0	0	0	0	0
TGTGCCAGCACACCACAGATCTCTGGAAACACCATATATTTT	CASTPQISGNTIYF	TRBV6-1*01(241.2),TRBV6-6*03(210.8),TRBV6-6*04(209.6)	TRBJ1-3*01(259.5)	CDR_217	0	0	0	0	0	0	0	0	0	0	0	0	265	1053	2223	0	0	0	0	0	0	0	0	0	0	0	0	0	0	0	0	0	0	0	0	0	0	0	0	0	0	0	0	0	0
TGTGCCAGCAGCTTAGTAAGAATTAGAGACAATGAGCAGTTCTTC	CASSLVRIRDNEQFF	TRBV7-9*01(384.5),TRBV7-9*02(384.5),TRBV7-9*03(384.5),TRBV7-9*04(364.5),TRBV7-9*05(340.5)	TRBJ2-1*01(170)	CDR_218	0	0	0	0	0	0	0	0	0	0	0	0	0	0	0	0	0	0	0	30	0	0	0	0	0	0	0	0	0	0	0	0	0	0	0	0	0	0	0	0	0	0	0	0	0
TGTGCCAGTAGGGCAACAGACTCCTATGGCTACACCTTC	CASRATDSYGYTF	TRBV19*01(323.1),TRBV19*02(323.1),TRBV19*03(323.1)	TRBJ1-2*01(213.4)	CDR_219	0	0	0	0	0	0	0	0	0	0	0	0	0	0	0	0	0	0	0	0	0	0	0	0	0	0	0	0	0	0	0	0	0	0	0	0	0	0	0	0	0	0	0	0	0
TGCAGTGCTAGAGGTCCGAACACTGAAGCTTTCTTT	CSARGPNTEAFF	TRBV20-1*01(430.8),TRBV20-1*05(418.8),TRBV20-1*07(418.8),TRBV20-1*02(413.8),TRBV20-1*06(413.8)	TRBJ1-1*01(177.3)	CDR_220	0	0	0	0	0	0	0	0	0	0	0	0	0	0	0	0	0	0	0	0	0	0	0	0	0	0	0	0	0	0	0	0	0	0	0	0	0	0	0	0	0	0	0	0	0
TGTGCCAGCAGTTCCTCGATCCCTGGGAGCCAGCCCCAGCATTTT	CASSSSIPGSQPQHF	TRBV28*01(276)	TRBJ1-5*01(211.2)	CDR_221	0	0	0	0	0	0	0	0	0	0	0	0	0	0	0	0	0	0	0	0	0	0	0	0	0	0	0	0	0	0	117	0	0	0	0	0	0	0	0	0	0	0	0	0	0
TGTGCCAGCAGCCAAGCTACCATGACAGGGTGGGTTAACTATGGCTACACCTTC	CASSQATMTGWVNYGYTF	TRBV3-1*01(572.1)	TRBJ1-2*01(233)	CDR_222	0	0	0	0	0	0	0	0	0	0	0	0	0	0	0	0	0	0	0	0	0	0	0	0	0	0	0	0	0	0	0	0	0	0	0	0	0	0	0	0	0	0	0	0	0
TGCAGTGCTCCGCTTCGAGCCGGACAGGGTGCCTATGGCTACACCTTC	CSAPLRAGQGAYGYTF	TRBV20-1*01(405),TRBV20-1*02(405),TRBV20-1*03(405),TRBV20-1*06(405),TRBV20-1*07(405)	TRBJ1-2*01(220)	CDR_223	0	0	0	0	0	0	0	0	0	0	0	0	0	0	0	0	0	0	0	0	0	0	0	0	0	0	0	0	0	0	0	0	0	0	0	0	0	0	0	0	0	0	0	0	0
TGTGCCAGCTCACCGCGTGGAGGACAGGGGGAAAATGGCTACACCTTC	CASSPRGGQGENGYTF	TRBV18*01(616.6)	TRBJ1-2*01(204.6)	CDR_224	0	0	0	0	0	0	0	0	0	0	0	0	0	0	0	0	0	0	0	0	0	0	0	0	0	0	0	0	0	0	0	0	0	0	0	0	0	0	0	0	0	0	0	0	0
TGCGCCAGCAGCTTTCTCGGGGGTGAGTCTGAAGCTTTCTTT	CASSFLGGESEAFF	TRBV5-1*01(423),TRBV5-1*02(401)	TRBJ1-1*01(208)	CDR_225	0	0	0	0	0	0	0	0	0	0	0	0	0	0	0	0	0	0	0	0	0	0	0	0	0	0	0	0	0	0	0	0	0	0	0	0	0	0	0	0	0	0	0	0	0
TGTGCCAGTAAAAGAGGGGTCATCATGAACACTGAAGCTTTCTTT	CASKRGVIMNTEAFF	TRBV19*01(318.5),TRBV19*02(318.5),TRBV19*03(318.5)	TRBJ1-1*01(254)	CDR_226	0	0	0	0	0	0	0	0	0	0	0	0	0	0	0	0	0	0	0	0	0	0	0	0	0	0	0	0	0	0	0	0	0	0	0	0	56	0	0	17	0	0	0	0	0
TGTGCCAGTAGTACAATCGCGGTTGGTGGCTACACCTTC	CASSTIAVGGYTF	TRBV19*01(333.5),TRBV19*02(333.5),TRBV19*03(326.5)	TRBJ1-2*01(204.5)	CDR_227	0	0	0	0	0	0	0	0	0	0	0	0	0	0	0	0	0	0	0	0	0	0	0	0	31	0	0	0	0	0	0	0	0	0	0	0	0	0	0	0	0	0	0	0	0
TGTGCCTGGAGTGTACCCCTGTCGCCTAGCGGGAGAATCTACGAGCAGTACTTC	CAWSVPLSPSGRIYEQYF	TRBV30*01(616),TRBV30*02(602),TRBV30*05(581)	TRBJ2-7*01(211)	CDR_228	0	0	0	0	0	0	0	0	0	0	0	0	0	0	0	0	0	0	0	0	0	0	0	0	0	0	0	0	0	0	0	0	0	0	0	0	0	0	0	0	0	0	0	0	0
TGTGCCATCAGTGAAGAGGGGGTTCCCTACGAGCAGTACTTC	CAISEEGVPYEQYF	TRBV10-3*01(281.3),TRBV10-3*02(281.3)	TRBJ2-7*01(212)	CDR_229	0	1651	109	0	421	124	0	0	0	0	0	0	0	0	0	0	0	0	0	0	0	0	0	0	0	0	0	0	0	0	0	0	0	0	0	0	0	0	0	0	0	0	0	0	0
TGTGCCAGCAGTCCCGATGCAGGGATCTATGGCTACACCTTC	CASSPDAGIYGYTF	TRBV6-1*01(231.2),TRBV6-6*04(211.5),TRBV6-6*03(207.2)	TRBJ1-2*01(218.7)	CDR_230	0	0	0	0	0	0	0	0	0	0	0	0	0	0	0	0	0	0	0	0	0	0	0	0	0	0	0	0	0	0	0	0	0	0	0	0	0	0	0	0	0	0	0	0	0
TGCAGTGCTAGAGACCATTACAGGGTCAACTATGGCTACACCTTC	CSARDHYRVNYGYTF	TRBV20-1*01(429.6),TRBV20-1*05(419.6),TRBV20-1*07(419.6),TRBV20-1*02(414.6),TRBV20-1*06(414.6)	TRBJ1-2*01(224.6)	CDR_231	0	0	0	0	0	0	0	0	0	0	0	0	0	0	0	0	0	0	0	0	0	0	0	0	0	0	0	0	0	0	0	0	0	36	0	0	0	0	0	0	0	0	0	0	0
TGTGCCAGTAGTTCTCAACGAAGCTCCTATAATTCACCCCTCCACTTT	CASSSQRSSYNSPLHF	TRBV19*01(328.7),TRBV19*02(328.7),TRBV19*03(323.7)	TRBJ1-6*01(265.5),TRBJ1-6*02(243.8)	CDR_232	0	0	0	0	0	0	0	0	0	0	0	0	0	0	0	0	0	0	0	0	0	0	0	0	0	0	0	0	0	0	0	0	0	0	0	0	0	0	0	0	0	0	0	0	0
TGTGCCAGCAGGGGTGGCCAGTTCTATAATTCACCCCTCCACTTT	CASRGGQFYNSPLHF	TRBV28*01(265.5)	TRBJ1-6*01(243.3),TRBJ1-6*02(223.7)	CDR_233	0	0	0	0	0	0	0	0	0	0	0	0	0	0	0	0	0	0	0	0	0	88	0	0	0	0	0	0	0	0	0	0	0	0	0	0	0	0	0	0	0	0	0	0	0
TGTGCCAGCAGTTATGGGGCAGGGGGAAAGGTGAACTATGGCTACACCTTC	CASSYGAGGKVNYGYTF	TRBV6-1*01(235.5),TRBV6-6*01(232.7),TRBV6-6*02(232.7),TRBV6-5*01(194.3)	TRBJ1-2*01(230)	CDR_234	0	0	0	0	0	0	0	0	0	0	0	0	0	0	0	0	0	0	0	0	11	0	0	0	0	0	0	0	0	0	0	0	0	0	0	0	0	0	0	0	0	0	0	0	0
TGTGCCAGCAGCGTAGGACAGGGAATCGCTGGCTACACCTTC	CASSVGQGIAGYTF	TRBV9*01(393.8),TRBV9*02(393.8),TRBV9*03(378.8)	TRBJ1-2*01(201.5)	CDR_235	0	0	0	0	0	0	0	0	0	0	0	0	0	0	0	0	0	0	0	0	0	0	47	26	0	0	0	0	0	0	0	0	0	0	0	0	0	0	0	0	0	0	0	0	0
TGTGCCAGCAGTGGTGGGGGTACAAGCAATCAGCCCCAGCATTTT	CASSGGGTSNQPQHF	TRBV2*01(328.7),TRBV2*03(328.7),TRBV2*02(323.7)	TRBJ1-5*01(242.6)	CDR_236	0	0	0	0	0	0	0	0	0	0	0	0	0	0	0	0	0	0	0	0	0	0	0	0	0	0	0	0	0	0	0	0	0	0	0	0	0	0	0	0	316	0	0	0	0
TGTGCCAGCAGAAACCTCGGACTAGCGGCAGGCTACGAGCAGTACTTC	CASRNLGLAAGYEQYF	TRBV27*01(269.3)	TRBJ2-7*01(217.3)	CDR_237	0	0	0	0	0	0	0	0	0	0	0	0	0	0	0	0	0	0	0	0	0	0	0	0	0	0	0	0	0	0	0	0	0	0	0	0	0	0	0	0	0	0	0	0	0
TGCAGTGTAGGGACAGGGGCCAATCAGCCCCAGCATTTT	CSVGTGANQPQHF	TRBV20-1*01(398),TRBV20-1*02(397),TRBV20-1*03(397),TRBV20-1*06(397),TRBV20-1*07(397)	TRBJ1-5*01(234.6)	CDR_238	0	0	0	0	0	0	0	0	0	0	0	0	0	0	0	0	0	0	0	0	0	0	0	0	0	0	0	0	0	0	0	0	0	28	0	0	0	0	0	0	0	0	0	0	0
TGTGCCAGCAGCTTAGGGACAGAGAGCAATCAGCCCCAGCATTTT	CASSLGTESNQPQHF	TRBV7-2*01(380.1),TRBV7-2*04(380.1),TRBV7-2*02(367.9),TRBV7-8*01(358.8)	TRBJ1-5*01(242.6)	CDR_239	0	0	0	0	0	0	0	0	0	0	0	0	0	0	0	0	0	0	0	0	0	0	0	0	0	0	0	974	280	16	0	0	0	0	0	0	0	0	0	0	0	0	0	0	0
TGTGCCAGCAGTTCTTCGAGCTACGAGCAGTACTTC	CASSSSSYEQYF	TRBV12-3*01(258),TRBV12-4*01(258),TRBV12-4*02(246.7)	TRBJ2-7*01(210)	CDR_240	0	0	0	0	0	0	0	0	0	0	0	0	0	0	0	0	0	0	0	0	0	0	0	0	0	0	0	0	0	0	0	0	0	0	931	588	0	0	0	0	0	0	0	0	0
TGTGCCAGCAGCGTAGCAGGGGGTGGCTACGAGCAGTACTTC	CASSVAGGGYEQYF	TRBV9*01(397.4),TRBV9*02(397.4),TRBV9*03(377.4)	TRBJ2-7*01(212.5)	CDR_241	0	0	0	0	0	0	0	0	0	0	0	0	0	0	0	0	0	0	0	0	0	0	0	17	0	0	0	0	0	0	0	0	0	0	0	0	0	0	0	0	0	0	0	0	0
TGTGCCAGCAGTTCCGCCTATCTGTTGGCTAGCGGATCCTACGAGCAGTACTTC	CASSSAYLLASGSYEQYF	TRBV6-2*01(258.7),TRBV6-3*01(258.7)	TRBJ2-7*01(218.7)	CDR_242	434	0	0	0	0	0	0	0	0	0	0	0	0	0	0	0	0	0	0	0	0	0	0	0	0	0	0	0	0	0	0	0	0	0	0	0	0	0	0	0	0	0	0	0	0
TGCGCCAGCAGCTTGGAACGGCACCCCAACTATGGCTACACCTTC	CASSLERHPNYGYTF	TRBV5-1*01(434),TRBV5-1*02(402)	TRBJ1-2*01(224)	CDR_243	0	0	0	0	0	0	0	0	0	0	0	0	0	0	0	0	0	0	0	0	0	0	0	0	0	0	0	0	0	0	0	0	0	0	0	0	0	0	0	0	326	0	0	0	0
TGTGCCAGCAGCTTAACAGCGGGAGTTATCTATGAGCAGTTCTTC	CASSLTAGVIYEQFF	TRBV7-3*01(379.2),TRBV7-3*04(360.2)	TRBJ2-1*01(184.4)	CDR_244	0	0	0	0	0	0	0	0	0	0	0	0	0	0	0	0	0	0	0	0	0	0	0	0	0	0	0	0	0	0	0	0	0	0	0	0	66	0	0	33	0	0	0	0	0
TGTGCCAGCAGTTTACAATTTGGGGTGGACTATGGCTACACCTTC	CASSLQFGVDYGYTF	TRBV28*01(286.9)	TRBJ1-2*01(222.6)	CDR_245	0	0	0	0	0	0	0	0	0	0	0	0	0	0	0	0	0	0	0	0	0	0	0	0	0	0	0	0	0	0	0	0	0	0	0	0	0	0	0	0	561	0	206	0	0
TGTGCCAGCAGCTCAACTGATTTTCAAGAGACCCAGTACTTC	CASSSTDFQETQYF	TRBV7-6*01(335),TRBV7-6*02(326.5),TRBV7-7*01(284.7)	TRBJ2-5*01(225.3)	CDR_246	0	0	0	0	0	0	0	0	0	0	0	0	0	0	0	0	0	0	0	0	0	0	0	0	0	0	0	0	0	0	97	0	0	0	0	0	0	0	0	0	0	0	0	0	0
TGCGCCAGCAGCCCCGGCCGTTGGTACGAGCAGTACTTC	CASSPGRWYEQYF	TRBV4-1*01(502.3)	TRBJ2-7*01(206.1)	CDR_247	0	0	0	0	0	0	0	0	0	0	0	0	0	0	0	0	0	0	0	0	0	0	0	0	0	0	0	0	0	0	0	0	0	0	1324	252	0	0	0	0	0	0	0	0	0
TGTGCCAGCAGTGAAGTACCCCGGACTAGCGGGAGTACAAGTCCAACCTACAATGAGCAGTTCTTC	CASSEVPRTSGSTSPTYNEQFF	TRBV6-1*01(275.6)	TRBJ2-1*01(235.4)	CDR_248	0	0	34	0	0	0	0	0	0	0	0	0	0	0	0	0	0	0	0	0	0	0	0	0	0	0	0	0	0	0	0	0	0	0	0	0	0	0	0	0	0	0	0	0	0
TGTGCCAGCAGTCAGAGGGATGAGCAGTTCTTC	CASSQRDEQFF	TRBV2*01(323.8),TRBV2*02(323.8),TRBV2*03(323.8)	TRBJ2-1*01(179.5)	CDR_249	0	0	0	0	0	0	0	0	0	0	0	0	0	0	0	0	0	0	0	0	0	0	0	0	0	0	0	0	0	0	0	0	0	0	0	112	0	0	0	0	0	0	0	0	0
TGTGCCACCGAGCAGCAAGAGACCCAGTACTTC	CATEQQETQYF	TRBV19*01(302.9),TRBV19*02(302.9),TRBV19*03(302.9)	TRBJ2-5*01(227.7)	CDR_250	0	0	0	0	0	0	0	0	0	0	0	0	0	0	0	0	0	0	0	0	0	0	0	0	0	0	0	0	0	0	0	0	0	0	0	0	34	0	0	0	0	0	0	0	0
TGTGCCAGCAGCTTAAAGGTTGCCGGTCGGGGCGGCGGGCAGTACTTC	CASSLKVAGRGGGQYF	TRBV7-3*01(377),TRBV7-3*04(363)	TRBJ2-7*01(190.3)	CDR_251	0	0	0	0	0	0	0	0	0	0	0	0	0	0	0	0	0	0	7	0	0	0	0	0	0	0	0	0	0	0	0	0	0	0	0	0	0	0	0	0	0	0	0	0	0
TGCGCCAGCAGCCCGGCGGCCCTACTAGCGGGATACTACGAGCAGTACTTC	CASSPAALLAGYYEQYF	TRBV5-1*01(414.1),TRBV5-1*02(399.1)	TRBJ2-7*01(213.6)	CDR_252	0	0	0	0	0	0	0	0	0	0	0	0	0	0	0	0	0	0	0	0	0	0	0	0	0	0	0	0	111	11	0	0	0	0	0	0	0	0	0	0	0	0	0	0	0
TGTGCCAGCGTCCCCGGGGGGCGCGATGGCTACACCTTC	CASVPGGRDGYTF	TRBV28*01(256.1)	TRBJ1-2*01(198.8)	CDR_253	0	0	0	0	0	0	0	0	0	0	0	0	0	0	0	0	0	0	0	0	0	0	0	0	0	0	0	0	0	0	0	0	0	0	0	0	0	0	0	0	0	0	0	0	0
TGTGCCAGCCGGGGGCAGAATAATTCACCCCTCCACTTT	CASRGQNNSPLHF	TRBV7-8*03(333.7),TRBV7-8*01(328.1),TRBV7-2*01(292),TRBV7-2*04(278.9)	TRBJ1-6*01(234),TRBJ1-6*02(212.2)	CDR_254	0	0	0	0	0	0	0	0	0	0	0	0	0	0	0	0	0	0	0	0	0	0	0	0	0	0	0	0	0	0	0	0	0	0	0	0	0	0	0	0	1014	3373	1048	0	0
TGTGCCAGCCAAGGAGGTTTCACAGAGGGCTACACCTTC	CASQGGFTEGYTF	TRBV14*01(357.9),TRBV14*02(356)	TRBJ1-2*01(197.5)	CDR_255	0	0	0	0	0	0	0	0	0	0	0	0	0	0	0	0	0	0	0	0	0	0	0	0	0	0	0	0	102	0	0	0	0	0	0	0	0	0	0	0	0	0	0	0	0
TGTGCCAGCACCAGACTCGCTAGCGGGCGTTCCTACGAGCAGTACTTC	CASTRLASGRSYEQYF	TRBV6-2*01(215.2),TRBV6-3*01(215.2)	TRBJ2-7*01(212.3)	CDR_256	0	0	0	0	0	0	0	0	0	0	0	0	0	0	0	0	0	0	0	0	0	0	0	0	0	0	0	0	0	0	0	0	0	0	0	0	0	0	0	0	0	0	0	139	0
TGTGCCAGTAGTATCGGGACTGAAGCTTTCTTT	CASSIGTEAFF	TRBV19*01(338.2),TRBV19*02(338.2),TRBV19*03(323.2)	TRBJ1-1*01(207.8)	CDR_257	0	0	0	0	0	0	0	0	0	0	0	0	0	0	0	0	0	0	0	0	0	0	0	0	0	0	249	0	0	0	0	0	0	0	0	0	0	0	0	0	0	0	0	0	0
TGCAGTGCTAGAGCGGAGGGCCGTTCCACCGGGGAGCTGTTTTTT	CSARAEGRSTGELFF	TRBV20-1*01(424.5),TRBV20-1*05(419.5),TRBV20-1*07(419.5),TRBV20-1*02(414.5),TRBV20-1*06(414.5)	TRBJ2-2*01(229.2)	CDR_258	0	0	0	0	0	0	0	0	0	0	0	0	0	0	0	0	0	0	0	0	0	498	112	54	0	0	0	0	0	0	0	0	0	0	0	0	0	0	0	0	0	0	0	0	0
TGTGCCAGCAGTGAAACCAGTGGGGATTACGAGCAGTACTTC	CASSETSGDYEQYF	TRBV6-1*01(263.1),TRBV6-6*03(224)	TRBJ2-7*01(200)	CDR_259	0	0	0	0	0	0	0	0	0	0	0	0	0	0	0	0	0	0	0	0	0	0	45	0	0	0	0	0	0	0	0	0	0	0	0	0	0	0	0	0	0	0	0	0	0
TGTGCCAGCAGTGCCAGACAGGGATGGGAGGAGTGGGGCTACACCTTC	CASSARQGWEEWGYTF	TRBV2*01(325.8),TRBV2*03(325.8),TRBV2*02(320.8)	TRBJ1-2*01(196.5)	CDR_260	0	0	0	0	0	0	0	0	0	0	0	0	0	0	0	0	0	0	8	0	0	0	0	0	0	0	0	0	0	0	0	0	0	0	0	0	0	0	0	0	0	0	0	0	0
TGTGCCATCAACAGGGACACCGGGGAGCTGTTTTTT	CAINRDTGELFF	TRBV10-3*01(259.7),TRBV10-3*02(259.7)	TRBJ2-2*01(237.1)	CDR_261	0	0	0	0	0	0	0	0	0	0	0	0	0	0	0	0	0	0	0	0	0	0	0	0	0	0	0	0	0	0	0	0	0	0	0	0	0	0	0	0	0	0	0	0	0
TGTGCCAGCAGCGCGGGACAGCTCTCTGGAAACACCATATATTTT	CASSAGQLSGNTIYF	TRBV6-1*01(251.4),TRBV6-6*03(237.4)	TRBJ1-3*01(245.2)	CDR_262	0	0	0	0	0	0	0	0	0	0	0	0	0	0	0	0	0	0	0	0	0	0	0	0	0	0	0	0	0	0	44	0	0	0	0	0	0	0	0	0	0	0	0	0	0
TGCAGTGCTATTTCTAGGGATGGGAACTACGAGCAGTACTTC	CSAISRDGNYEQYF	TRBV20-1*04(414.8),TRBV20-1*05(414.8),TRBV20-1*07(414.8),TRBV20-1*01(407.8),TRBV20-1*06(407.8)	TRBJ2-7*01(215.1)	CDR_263	0	0	0	0	0	0	0	0	0	0	0	0	0	0	0	0	0	0	0	0	0	0	0	0	0	0	0	0	0	0	0	0	0	0	0	0	0	0	0	0	0	0	0	0	0
TGTGCCAGTAGTCCCCGCCTGGGGACTGAAGCTTTCTTT	CASSPRLGTEAFF	TRBV19*01(324.3),TRBV19*02(324.3),TRBV19*03(319.3)	TRBJ1-1*01(215)	CDR_264	0	0	0	0	0	0	0	0	0	0	0	0	0	0	0	0	0	0	0	0	0	0	0	0	0	0	0	0	0	0	0	0	0	0	0	0	0	0	0	0	0	0	0	0	0
TGTGCCAGTAGTGGACAGGGGAATCAGCCCCAGCATTTT	CASSGQGNQPQHF	TRBV19*01(328),TRBV19*02(328),TRBV19*03(323)	TRBJ1-5*01(219.8)	CDR_265	0	0	0	0	0	0	0	0	0	0	0	0	0	0	0	0	0	0	0	0	0	0	0	0	0	0	0	0	0	0	0	0	0	0	0	0	31	0	0	17	0	0	0	0	0
TGTGCCAGCAGTTTAGGGAAGGGCGAGCAGTACTTC	CASSLGKGEQYF	TRBV12-3*01(272.5),TRBV12-4*01(272.5),TRBV12-4*02(256.3)	TRBJ2-7*01(200.1)	CDR_266	0	0	0	0	0	0	0	0	0	0	0	0	0	0	0	0	0	0	0	0	0	0	0	0	0	0	0	0	0	0	0	0	0	42	461	155	0	0	0	0	0	0	0	0	0
TGTGCCAGCTCACTCCATTCGACAAATAACTATGGCTACACCTTC	CASSLHSTNNYGYTF	TRBV18*01(610.4)	TRBJ1-2*01(231.1)	CDR_267	0	0	0	0	0	0	0	0	0	0	0	0	0	0	0	0	0	0	0	0	0	0	0	0	0	0	0	0	0	0	0	0	0	0	0	0	0	0	0	0	0	0	0	0	0
TGTGCCAGCAGTTTATCTTGGGCGGTCACCGGGGAGCTGTTTTTT	CASSLSWAVTGELFF	TRBV27*01(292.1)	TRBJ2-2*01(231.6)	CDR_268	0	0	0	0	0	0	0	0	0	0	0	0	0	0	0	0	0	0	0	0	0	0	0	0	0	0	0	0	0	0	0	0	0	0	0	0	0	332	0	0	0	0	0	0	0
TGTGCCAGCAGCGGGACAGCCAAAGAGACCCAGTACTTC	CASSGTAKETQYF	TRBV2*01(316.1),TRBV2*02(316.1),TRBV2*03(316.1)	TRBJ2-5*01(222.2)	CDR_269	0	0	0	175	243	0	0	0	0	0	0	0	0	0	0	0	0	0	0	0	0	0	0	0	0	0	0	0	0	0	0	0	0	0	0	0	0	0	0	0	0	0	0	0	0
TGTGCCAGTAGTAGATACACAGTATCTGGAAACACCATATATTTT	CASSRYTVSGNTIYF	TRBV19*01(333.6),TRBV19*02(333.6),TRBV19*03(323.6)	TRBJ1-3*01(244.5)	CDR_270	0	0	0	0	0	0	0	0	0	0	0	0	0	0	0	0	0	0	0	0	0	0	0	0	0	0	0	783	0	0	0	0	0	0	0	0	0	0	0	0	0	0	0	0	0
TGTGCCTGGACGCCCCTGGGGGGAGCTTCAGGATACGAGCAGTACTTC	CAWTPLGGASGYEQYF	TRBV30*01(585.9),TRBV30*05(580.9),TRBV30*02(571.9)	TRBJ2-7*01(205.4)	CDR_271	0	0	0	0	0	0	0	0	0	0	0	0	0	0	0	0	0	0	0	0	0	0	0	0	0	0	0	0	0	0	0	0	0	0	0	0	0	0	0	0	0	0	0	0	0
TGTGCCAGCAGGGGGGGAGGCAGCCAGACTGAAGCTTTCTTT	CASRGGGSQTEAFF	TRBV6-1*01(246.4),TRBV6-6*04(219.7),TRBV6-6*03(219.6)	TRBJ1-1*01(208.7)	CDR_272	3484	2401	267	721	792	232	0	0	0	0	0	0	0	0	0	0	0	0	0	0	0	0	0	0	0	0	0	0	0	0	0	0	0	0	0	0	0	0	0	0	0	0	0	0	0
TGTGCCAGCAGCCTAGACCGGGACTCTCCGAACCTCTCCTACGAGCAGTACTTC	CASSLDRDSPNLSYEQYF	TRBV28*01(262.7)	TRBJ2-7*01(231.9)	CDR_273	0	0	0	0	0	0	0	0	0	0	0	0	0	0	0	0	0	0	0	0	0	0	0	0	0	0	0	0	82	9	0	0	0	0	0	0	0	0	0	0	0	0	0	0	0
TGTGCCAGCAGCTTAGGGCAAAGCTCCTACGAGCAGTACTTC	CASSLGQSSYEQYF	TRBV11-1*01(456.9),TRBV11-3*01(456.9),TRBV11-3*02(432.9),TRBV11-2*01(427.5)	TRBJ2-7*01(206.8)	CDR_274	0	0	0	0	0	0	0	0	0	0	0	0	0	0	0	0	0	0	0	0	0	0	0	0	0	0	0	0	0	0	0	0	0	0	0	0	0	0	0	0	0	0	0	0	0
TGTGCCAGCAGTGCTGGGACGGGACAGGGCGAGAAGGGCGGTGAAAAACTGTTTTTT	CASSAGTGQGEKGGEKLFF	TRBV28*01(271.2)	TRBJ1-4*01(208.9)	CDR_275	0	0	0	0	0	0	0	0	0	0	0	0	0	0	0	0	0	0	0	0	0	0	0	0	0	0	0	0	0	0	0	0	0	0	0	0	0	0	0	0	0	781	208	0	0
TGTGCCAGCAGTTACTCGGGACGGGGTACGCAGTATTTT	CASSYSGRGTQYF	TRBV6-2*01(280.1),TRBV6-3*01(280.1)	TRBJ2-3*01(173.6)	CDR_276	0	0	0	0	0	0	0	0	0	0	0	0	0	0	0	0	0	0	0	20	0	0	0	0	0	0	0	0	0	0	0	0	0	0	0	0	0	0	0	0	0	0	0	0	0
TGTGCCAGCAGTGGCAGACTAGCGGGAGCTCACTTC	CASSGRLAGAHF	TRBV2*01(327),TRBV2*03(327),TRBV2*02(322)	TRBJ2-7*01(157.5)	CDR_277	0	0	0	0	0	0	0	0	0	0	0	0	0	0	0	0	0	0	0	0	0	0	0	0	0	0	0	0	0	0	0	0	0	0	0	0	0	0	0	0	0	0	0	0	0
TGTGCCAGCAGTTTATCCCGGTCTAGCCTATGGTACGAGCAGTACTTC	CASSLSRSSLWYEQYF	TRBV27*01(295.9)	TRBJ2-7*01(207.7)	CDR_278	0	0	0	0	0	0	0	0	0	0	0	0	0	0	0	0	0	0	0	0	0	0	96	0	0	0	0	0	0	0	0	0	0	0	0	0	0	0	0	0	0	0	0	0	0
TGTGCCTCCCGAACAGGGGGCGCTTTCGAGCAGTACTTC	CASRTGGAFEQYF	TRBV27*01(239)	TRBJ2-7*01(194.5)	CDR_279	0	495	0	0	0	0	0	0	0	0	0	0	0	0	0	0	0	0	0	0	0	0	0	0	0	0	0	0	0	0	0	0	0	0	0	0	0	0	0	0	0	0	0	0	0
TGTGCCAGCAGCTTAGATTACTATAGCAATCAGCCCCAGCATTTT	CASSLDYYSNQPQHF	TRBV7-2*01(374.6),TRBV7-2*04(374.6),TRBV7-2*02(362.6),TRBV7-8*01(356.6)	TRBJ1-5*01(269.9)	CDR_280	0	0	0	0	0	0	0	0	0	0	0	0	0	0	0	0	0	0	0	0	0	0	0	0	0	0	0	0	0	0	134	0	0	0	0	0	0	0	0	0	0	0	0	0	0
TGTGCCAGCAGCTTCTCTAGCGGAGACTACTACGAGCAGTACTTC	CASSFSSGDYYEQYF	TRBV11-2*03(430.3),TRBV11-2*01(426.3),TRBV11-2*02(380.8),TRBV11-3*01(370.1)	TRBJ2-7*01(225.2)	CDR_281	0	0	0	0	0	0	0	0	0	0	0	0	0	0	0	0	0	0	0	0	0	0	0	0	0	0	0	0	0	0	0	0	0	0	0	0	0	0	0	0	0	0	0	0	0
TGTGCCAGCAGCAAAACACAGGGTGACGGCTACACCTTC	CASSKTQGDGYTF	TRBV7-6*01(336.1),TRBV7-6*02(336.1)	TRBJ1-2*01(194.9)	CDR_282	0	0	0	0	0	0	0	0	0	0	0	0	0	0	0	0	0	0	0	0	0	0	0	0	0	0	0	0	0	0	0	0	0	0	0	0	0	0	0	0	0	0	0	0	0
TGTGCCAGCAGTCCAAGGGGGATTACTAGCACAGATACGCAGTATTTT	CASSPRGITSTDTQYF	TRBV27*01(269.9)	TRBJ2-3*01(251.1)	CDR_283	0	0	0	139	0	0	0	0	0	0	0	0	0	0	0	0	0	0	0	0	0	0	0	0	0	0	0	0	0	0	0	0	0	0	0	0	0	0	0	0	0	0	0	0	0
TGTGCCAGCAGCTTACCGGGCTACCAGCCCCAGCATTTT	CASSLPGYQPQHF	TRBV7-8*01(354.6),TRBV7-8*02(310.3),TRBV7-2*01(296.3),TRBV7-2*04(285.6)	TRBJ1-5*01(214)	CDR_284	0	0	0	0	0	0	0	0	0	0	0	0	0	0	0	0	0	0	0	0	0	0	0	0	0	0	0	0	0	0	0	0	0	0	0	0	28	0	0	0	0	0	0	0	0
TGTGCCAGCAGCGTAGCAGGGACCCTCGACACCGGGGAGCTGTTTTTT	CASSVAGTLDTGELFF	TRBV9*01(398.7),TRBV9*02(398.7),TRBV9*03(378.7)	TRBJ2-2*01(233.3)	CDR_285	0	0	0	0	0	0	0	0	0	0	0	0	0	0	0	0	0	0	0	0	0	0	0	0	0	0	0	0	0	0	0	0	0	37	0	0	0	0	0	0	0	0	0	0	0
TGTGCCAGCAGCGCTTCCAGGGACAGGGGGATCGAGACTGGGGCCAACGTCCTGACTTTC	CASSASRDRGIETGANVLTF	TRBV9*03(388),TRBV9*01(378),TRBV9*02(378)	TRBJ2-6*01(250.8)	CDR_286	0	0	0	0	0	0	0	0	0	0	0	0	0	0	0	211	97	267	0	0	0	0	0	0	0	0	0	0	0	0	0	0	0	0	0	0	0	0	0	0	0	0	0	0	0
TGTGCCAGCAGTCTCAGACGAGACCCCACCGGGGAGCTGTTTTTT	CASSLRRDPTGELFF	TRBV28*01(272.3)	TRBJ2-2*01(230.5)	CDR_287	0	400	47	127	0	0	0	0	0	0	0	0	0	0	0	0	0	0	0	0	0	0	0	0	0	0	0	0	0	0	0	0	0	0	0	0	0	0	0	0	0	0	0	0	0
TGTGCCAGCAGTTACCCCTTGGGACAGGCCCGAGGAAACACCATATATTTT	CASSYPLGQARGNTIYF	TRBV28*01(274.2)	TRBJ1-3*01(228.3)	CDR_288	0	0	0	0	0	0	0	0	0	0	0	0	0	0	0	0	0	0	0	0	0	0	0	0	0	0	0	0	0	0	0	0	0	0	0	0	90	0	0	107	0	0	0	0	0
TGTGCCAGCTCACGTACGGGACAAACCTACGAGCAGTACTTC	CASSRTGQTYEQYF	TRBV18*01(612)	TRBJ2-7*01(217.5)	CDR_289	0	0	0	0	0	0	0	0	0	0	0	0	0	0	0	0	0	0	0	0	0	0	0	0	0	0	0	0	0	0	0	0	0	0	0	0	0	0	0	0	0	0	0	0	0
TGTGCCAGCAGTTCGCCCGGGGCTGGAAACACCATATATTTT	CASSSPGAGNTIYF	TRBV28*01(275.9)	TRBJ1-3*01(239.2)	CDR_290	0	0	0	0	0	0	0	0	0	0	0	0	0	0	0	0	0	0	0	0	0	0	0	0	0	0	0	0	0	0	0	0	0	0	0	0	0	0	0	0	0	0	0	0	0
TGCGCCAGCAGCTTGGACAGACCTTCCGTTGAAAAACTGTTTTTT	CASSLDRPSVEKLFF	TRBV5-1*01(436),TRBV5-1*02(403)	TRBJ1-4*01(210)	CDR_291	0	0	0	0	0	0	0	0	0	0	0	0	0	0	0	0	0	0	0	0	0	0	0	0	0	0	0	0	0	0	0	0	0	0	0	0	0	0	0	12	0	0	0	0	0
TGTGCCAGCAGTGAAACGGGACAGAATGGCTACACCTTC	CASSETGQNGYTF	TRBV6-1*01(230.5),TRBV6-6*04(205.2),TRBV6-6*03(186.9)	TRBJ1-2*01(196)	CDR_292	0	0	0	0	0	0	0	0	0	0	0	0	0	0	0	0	0	0	0	0	13	0	0	0	0	0	0	0	0	0	0	0	0	0	0	0	0	0	0	0	0	0	0	0	0
TGTGCCAGCAGCTTAGGTGGGGGGCTCTACGAGCAGTACTTC	CASSLGGGLYEQYF	TRBV7-2*01(365.1),TRBV7-2*04(356.2),TRBV7-2*02(345),TRBV7-8*01(337.4)	TRBJ2-7*01(215.5)	CDR_293	0	0	0	0	0	0	0	0	0	0	0	0	0	0	0	0	0	0	0	0	0	0	0	0	0	0	0	0	0	0	0	0	0	0	0	0	0	0	0	0	0	0	0	0	0
TGCGCCAGCAGCTATCGGACAGGGTCCGCCGGGGAGCTGTTTTTT	CASSYRTGSAGELFF	TRBV5-1*01(418.9),TRBV5-1*02(401.9)	TRBJ2-2*01(221.3)	CDR_294	0	0	0	0	0	0	0	0	0	0	0	0	0	0	0	630	0	350	0	0	0	0	0	0	0	0	0	0	0	0	0	0	0	0	0	0	0	0	0	0	0	0	0	0	0
TGTGCCAGCAGCTTAGTTGGGGGGCAGGGGATAGCCTACGAGCAGTACTTC	CASSLVGGQGIAYEQYF	TRBV11-3*01(453),TRBV11-1*01(439),TRBV11-3*02(433),TRBV11-2*01(425)	TRBJ2-7*01(215.4)	CDR_295	0	0	0	0	0	0	0	0	0	0	0	0	0	0	0	0	0	0	0	0	0	0	0	0	0	0	0	0	0	0	0	0	0	0	0	0	0	0	0	0	0	0	0	0	0
TGTGCCACCAGCAACAGGGGAACCACCTACGAGCAGTACTTC	CATSNRGTTYEQYF	TRBV15*02(294.4),TRBV15*01(285.4)	TRBJ2-7*01(212.7)	CDR_296	0	0	0	0	0	0	0	0	0	0	0	0	0	0	0	0	0	0	0	0	0	0	76	31	0	0	0	0	0	0	0	0	0	0	0	0	0	0	0	0	0	0	0	0	0
TGTGCCTGGCGAGGACAGGGCGGTGGCTACACCTTC	CAWRGQGGGYTF	TRBV30*02(580.1),TRBV30*05(567.1),TRBV30*01(566.1)	TRBJ1-2*01(204.5)	CDR_297	0	0	0	0	0	0	0	0	0	0	0	0	0	0	0	0	0	0	0	0	0	0	0	0	0	0	0	0	0	0	0	0	0	0	0	0	0	0	0	0	0	0	0	0	0
TGTGCCAGCAGCTTACAGGGACAGGGTCTCTACGAGCAGTACTTC	CASSLQGQGLYEQYF	TRBV28*01(271.7)	TRBJ2-7*01(212)	CDR_298	0	0	0	0	0	0	0	0	0	0	0	0	0	0	0	0	0	0	0	0	0	0	0	0	25	0	0	0	0	0	0	0	0	0	0	0	0	0	0	0	0	0	0	0	0
TGTGCCCGGAGGGCAGGGACTAATTCACCCCTCCACTTT	CARRAGTNSPLHF	TRBV2*01(290.9),TRBV2*02(290.9),TRBV2*03(290.9)	TRBJ1-6*01(228.9),TRBJ1-6*02(193.9)	CDR_299	0	0	0	0	0	0	0	0	0	0	0	0	0	0	0	0	0	0	0	0	0	0	0	0	0	0	0	0	0	0	0	0	0	0	0	0	32	0	0	0	0	0	0	0	0
TGTGCCAGCAGCTTAGGGAGTCCGGGAAATGAGCAGTTCTTC	CASSLGSPGNEQFF	TRBV7-9*01(370.6),TRBV7-9*02(370.6),TRBV7-9*03(370.6),TRBV7-9*04(350.6),TRBV7-9*05(326.6)	TRBJ2-1*01(166.8)	CDR_300	0	0	0	0	0	0	0	0	0	0	0	0	0	0	0	0	0	0	0	0	0	0	0	0	0	0	0	0	89	0	0	0	0	0	0	0	0	0	0	0	0	0	0	0	0
TGTGCCAGCAGTGAACTAAGGGGAGAGACCCAGTACTTC	CASSELRGETQYF	TRBV6-1*01(267)	TRBJ2-5*01(207.9)	CDR_301	0	0	0	104	0	0	0	0	0	0	0	0	0	0	0	0	0	0	0	0	0	0	0	0	0	0	0	0	0	0	0	0	0	0	0	0	0	0	0	0	0	0	0	0	0
TGCGCCAGCAGCCAAGAGGGGGCCGCCCATGAAGCTTTCTTT	CASSQEGAAHEAFF	TRBV4-1*01(520.7)	TRBJ1-1*01(202.8)	CDR_302	0	0	0	0	0	0	0	0	0	0	0	0	0	0	0	0	0	0	0	0	0	0	0	0	0	0	0	0	0	0	0	0	0	0	0	0	0	0	0	0	343	0	0	0	0
TGTGCCAGCAGTTGGCGACGGTACTCTGGAAACACCATATATTTT	CASSWRRYSGNTIYF	TRBV12-3*01(259.3),TRBV12-4*01(259.3),TRBV12-4*02(247.9)	TRBJ1-3*01(249.3)	CDR_303	0	0	0	0	0	0	0	0	0	0	0	0	0	0	0	0	0	0	0	0	0	0	0	0	0	0	0	0	0	0	0	0	0	0	0	0	0	0	0	0	291	911	0	0	0
TGCAGCGTCAGAGGCGGGAGGAGCTATGAGCAGTTCTTC	CSVRGGRSYEQFF	TRBV29-1*01(283.6),TRBV29-1*02(269.6)	TRBJ2-1*01(207.8)	CDR_304	0	0	0	156	0	0	0	0	0	0	0	0	0	0	0	0	0	0	0	0	0	0	0	0	0	0	0	0	0	0	0	0	0	0	0	0	0	0	0	0	0	0	0	0	0
TGCAGTGCCGGGGGGGGGACAGGGGGCTCTGGCTACACCTTC	CSAGGGTGGSGYTF	TRBV20-1*01(397.2),TRBV20-1*02(397.2),TRBV20-1*03(397.2),TRBV20-1*06(397.2),TRBV20-1*07(397.2)	TRBJ1-2*01(203.9)	CDR_305	0	0	0	0	0	0	0	0	0	0	0	0	0	0	0	0	0	0	0	0	0	0	0	0	0	0	0	0	0	0	0	0	0	0	847	233	0	0	0	0	0	0	0	0	0
TGTGCCAGCAGCTTCGGAGTGTCAGACTATTCACCCCTCCACTTT	CASSFGVSDYSPLHF	TRBV7-9*01(374.1),TRBV7-9*02(374.1),TRBV7-9*03(374.1),TRBV7-9*04(364.1),TRBV7-9*05(340.1)	TRBJ1-6*01(217.1),TRBJ1-6*02(192.5)	CDR_306	0	0	0	0	0	0	0	0	0	0	0	0	0	0	0	0	0	0	0	0	0	0	0	0	0	0	0	0	0	0	0	138	0	0	0	0	0	0	0	0	0	0	0	0	0
TGTGCCACCAGCAGAGGGACAGGGGCGAACACCATATATTTT	CATSRGTGANTIYF	TRBV15*01(299.2),TRBV15*02(293.2)	TRBJ1-3*01(214.5)	CDR_307	0	0	0	137	0	0	0	0	0	0	0	0	0	0	0	0	0	0	0	0	0	0	0	0	0	0	0	0	0	0	0	0	0	0	0	0	0	0	0	0	0	0	0	0	0
TGTGCCAGCAGTTACTCTACTACAAGGGAGCAGTACTTC	CASSYSTTREQYF	TRBV6-6*01(259.8),TRBV6-6*02(259.8),TRBV6-5*01(259.6)	TRBJ2-7*01(188.9)	CDR_308	0	0	0	0	0	0	382	0	0	391	0	236	0	0	0	0	0	0	0	0	0	0	0	0	0	0	0	0	0	0	0	0	0	0	0	0	0	0	0	0	0	0	0	0	0
TGTGCCAGTAGTATTTACAGGGGACCCTACGAGCAGTACTTC	CASSIYRGPYEQYF	TRBV19*01(337.7),TRBV19*02(337.7),TRBV19*03(322.7)	TRBJ2-7*01(213)	CDR_309	0	0	0	0	0	0	0	0	0	0	0	0	0	0	0	0	0	253	0	0	0	0	0	0	0	0	0	0	0	0	0	0	0	0	0	0	0	0	0	0	0	0	0	0	0
TGCGCCAGCAGCCAAGCTTCGACAGCCCTCTACGAGCAGTACTTC	CASSQASTALYEQYF	TRBV4-1*01(516.4)	TRBJ2-7*01(212.6)	CDR_310	0	0	0	0	0	0	0	0	0	0	0	0	0	0	0	0	0	0	0	0	0	0	0	0	0	0	0	0	0	0	0	0	0	0	205	0	0	0	0	0	0	0	0	0	0
TGTGCCAGCAGCTTTGGGGGAGGGAACAAAAACATTCAGTACTTC	CASSFGGGNKNIQYF	TRBV7-9*01(372.1),TRBV7-9*02(372.1),TRBV7-9*03(372.1),TRBV7-9*04(362.1),TRBV7-9*05(334.7)	TRBJ2-4*01(222.1)	CDR_311	0	0	0	0	0	0	0	0	0	0	0	0	0	0	0	0	0	0	0	0	0	0	0	0	0	0	0	0	0	0	0	0	0	0	0	0	0	0	0	0	0	0	0	0	0
TGTGCCAGCAGTCGGGAGTTGGGAGGCAATGAGCAGTTCTTC	CASSRELGGNEQFF	TRBV28*01(269.9)	TRBJ2-1*01(194.8)	CDR_312	0	0	0	0	0	0	0	0	0	0	0	0	0	0	0	0	0	0	0	0	0	0	0	0	0	0	0	0	0	0	0	0	0	0	0	0	0	0	0	0	0	0	0	0	0
TGTGCCAGCAGTTTTGGATCCCAAGAGACCCAGTACTTC	CASSFGSQETQYF	TRBV9*01(366.6),TRBV9*02(366.6),TRBV9*03(366.6)	TRBJ2-5*01(238.2)	CDR_313	0	0	0	0	0	0	0	0	0	0	0	0	0	0	0	0	0	0	0	0	0	0	0	0	0	0	0	0	0	0	0	0	0	27	0	0	0	0	0	0	0	0	0	0	0
TGTGCCAGCAGTGAAAATTTACAGGGGGCGTTCGGCTACACCTTC	CASSENLQGAFGYTF	TRBV2*01(337.1),TRBV2*03(337.1),TRBV2*02(322.1)	TRBJ1-2*01(193.4)	CDR_314	0	0	0	0	0	0	0	0	0	0	0	0	0	0	0	0	0	0	0	0	0	0	0	0	81	385	235	0	0	0	0	0	0	0	0	0	0	0	0	0	0	0	0	0	0
TGTGCCAGCAGCTATAAGTCGACTGGCTACGAGCAGTACTTC	CASSYKSTGYEQYF	TRBV11-3*01(435.4),TRBV11-3*02(430.4),TRBV11-1*01(421.4),TRBV11-2*01(407.4)	TRBJ2-7*01(219.1)	CDR_315	0	0	0	0	0	0	0	0	0	0	0	0	0	0	0	0	0	0	0	0	0	0	0	19	0	0	0	0	0	0	0	0	0	0	0	0	0	0	0	0	0	0	0	0	0
TGTGCCAGCAGTTTATTAACGACAGCGGGAGGACCCCAGCATTTT	CASSLLTTAGGPQHF	TRBV28*01(291.9)	TRBJ1-5*01(198.1)	CDR_316	0	0	0	0	0	0	0	0	0	0	0	0	0	0	0	0	0	0	0	0	0	0	0	0	0	0	0	0	0	0	0	0	0	0	0	0	0	0	0	0	0	0	189	0	0
TGTGCCAGCAGAAAAGGGGGCAATGAGCAGTTCTTC	CASRKGGNEQFF	TRBV27*01(264.6)	TRBJ2-1*01(165.9)	CDR_317	0	0	0	0	0	0	0	0	0	0	0	0	0	0	0	0	0	0	0	0	0	0	0	23	0	0	0	0	0	0	0	0	0	0	0	0	0	0	0	0	0	0	0	0	0
TGTGCCAGCAGTGTTATTACTAGCGGACCCTACGAGCAGTACTTC	CASSVITSGPYEQYF	TRBV6-1*01(257.7),TRBV6-6*04(222.8),TRBV6-6*03(218.2)	TRBJ2-7*01(217)	CDR_318	0	0	0	0	0	0	0	0	0	0	0	0	0	0	0	0	0	0	0	0	0	0	0	0	0	0	0	0	0	0	130	283	233	0	0	0	0	0	0	0	0	0	0	0	0
TGTGCCAGCAGCCAAGGCCAGGGGAAGTACGAGCAGTACTTC	CASSQGQGKYEQYF	TRBV4-2*01(518.6),TRBV4-3*01(504.6),TRBV4-3*03(484.6),TRBV4-2*02(474.6),TRBV4-3*02(470.6)	TRBJ2-7*01(215)	CDR_319	0	0	0	0	0	0	0	0	0	0	0	0	0	0	0	0	0	0	8	0	0	0	0	0	0	0	0	0	0	0	0	0	0	0	0	0	0	0	0	0	0	0	0	0	0
TGCGCCAGCTCCACGACCAGGGATAATTCACCCCTCCACTTT	CASSTTRDNSPLHF	TRBV5-1*01(397.8),TRBV5-1*02(397.8)	TRBJ1-6*02(239.6),TRBJ1-6*01(216.2)	CDR_320	0	0	0	0	0	0	0	0	0	0	0	0	0	0	0	0	0	0	0	0	0	145	38	24	0	0	0	0	0	0	0	0	0	0	0	0	0	0	0	0	0	0	0	0	0
TGTGCCAGCAGCCCCGGACAGGGGATCCAAGAGACCCAGTACTTC	CASSPGQGIQETQYF	TRBV12-3*01(245.7),TRBV12-4*01(245.7),TRBV12-4*02(234.6)	TRBJ2-5*01(229.8)	CDR_321	0	0	0	0	0	0	0	0	0	0	0	0	0	0	0	0	0	0	0	0	0	0	0	0	0	0	0	0	0	0	0	0	0	0	0	0	0	182	257	0	0	0	0	0	0
TGTGCCTGGAGTGCAGATCTCAGGGGGATCACTGAAGCTTTCTTT	CAWSADLRGITEAFF	TRBV30*01(603.7),TRBV30*02(589.7),TRBV30*05(583.7)	TRBJ1-1*01(207)	CDR_322	0	0	0	0	0	0	0	0	0	0	0	0	0	0	0	0	0	0	0	0	0	0	0	0	0	0	0	0	0	0	0	0	0	0	0	0	0	0	0	0	0	0	0	0	0
TGTGCCAGCAGTTACTCGAATGTAGGGGTGGCAACCGGGGAGCTGTTTTTT	CASSYSNVGVATGELFF	TRBV6-5*01(225),TRBV6-6*01(220.8),TRBV6-6*02(220.8)	TRBJ2-2*01(227.2)	CDR_323	0	0	0	0	0	0	0	0	0	0	0	0	0	0	0	0	0	0	0	0	0	0	0	0	0	0	0	0	0	0	0	0	0	0	0	0	0	0	0	0	0	0	0	0	0
TGCGCCAGCAGCGCGGGGGGATATCGGGCCGGGGAGCTGTTTTTT	CASSAGGYRAGELFF	TRBV5-1*01(413.1),TRBV5-1*02(398.1)	TRBJ2-2*01(221.8)	CDR_324	0	0	0	0	0	0	0	0	0	0	0	0	0	0	0	0	0	0	0	0	0	0	0	0	0	0	0	0	0	0	0	0	0	0	0	0	0	0	0	0	0	0	0	0	0
TGCAGTGCTAGAGCGGGAGCAGCCGATACGCAGTATTTT	CSARAGAADTQYF	TRBV20-1*01(421.1),TRBV20-1*05(416.1),TRBV20-1*07(416.1),TRBV20-1*02(411.1),TRBV20-1*06(411.1)	TRBJ2-3*01(216.5)	CDR_325	0	0	160	0	178	0	0	0	0	0	0	0	0	0	0	0	0	0	0	0	0	0	0	0	0	0	0	0	0	0	0	0	0	0	0	0	0	0	0	0	0	0	0	0	0
TGTGCCAGCAGCCAGATAGGACAGGGCACCTACGAGCAGTACTTC	CASSQIGQGTYEQYF	TRBV14*01(388),TRBV14*02(375)	TRBJ2-7*01(213.9)	CDR_326	0	0	0	0	0	0	0	0	0	0	0	0	0	0	0	0	0	0	0	0	11	0	0	0	0	0	0	0	0	0	0	0	0	0	0	0	0	0	0	0	0	0	0	0	0
TGTGCCAGCAGCTTAGGTTGGGGGGACAATCAGCCCCAGCATTTT	CASSLGWGDNQPQHF	TRBV7-2*01(339),TRBV7-2*04(339),TRBV7-8*01(335.7),TRBV7-2*02(331),TRBV7-8*02(275.2)	TRBJ1-5*01(235)	CDR_327	0	0	0	0	0	0	0	0	0	0	0	0	0	0	0	0	0	0	0	0	0	0	0	0	0	0	0	0	0	0	0	0	0	0	0	0	0	0	0	0	0	0	0	0	0
TGTGCCAGCAGCCAAGATCCCCCCTCGGCACGCGACCTGTACGAGCAGTACTTC	CASSQDPPSARDLYEQYF	TRBV3-1*01(580.2)	TRBJ2-7*01(201.8)	CDR_328	0	0	184	0	0	0	0	0	0	0	0	0	0	0	0	0	0	0	0	0	0	0	0	0	0	0	0	0	0	0	0	0	0	0	0	0	0	0	0	0	0	0	0	0	0
TGTGCCTGGAGTGTACAGGCGTATCACTACGAGCAGTACTTC	CAWSVQAYHYEQYF	TRBV30*01(624),TRBV30*02(610),TRBV30*05(584)	TRBJ2-7*01(207.8)	CDR_329	0	0	0	0	0	0	0	0	0	0	0	0	0	0	0	0	0	0	0	0	0	0	0	0	0	0	0	0	0	0	44	0	0	0	0	0	0	0	0	0	0	0	0	0	0
TGTGCCAGCAATACCGGGGGTACTAATGAAAAACTGTTTTTT	CASNTGGTNEKLFF	TRBV6-1*01(249.9),TRBV6-6*03(241.9),TRBV6-6*04(235.9)	TRBJ1-4*01(235)	CDR_330	0	0	0	0	0	0	0	0	0	0	0	0	0	0	0	0	0	0	0	0	0	0	0	0	0	0	0	0	0	0	0	0	0	0	0	0	0	0	0	0	0	0	0	0	0
TGTGCCAGTAGTAAGGACAGGCTAGACTATGGCTACACCTTC	CASSKDRLDYGYTF	TRBV19*01(332.7),TRBV19*02(332.7),TRBV19*03(322.7)	TRBJ1-2*01(230.8)	CDR_331	0	0	0	0	0	0	0	0	0	0	0	0	0	0	0	0	0	0	0	0	0	0	0	0	0	0	0	0	0	0	0	0	0	0	0	0	26	0	0	0	0	0	0	0	0
TGTGCCAGCAGTATAGGGGGCTCCTACGAGCAGTACTTC	CASSIGGSYEQYF	TRBV28*01(269.8)	TRBJ2-7*01(230)	CDR_332	0	0	0	0	0	0	0	0	0	0	0	0	0	0	0	0	0	0	0	0	0	0	0	0	0	0	0	0	0	0	0	0	0	0	0	0	0	0	0	0	0	0	0	138	0
TGCGCCAGCAGCTTGGGGGGAGGGGGACAGACGACCTACGAGCAGTACTTC	CASSLGGGGQTTYEQYF	TRBV5-1*01(432.7),TRBV5-1*02(400.7)	TRBJ2-7*01(214.8)	CDR_333	0	0	0	0	0	0	0	0	0	0	0	0	0	0	0	0	0	0	0	0	0	0	0	0	0	0	0	0	0	0	0	0	0	0	0	0	0	0	0	0	0	0	0	0	0
TGTGCCAGTAGTACTTATGACTATGGCTACACCTTC	CASSTYDYGYTF	TRBV19*01(333.4),TRBV19*02(333.4),TRBV19*03(331.4)	TRBJ1-2*01(225)	CDR_334	0	0	0	0	0	0	0	0	0	0	0	0	0	0	0	0	0	0	0	0	0	0	0	18	0	0	0	0	0	0	0	0	0	0	0	0	0	0	0	0	0	0	0	0	0
TGCAGTGCTAGAGATCCAGGCCCCAACTACGAGCAGTACTTC	CSARDPGPNYEQYF	TRBV20-1*01(439.2),TRBV20-1*05(419.2),TRBV20-1*07(419.2),TRBV20-1*02(414.2),TRBV20-1*06(414.2)	TRBJ2-7*01(213.3)	CDR_335	0	0	0	0	0	0	0	0	0	0	0	0	0	0	0	0	0	0	0	0	0	0	0	0	0	0	0	0	99	0	0	0	0	0	0	0	0	0	0	0	0	0	0	0	0
TGTGCCAGCAGCCCAAGACAGGGGAGTACGGGAAACACCATATATTTT	CASSPRQGSTGNTIYF	TRBV6-1*01(240.7),TRBV6-6*03(218.1),TRBV6-6*04(211.4)	TRBJ1-3*01(229.1)	CDR_336	0	0	0	0	0	0	0	0	0	0	0	0	0	0	0	0	0	0	0	0	0	0	0	0	0	0	0	0	0	0	0	0	0	0	0	0	0	315	0	0	0	0	0	0	0
TGTGCCAGCAGCGGACCCGGGACAGGGGAGTACGAGCAGTACTTC	CASSGPGTGEYEQYF	TRBV13*02(488.6),TRBV13*01(483.6)	TRBJ2-7*01(215)	CDR_337	0	0	0	0	0	0	0	0	0	0	0	0	0	0	0	0	0	0	0	0	10	0	0	0	0	0	0	0	0	0	0	0	0	0	0	0	0	0	0	0	0	0	0	0	0
TGTGCCAGCCTGGGATATTTGAATTCACCCCTCCACTTT	CASLGYLNSPLHF	TRBV2*01(308.3),TRBV2*02(308.3),TRBV2*03(308.3)	TRBJ1-6*01(222.8),TRBJ1-6*02(199)	CDR_338	0	0	65	0	0	0	0	0	0	0	0	0	0	0	0	0	0	0	0	0	0	0	0	0	0	0	0	0	0	0	0	0	0	0	0	0	0	0	0	0	0	0	0	0	0
TGTGCCCGAGACCGGGACAGCCAAAATTCACCCCTCCACTTT	CARDRDSQNSPLHF	TRBV27*01(236.6)	TRBJ1-6*02(230),TRBJ1-6*01(187.2)	CDR_339	0	0	0	0	0	0	0	0	0	0	0	0	0	0	0	0	0	0	0	0	0	0	0	15	0	0	0	0	0	0	0	0	0	0	0	0	0	0	0	0	0	0	0	0	0
TGTGCCAGCAGTTCATTAGACAGGGGGCACGAGCAGTACTTC	CASSSLDRGHEQYF	TRBV28*01(277.8)	TRBJ2-7*01(202)	CDR_340	0	0	0	0	0	0	0	0	0	0	0	0	0	0	0	0	0	0	0	0	0	89	0	0	0	0	0	0	0	0	0	0	0	0	0	0	0	0	0	0	0	0	0	0	0
TGTGCCATCAGTGAGTTGGCGGGAGCGGGCGAGCAGTACTTC	CAISELAGAGEQYF	TRBV10-3*01(292.7),TRBV10-3*02(292.7)	TRBJ2-7*01(191.4)	CDR_341	0	0	0	109	0	0	0	0	0	0	0	0	0	0	0	0	0	0	0	0	0	0	0	0	0	0	0	0	0	0	0	0	0	0	0	0	0	0	0	0	0	0	0	0	0
TGCAGTGCTCACTGGGGAGGGAGGGGCGAAGCTTTCTTT	CSAHWGGRGEAFF	TRBV20-1*02(399.9),TRBV20-1*03(399.9),TRBV20-1*06(399.9),TRBV20-1*01(398.9),TRBV20-1*07(398.9)	TRBJ1-1*01(199.3)	CDR_342	0	0	0	0	0	0	0	0	0	0	0	0	0	0	0	0	0	0	0	0	0	0	0	0	0	0	0	0	0	0	0	0	0	0	0	0	0	0	0	0	0	0	0	0	0
TGCAGTGCTAGTTGGGGTGGCTACACCTTC	CSASWGGYTF	TRBV20-1*04(417.2),TRBV20-1*01(412.2),TRBV20-1*02(412.2),TRBV20-1*06(412.2),TRBV20-1*07(412.2)	TRBJ1-2*01(201.4)	CDR_343	772	0	58	199	0	0	0	0	0	0	0	0	0	0	0	0	0	0	0	0	0	0	0	0	0	0	0	0	0	0	0	0	0	0	0	0	0	0	0	0	0	0	0	0	0
TGTGCCTGGACATTAGGTGAAAAACTGTTTTTT	CAWTLGEKLFF	TRBV30*01(569),TRBV30*05(564),TRBV30*02(555)	TRBJ1-4*01(209.6)	CDR_344	0	0	0	0	0	0	0	0	0	0	0	0	0	0	0	0	0	0	0	0	0	0	0	0	0	0	0	0	0	0	0	0	0	0	0	0	0	0	0	0	0	0	0	0	0
TGCGCCAGCAGTGAGCCGGTCGTAGATTACAATGAGCAGTTCTTC	CASSEPVVDYNEQFF	TRBV10-1*01(287.9),TRBV10-1*02(285.9)	TRBJ2-1*01(224.4)	CDR_345	0	0	0	0	0	0	0	0	0	0	0	0	0	574	0	0	0	0	0	0	0	0	0	0	0	0	0	0	0	0	0	0	0	0	0	0	0	0	0	0	0	0	0	0	0
TGTGCCCAGGGGCTAGCGGGAGTGGGCTACAATGAGCAGTTCTTC	CAQGLAGVGYNEQFF	TRBV30*01(561.2),TRBV30*05(561.2),TRBV30*02(547.2)	TRBJ2-1*01(217)	CDR_346	0	0	0	0	0	0	0	0	0	0	0	0	0	0	0	0	0	0	0	0	0	0	0	0	27	0	0	0	0	0	0	0	0	0	0	0	0	0	0	0	0	0	0	0	0
TGCGCCAGCAGCTTCCGGGACAGGGGATATTACGAGCAGTACTTC	CASSFRDRGYYEQYF	TRBV5-1*01(423.7),TRBV5-1*02(401.7)	TRBJ2-7*01(208.5)	CDR_347	0	0	0	0	0	0	0	0	0	0	0	0	0	0	0	0	0	0	0	0	0	0	0	0	0	0	0	0	0	0	0	0	0	0	0	110	0	0	0	0	0	0	0	0	0
TGTGCCAGCAGTTACAGCTACGAGCAGTACTTC	CASSYSYEQYF	TRBV6-2*01(268.1),TRBV6-3*01(268.1)	TRBJ2-7*01(208.4)	CDR_348	0	526	37	0	0	0	0	0	0	0	0	0	0	0	0	0	0	0	0	0	0	0	0	0	0	0	0	0	0	0	0	0	0	0	0	0	0	0	0	0	0	0	0	0	0
TGCAGTGCTATTTCGGTGAGATTGAACACTGAAGCTTTCTTT	CSAISVRLNTEAFF	TRBV20-1*01(408.4),TRBV20-1*02(408.4),TRBV20-1*03(408.4),TRBV20-1*06(408.4),TRBV20-1*07(408.4)	TRBJ1-1*01(238.1)	CDR_349	0	0	0	0	0	0	0	0	0	0	0	0	0	0	0	0	0	0	0	0	0	0	0	0	0	0	0	0	0	0	0	0	0	0	0	0	0	0	0	0	0	0	0	0	0
TGTGCCAGCAGCGCTTTAGACACCGGGGAGCTGTTTTTT	CASSALDTGELFF	TRBV5-8*01(425),TRBV5-4*01(388.9)	TRBJ2-2*01(235.4)	CDR_350	0	0	0	0	0	0	0	0	0	0	0	0	0	0	0	0	0	0	0	0	0	0	0	0	0	0	0	0	0	0	0	0	0	0	0	89	0	0	0	0	0	0	0	0	0
TGTGCCAGCGCGCATGACCTACAGGGAATTCAGCCCCAGCATTTT	CASAHDLQGIQPQHF	TRBV28*01(255)	TRBJ1-5*01(218.7)	CDR_351	0	0	0	0	0	0	2292	2964	2604	2786	3626	2486	0	0	0	0	0	0	0	0	0	0	0	0	0	0	0	0	0	0	0	0	0	0	0	0	0	0	0	0	0	0	0	0	0
TGTGCCAGCAGCCCAGTTCCGGGGGCGCACGGCTACACCTTC	CASSPVPGAHGYTF	TRBV7-4*01(329.5)	TRBJ1-2*01(197.1)	CDR_352	559	0	0	0	0	0	0	0	0	0	0	0	0	0	0	0	0	0	0	0	0	0	0	0	0	0	0	0	0	0	0	0	0	0	0	0	0	0	0	0	0	0	0	0	0
TGTGCCACGCAGGGGGGGTCGTTTGATGGCTACACCTTC	CATQGGSFDGYTF	TRBV12-3*01(239.3),TRBV12-4*01(239.3),TRBV12-4*02(227.7)	TRBJ1-2*01(203.5)	CDR_353	0	0	0	0	0	0	0	0	0	0	0	0	0	0	0	0	0	0	0	0	0	0	0	0	0	0	0	0	0	0	0	0	0	0	0	0	0	0	0	0	0	0	0	0	0
TGTGCCAGCAGCTCCCAGGGGGGTACTGAAGCTTTCTTT	CASSSQGGTEAFF	TRBV11-2*03(432.2),TRBV11-2*01(423.2),TRBV11-2*02(399.2),TRBV11-3*01(356.8)	TRBJ1-1*01(201)	CDR_354	0	0	0	0	0	0	0	0	0	0	0	0	0	0	0	0	0	0	0	0	0	0	0	0	0	0	0	0	0	0	0	0	0	0	0	0	0	0	0	0	0	0	0	0	0
TGTGCCAGCAGCTTAACGAGGGGATTTGGCAATGAGCAGTTCTTC	CASSLTRGFGNEQFF	TRBV7-3*01(385.2),TRBV7-3*04(344.5)	TRBJ2-1*01(217.5)	CDR_355	0	0	0	99	0	0	0	0	0	0	0	0	0	0	0	0	0	0	0	0	0	0	0	0	0	0	0	0	0	0	0	0	0	0	0	0	0	0	0	0	0	0	0	0	0
TGTGCCAGCAACCATGGGGGTATACACTACGAGCAGTACTTC	CASNHGGIHYEQYF	TRBV12-3*01(245.6),TRBV12-4*01(245.6),TRBV12-4*02(233.8)	TRBJ2-7*01(211.1)	CDR_356	0	0	0	0	0	0	0	0	0	0	0	0	0	0	0	0	0	0	0	0	0	0	0	0	0	0	0	0	0	0	0	0	0	0	0	0	46	0	0	0	0	0	0	0	0
TGTGCCTGGAGTCCAGGCAGTGGACCCCTCCACTTT	CAWSPGSGPLHF	TRBV30*01(594.5),TRBV30*02(580.5),TRBV30*05(579.5)	TRBJ1-6*02(198.1),TRBJ1-6*01(169.7)	CDR_357	0	0	0	0	0	0	0	0	0	0	0	0	0	0	0	0	0	0	0	0	0	0	0	0	0	0	0	0	0	0	0	0	0	0	0	0	0	0	0	0	0	0	0	153	0
TGTGCCAGCAGACAAGGAAACACCATATATTTT	CASRQGNTIYF	TRBV12-3*01(252.1),TRBV12-4*01(252.1),TRBV12-4*02(241)	TRBJ1-3*01(228.9)	CDR_358	0	0	0	0	0	0	0	0	0	0	0	0	0	0	0	0	0	0	0	0	0	0	0	0	0	0	0	0	0	0	58	0	0	0	0	0	0	0	0	0	0	0	0	0	0
TGTGCCAGCAGGCGATCGACCGGGACTCCCCCAACGGAGCAGTACTTC	CASRRSTGTPPTEQYF	TRBV12-3*01(250.4),TRBV12-4*01(250.4),TRBV12-4*02(238.7)	TRBJ2-7*01(189.9)	CDR_359	0	0	0	0	0	0	0	0	0	0	0	0	0	0	0	0	0	0	0	0	0	0	0	0	0	0	0	0	0	0	0	0	0	0	0	0	0	0	0	0	0	0	0	0	0
TGTGCCAGCAGCTTGGAAGGGTATAATTCACCCCTCCACTTT	CASSLEGYNSPLHF	TRBV5-4*01(448.6),TRBV5-8*01(448.1),TRBV5-4*02(395.8)	TRBJ1-6*01(240),TRBJ1-6*02(217.4)	CDR_360	0	0	0	0	0	0	0	0	0	0	0	0	0	0	0	0	0	0	0	0	0	0	0	0	0	0	0	0	0	0	0	0	0	0	0	0	0	0	0	0	0	0	0	0	0
TGCAGTGCTACCGACCATAATTCACCCCTCCACTTT	CSATDHNSPLHF	TRBV20-1*01(408.1),TRBV20-1*02(408.1),TRBV20-1*03(408.1),TRBV20-1*06(408.1),TRBV20-1*07(408.1)	TRBJ1-6*01(233.7),TRBJ1-6*02(209.5)	CDR_361	0	0	0	0	0	0	0	0	0	0	0	0	0	0	0	0	0	0	0	0	0	0	0	0	0	293	0	0	0	0	0	0	0	0	0	0	0	0	0	0	0	0	0	0	0
TGTGCCAGCAGTTTTTGGGACAGGGGGTCAACTAATGAAAAACTGTTTTTT	CASSFWDRGSTNEKLFF	TRBV28*01(280)	TRBJ1-4*01(243.9)	CDR_362	0	0	0	0	0	0	0	0	0	0	0	0	0	0	0	0	0	0	0	0	0	0	0	0	0	0	0	0	0	0	0	0	0	0	0	0	0	218	671	0	0	0	0	0	0
TGTGCCAGCAGCCCCGAATGGACAGGGGACTATGGCTACACCTTC	CASSPEWTGDYGYTF	TRBV7-9*01(363.2),TRBV7-9*02(363.2),TRBV7-9*03(363.2),TRBV7-9*04(363.2),TRBV7-9*05(336.4)	TRBJ1-2*01(221.8)	CDR_363	0	0	0	0	0	0	0	0	0	0	0	0	0	0	0	0	0	0	0	0	0	486	315	124	0	0	0	0	0	0	0	0	0	0	0	0	0	0	0	0	0	0	0	0	0
TGTGCCACCACCCAAGGATACAACACTGAAGCTTTCTTT	CATTQGYNTEAFF	TRBV24-1*01(289.3)	TRBJ1-1*01(222.5)	CDR_364	0	0	0	0	0	0	0	0	0	0	0	0	0	0	0	0	0	0	0	50	0	0	0	0	0	0	0	0	0	0	0	0	0	0	0	0	0	0	0	0	0	0	0	0	0
TGTGCCAGTAGGGGGACAGGGACGGTCTATGGCTACACCTTC	CASRGTGTVYGYTF	TRBV19*01(323.2),TRBV19*02(323.2),TRBV19*03(323.2)	TRBJ1-2*01(215.5)	CDR_365	0	0	0	0	0	0	0	0	0	0	0	0	0	0	0	3927	608	748	0	0	0	0	0	0	0	0	0	0	0	0	0	0	0	0	0	0	0	0	0	0	0	0	0	0	0
TGTGCCAGCTCACCACCAAGGGGTAACACCGGGGAGCTGTTTTTT	CASSPPRGNTGELFF	TRBV18*01(631.6)	TRBJ2-2*01(240.9)	CDR_366	0	0	0	0	0	0	0	0	0	0	0	0	0	0	0	0	0	0	0	0	0	0	0	0	0	326	140	0	0	0	0	0	0	0	0	0	0	0	0	0	0	0	0	0	0
TGTGCCAGCAGTTCCTTGGGACGGACCTACGAGCAGTACTTC	CASSSLGRTYEQYF	TRBV28*01(274.6)	TRBJ2-7*01(214.2)	CDR_367	0	424	0	0	0	0	0	0	0	0	0	0	0	0	0	0	0	0	0	0	0	0	0	0	0	0	0	0	0	0	0	0	0	0	0	0	0	0	0	0	0	0	0	0	0
TGCGCCAGCAGCCAAGAGCCAGGTCGTCACTATGGCTACACCTTC	CASSQEPGRHYGYTF	TRBV4-1*01(519.3)	TRBJ1-2*01(222.2)	CDR_368	0	0	0	0	0	0	0	269	0	0	0	0	0	0	0	0	0	0	0	0	0	0	0	0	0	0	0	0	0	0	0	0	0	0	0	0	0	0	0	0	0	0	0	0	0
TGTGCCAGCAGCTTTCTCAGCCCCCGCGAGCAGTACTTC	CASSFLSPREQYF	TRBV11-1*01(441.9),TRBV11-3*01(427.9),TRBV11-3*02(417.9),TRBV11-2*01(363.1)	TRBJ2-7*01(193.3)	CDR_369	0	0	0	0	0	0	0	0	0	0	0	0	0	0	0	0	0	0	0	0	0	0	0	0	0	0	0	0	0	0	0	0	0	0	0	0	0	0	0	0	0	0	0	0	0
TGTGCCAGCAGGCCAATTGGGTCCTACGAGCAGTACTTC	CASRPIGSYEQYF	TRBV27*01(265.1)	TRBJ2-7*01(219.6)	CDR_370	0	0	0	0	0	0	0	0	0	0	0	0	0	0	0	0	0	0	0	0	0	0	0	0	0	0	0	0	0	0	0	0	0	0	0	0	49	0	0	0	0	0	0	0	0
TGTGCCAGCAGTGACAGGTTCAATCAGCCCCAGCATTTT	CASSDRFNQPQHF	TRBV6-1*01(266),TRBV6-6*01(243),TRBV6-6*02(243)	TRBJ1-5*01(235)	CDR_371	0	0	0	0	0	0	0	0	0	0	0	0	0	0	0	0	0	0	0	0	10	0	0	0	0	0	0	0	0	0	0	0	0	0	0	0	0	0	0	0	0	0	0	0	0
TGTGCCTGGAGTCTAGGGCAGGGTGAAGCTTTCTTT	CAWSLGQGEAFF	TRBV30*02(596.7),TRBV30*01(582.7),TRBV30*05(566.7)	TRBJ1-1*01(200.7)	CDR_372	0	0	0	0	0	0	0	0	0	0	0	0	0	0	0	0	0	0	0	0	0	0	0	0	0	0	0	0	0	0	0	0	0	0	0	0	0	0	0	0	0	0	0	0	0
TGTGCCACCAGCATACGACAGGACACTGGCACTGAAGCTTTCTTT	CATSIRQDTGTEAFF	TRBV15*02(292.4),TRBV15*01(283.4)	TRBJ1-1*01(214.8)	CDR_373	0	0	0	0	0	0	0	0	0	0	0	0	0	0	0	0	0	0	0	0	0	0	0	0	0	0	0	773	195	0	0	0	0	0	0	0	0	0	0	0	0	0	0	0	0
TGCAGTGCTAGTGAAACTAAAAGGACAGGCTACACCGGGGAGCTGTTTTTT	CSASETKRTGYTGELFF	TRBV20-1*04(418.4),TRBV20-1*01(414.4),TRBV20-1*02(413.4),TRBV20-1*06(413.4),TRBV20-1*07(413.4)	TRBJ2-2*01(233.8)	CDR_374	0	0	0	0	0	0	0	0	0	0	0	0	0	0	0	0	0	0	0	0	0	0	0	0	0	0	0	0	0	0	0	0	0	0	0	0	0	0	0	0	0	0	0	0	0
TGTGCCAGCAGTTACTTGAATTCACCCCTCCACTTT	CASSYLNSPLHF	TRBV6-6*01(251.1),TRBV6-6*02(251.1),TRBV6-1*01(239)	TRBJ1-6*01(208.6),TRBJ1-6*02(182.2)	CDR_375	0	0	0	123	0	46	0	0	0	0	0	0	0	0	0	0	0	0	0	0	0	0	0	0	0	0	0	0	0	0	0	0	0	0	0	0	0	0	0	0	0	0	0	0	0
TGCGCCAGCAGCTCTCACAGAGATGGGGGGTCCTATCAGCCCCAGCATTTT	CASSSHRDGGSYQPQHF	TRBV5-1*01(417.7),TRBV5-1*02(400.7)	TRBJ1-5*01(224.2)	CDR_376	0	0	0	0	0	0	0	0	0	0	0	0	0	0	0	0	0	0	0	0	0	0	0	0	0	0	0	0	0	0	0	0	0	0	0	0	0	0	0	0	0	0	0	0	0
TGTGCCAGTAGTCTGACTAGCGGGAGGCTAGGCTACGAGCAGTACTTC	CASSLTSGRLGYEQYF	TRBV19*01(327.7),TRBV19*02(327.7),TRBV19*03(324.7)	TRBJ2-7*01(203.4)	CDR_377	0	0	0	0	0	0	0	0	0	0	0	0	0	0	0	0	0	0	0	0	0	0	0	0	0	0	0	0	0	0	0	0	0	0	0	0	29	0	0	0	0	0	0	0	0
TGTGCCAGCAGCTTAGTGACGAGGAGTGGGGAGCTGTTTTTT	CASSLVTRSGELFF	TRBV11-2*01(440),TRBV11-2*03(434),TRBV11-3*01(403.4),TRBV11-2*02(395.4)	TRBJ2-2*01(210.4)	CDR_378	0	0	0	0	0	0	0	0	0	0	0	0	0	0	0	0	0	0	0	0	0	0	0	0	0	0	0	0	0	0	0	0	0	0	0	0	0	0	0	0	0	0	0	0	0
TGTGCCAACTGGGAGTGGCCTGGAAACACCATATATTTT	CANWEWPGNTIYF	TRBV12-3*01(225.3),TRBV12-4*01(225.3),TRBV12-4*02(214.5)	TRBJ1-3*01(239)	CDR_379	0	0	0	0	0	0	0	0	0	0	0	0	0	0	0	0	0	0	0	0	0	0	0	0	0	0	0	0	0	0	0	0	0	0	0	0	0	0	0	0	506	0	207	0	0
TGTGCCAGCAGTGCCAGGGACAGGGGAGTCTATGGCTACACCTTC	CASSARDRGVYGYTF	TRBV12-3*01(254.2),TRBV12-4*01(254.2),TRBV12-4*02(242.7)	TRBJ1-2*01(218.5)	CDR_380	0	0	0	0	0	0	316	0	0	414	298	0	0	0	0	0	0	0	0	0	0	0	0	0	0	0	0	0	0	0	0	0	0	0	0	0	0	0	0	0	0	0	0	0	0
TGCAGCGTTACCGGGACAGGGAGGGGAGAGCAGTACTTC	CSVTGTGRGEQYF	TRBV29-1*01(289.1),TRBV29-1*02(275.2)	TRBJ2-7*01(189.5)	CDR_381	0	0	0	0	0	0	0	0	0	0	0	0	0	0	0	0	0	0	0	0	0	0	0	0	0	0	0	620	130	0	0	0	0	0	0	0	0	0	0	0	0	0	0	0	0
TGTGCCAGCTCACCCCAAGGGACTGGGGCCAACGTCCTGACTTTC	CASSPQGTGANVLTF	TRBV18*01(616.5)	TRBJ2-6*01(242.4)	CDR_382	0	0	0	0	0	0	0	0	0	0	0	0	0	0	0	0	0	0	9	0	13	0	0	0	0	0	0	0	0	0	0	0	0	0	0	0	0	0	0	0	0	0	0	0	0
TGTGCCAGCCGAGCGGGACATGAGAGAGAGCAGTACTTC	CASRAGHEREQYF	TRBV7-8*03(335.1),TRBV7-8*01(333.8),TRBV7-2*01(291.5),TRBV7-2*04(284.6)	TRBJ2-7*01(190.4)	CDR_383	0	0	0	0	0	0	0	0	0	0	0	0	0	0	0	0	0	0	0	0	0	0	0	0	0	0	0	0	0	0	0	0	0	0	0	0	0	215	0	0	0	0	0	0	0
TGCAGTGCTAGGACTACCGTGGAAACAGTCTTC	CSARTTVETVF	TRBV20-1*04(423.8),TRBV20-1*02(418.8),TRBV20-1*03(418.8),TRBV20-1*06(418.8),TRBV20-1*01(412.8)	TRBJ2-7*01(166.3)	CDR_384	0	0	0	0	0	0	0	0	0	0	0	0	0	0	0	0	0	0	0	0	0	0	0	0	0	0	0	0	0	0	0	0	0	0	0	0	0	0	0	0	0	0	0	0	606
TGTGCCACCAGTGATGTGGGGGCTAGTCAGCCCCAGCATTTT	CATSDVGASQPQHF	TRBV24-1*01(319.8)	TRBJ1-5*01(218.3)	CDR_385	0	0	0	0	0	0	0	0	0	0	0	0	0	0	0	0	0	0	0	0	0	0	0	0	26	257	0	0	0	0	0	0	0	0	0	0	0	0	0	0	0	0	0	0	0
TGTGCCAGCAGTGCCCGAGCGGCCACTACCTACGAGCAGTACTTC	CASSARAATTYEQYF	TRBV6-1*01(254.7),TRBV6-6*04(216.5),TRBV6-6*03(215.1)	TRBJ2-7*01(215.5)	CDR_386	0	0	0	0	0	0	0	0	0	0	0	0	0	0	0	357	0	227	0	0	0	0	0	0	0	0	0	0	0	0	0	0	0	0	0	0	0	0	0	0	0	0	0	0	0
TGTGCCAGCAGCTTAGAGTGGGATAGCAATCAGCCCCAGCATTTT	CASSLEWDSNQPQHF	TRBV11-2*01(457.6),TRBV11-3*01(429.7),TRBV11-2*03(415.2),TRBV11-2*02(407.5)	TRBJ1-5*01(252.2)	CDR_387	0	0	0	0	0	0	0	0	0	0	0	0	0	0	0	0	0	0	0	0	0	0	0	0	0	0	0	0	0	0	0	0	0	0	0	0	0	0	0	0	750	0	0	0	0
TGCAGTGCTAGAGATCGGATCTTTGGAAACACCATATATTTT	CSARDRIFGNTIYF	TRBV20-1*01(440),TRBV20-1*05(420),TRBV20-1*07(420),TRBV20-1*02(415),TRBV20-1*06(415)	TRBJ1-3*01(229.8)	CDR_388	0	0	0	0	0	0	0	0	0	0	0	0	0	0	0	0	0	0	0	0	0	0	0	0	0	0	0	0	0	0	0	0	0	0	0	0	0	0	0	0	0	0	0	0	0
TGTGCCAGCAGTCATGGCAGGGACACCAGAGTTGTTTTCTTT	CASSHGRDTRVVFF	TRBV2*01(322.9),TRBV2*02(322.9),TRBV2*03(322.9)	TRBJ1-1*01(171)	CDR_389	0	0	0	0	0	0	310	250	0	391	314	0	0	0	0	0	0	0	0	0	0	0	0	0	0	0	0	0	0	0	0	0	0	0	0	0	0	0	0	0	0	0	0	0	0
TGTGCCTGGAGTGTACAAGTCGGGCAGGAGTTCTTC	CAWSVQVGQEFF	TRBV30*01(612.9),TRBV30*02(598.9),TRBV30*05(572.9)	TRBJ2-1*01(116.3)	CDR_390	0	0	0	0	0	0	0	0	0	0	0	0	0	0	0	0	0	0	0	0	0	0	0	0	36	0	0	0	0	0	0	0	0	0	0	0	0	0	0	0	0	0	0	0	0
TGTGCCAGCAGTGTCGAGCGGAGGACCGAGCAGTACTTC	CASSVERRTEQYF	TRBV12-3*01(254.8),TRBV12-4*01(254.8),TRBV12-4*02(243.3)	TRBJ2-7*01(198.1)	CDR_391	0	0	0	0	0	0	0	0	0	0	0	0	0	0	0	0	0	0	0	0	0	0	0	0	0	0	0	0	0	0	0	0	0	0	0	0	0	0	0	0	0	0	0	0	0
TGTGCCACCAGCAGAGATCAGGGGACAGCAACTCGGTACCAAGAGACCCAGTACTTC	CATSRDQGTATRYQETQYF	TRBV15*01(314.2),TRBV15*02(292.2)	TRBJ2-5*01(252.9)	CDR_392	0	0	0	0	0	0	0	0	0	0	0	0	0	0	0	0	0	0	0	0	0	0	0	0	0	0	0	676	0	0	0	0	0	0	0	0	0	0	0	0	0	0	0	0	0
TGTGCCAGCAGTTTAAACGTCGAGGGGTCAGATACGCAGTATTTT	CASSLNVEGSDTQYF	TRBV27*01(284.4)	TRBJ2-3*01(222.2)	CDR_393	0	0	0	0	0	0	0	0	0	0	0	0	427	1352	1176	0	0	0	0	0	0	0	0	0	0	0	0	0	0	0	0	0	0	0	0	0	0	0	0	0	0	0	0	0	0
TGTGCCAGCAGACCGGAAGAGGGCTACGAGCAGTACTTC	CASRPEEGYEQYF	TRBV27*01(265.3)	TRBJ2-7*01(212.7)	CDR_394	0	0	0	0	0	0	0	0	0	0	0	0	0	0	0	2760	1434	6124	0	0	0	0	0	0	0	0	0	0	0	0	0	0	0	0	0	0	0	0	0	0	0	0	0	0	0
TGTGCCAGCTCATTACGGCATGAGCAGTACTTC	CASSLRHEQYF	TRBV18*01(606.7)	TRBJ2-7*01(188.5)	CDR_395	0	0	0	0	0	0	0	0	0	0	0	0	0	0	0	0	0	0	0	0	0	0	0	0	0	0	0	0	0	0	0	0	0	0	0	0	0	0	0	11	0	0	0	0	0
TGTGCCAGCAGTCCTGGGACGAACTACTATGGCTACACCTTC	CASSPGTNYYGYTF	TRBV6-1*01(250.6),TRBV6-6*04(229.4),TRBV6-6*03(226.3)	TRBJ1-2*01(221.7)	CDR_396	1393	617	93	180	849	0	0	0	0	0	0	0	0	0	0	0	0	0	0	0	0	0	0	0	0	0	0	0	0	0	0	0	0	0	0	0	0	0	0	0	0	0	0	0	0
TGTGCCAGCAGCGTATACTCCTACAATGAGCAGTTCTTC	CASSVYSYNEQFF	TRBV9*01(386.8),TRBV9*02(386.8),TRBV9*03(376.8)	TRBJ2-1*01(216)	CDR_397	0	0	0	0	0	0	0	0	0	0	0	0	0	0	0	0	0	0	0	0	0	0	0	0	0	0	0	0	0	0	0	0	0	0	0	0	22	0	0	0	0	0	0	0	0
TGTGCCAGCAGCTTAGGTATCGGACTAGCGGGGCCCTACAATGAGCAGTTCTTC	CASSLGIGLAGPYNEQFF	TRBV7-8*01(366.6),TRBV7-8*02(352.6),TRBV7-2*04(326.8),TRBV7-2*01(325.8),TRBV7-8*03(305.3)	TRBJ2-1*01(207.5)	CDR_398	0	0	0	0	0	0	0	0	0	0	0	0	0	0	0	0	0	0	0	0	0	0	0	17	0	0	0	0	0	0	0	0	0	0	0	0	0	0	0	0	0	0	0	0	0
TGTGCCAGCAGCTTGGGACAGGCCTCCTACGAGCAGTACTTC	CASSLGQASYEQYF	TRBV7-9*01(352.3),TRBV7-9*02(352.3),TRBV7-9*03(352.3),TRBV7-9*04(342.5),TRBV7-9*05(316.2)	TRBJ2-7*01(222)	CDR_399	0	0	0	0	0	0	0	0	0	0	0	0	0	0	0	0	0	0	0	0	0	0	0	0	0	0	0	1086	101	0	0	0	0	0	0	0	0	0	0	0	0	0	0	0	0
TGTGCCAGTAGTATGGGGATTCACAATCAGCCCCAGCATTTT	CASSMGIHNQPQHF	TRBV19*01(338.4),TRBV19*02(338.4),TRBV19*03(324.4)	TRBJ1-5*01(233.8)	CDR_400	0	0	0	0	0	0	0	0	0	0	0	0	0	0	0	0	0	0	0	0	0	0	0	0	0	0	0	0	0	0	0	0	0	0	341	164	0	0	0	0	0	0	0	0	0
TGTGCCAGCATCGACAGGGCGTTTGGCTACACCTTC	CASIDRAFGYTF	TRBV6-1*01(234.4),TRBV6-6*04(215.8),TRBV6-6*03(204.8)	TRBJ1-2*01(200.5)	CDR_401	0	0	0	0	0	0	0	0	0	0	0	0	0	0	0	363	220	233	0	0	0	0	0	0	0	0	0	0	0	0	0	0	0	0	0	0	0	0	0	0	0	0	0	0	0
TGTGCCAGCAGCTCCAACACCTTGGGGGGAAACACCATATATTTT	CASSSNTLGGNTIYF	TRBV9*01(372.9),TRBV9*02(372.9),TRBV9*03(372.9)	TRBJ1-3*01(229.3)	CDR_402	0	0	0	0	0	0	0	0	0	0	0	0	0	0	0	0	0	0	0	0	0	0	0	0	0	0	0	4498	801	102	0	0	0	0	0	0	0	0	0	0	0	0	0	0	0
TGTGCCAGCAGTGAAGGTGGGGGTGTAAGGGTCTACGAGCAGTACTTC	CASSEGGGVRVYEQYF	TRBV2*01(342.2),TRBV2*03(337.2),TRBV2*02(322.2)	TRBJ2-7*01(208.2)	CDR_403	0	0	0	0	0	0	0	0	0	0	0	0	0	0	0	0	0	0	0	0	0	0	0	0	0	0	0	0	100	0	0	0	0	0	0	0	0	0	0	0	0	0	0	0	0
TGTGCCAGCAGCCATGCTGGAAACACCATATATTTT	CASSHAGNTIYF	TRBV7-3*01(335.5),TRBV7-3*04(315.8)	TRBJ1-3*01(239)	CDR_404	0	0	0	0	0	0	0	0	0	0	0	0	0	0	0	597	479	419	0	0	0	0	0	0	0	0	0	0	0	0	0	0	0	0	0	0	0	0	0	0	0	0	0	0	0
TGCGCCAGCAGCGGGACAGTATCCTACGAGCAGTACTTC	CASSGTVSYEQYF	TRBV5-1*01(414.3),TRBV5-1*02(399.3)	TRBJ2-7*01(223)	CDR_405	0	0	0	0	0	0	0	0	0	0	0	0	0	0	0	0	0	0	0	0	0	0	0	0	0	0	0	0	0	0	0	0	0	0	0	0	0	0	0	20	0	0	0	0	0
TGTGCCAGTAGTATTTCCGGGACAGCCCTCTGGGAGCAGTACTTC	CASSISGTALWEQYF	TRBV19*01(337.7),TRBV19*02(337.7),TRBV19*03(322.7)	TRBJ2-7*01(194.9)	CDR_406	0	0	0	0	0	0	0	0	0	0	0	0	0	0	0	0	0	0	0	0	0	0	0	0	0	0	0	0	0	0	0	0	0	0	0	0	0	0	0	0	0	0	0	0	0
TGTGCCACTATCCCCAGGGATAACTATGGCTACACCTTC	CATIPRDNYGYTF	TRBV2*01(298.9),TRBV2*02(298.9),TRBV2*03(298.9)	TRBJ1-2*01(232.1)	CDR_407	0	0	0	0	0	0	0	0	0	0	0	0	0	0	0	0	0	0	0	0	0	0	0	0	0	0	0	0	0	0	0	0	0	77	0	0	0	0	0	0	0	0	0	0	0
TGTGCCAGCAGTCCTTCGGGAGGGGGGTTCGCAAGCTATGGCTACACCTTC	CASSPSGGGFASYGYTF	TRBV27*01(273.8)	TRBJ1-2*01(223)	CDR_408	0	0	0	0	0	0	0	0	0	0	0	0	0	0	0	0	0	0	8	0	12	0	0	0	0	0	0	0	0	0	0	0	0	0	0	0	0	0	0	0	0	0	0	0	0
TGTGCCAGCAGCCCGACCTATCCGGGGAATTCACCCCTCCACTTT	CASSPTYPGNSPLHF	TRBV7-8*03(352.4),TRBV7-8*01(344),TRBV7-2*01(302),TRBV7-2*04(287.7)	TRBJ1-6*02(215.1),TRBJ1-6*01(181)	CDR_409	0	0	0	0	0	0	0	0	0	0	0	0	265	0	963	0	0	0	0	0	0	0	0	0	0	0	0	0	0	0	0	0	0	0	0	0	0	0	0	0	0	0	0	0	0
TGCAGTGCTAGACCTCTCGGGGGAGGGTACACCGGGGAGCTGTTTTTT	CSARPLGGGYTGELFF	TRBV20-1*01(420.5),TRBV20-1*05(419.5),TRBV20-1*07(419.5),TRBV20-1*02(413.5),TRBV20-1*06(413.5)	TRBJ2-2*01(235)	CDR_410	0	0	50	0	0	0	0	0	0	0	0	0	0	0	0	0	0	0	0	0	0	0	0	0	0	0	0	0	0	0	0	0	0	0	0	0	0	0	0	0	0	0	0	0	0
TGTGCCAGCAGCTTAGCCCCCTCGGCAGGGGGAGGCTACACCTTC	CASSLAPSAGGGYTF	TRBV7-8*01(371),TRBV7-8*02(337.2),TRBV7-2*01(323.4),TRBV7-2*04(305.1)	TRBJ1-2*01(192.3)	CDR_411	0	0	0	0	0	0	0	0	0	0	0	0	0	0	0	0	0	0	0	0	0	0	0	0	0	0	0	0	0	0	0	0	0	32	0	0	0	0	0	0	0	0	0	0	0
TGTGCCAGCAGCTTGCCCCGAGTTACTGAAGCTTTCTTT	CASSLPRVTEAFF	TRBV5-6*01(448.6),TRBV5-5*01(434.6),TRBV5-5*02(418.6),TRBV5-5*03(418.6)	TRBJ1-1*01(207.2)	CDR_412	0	0	0	0	0	0	0	0	0	0	0	0	0	0	0	0	0	0	0	0	0	0	0	0	0	0	0	0	0	0	0	0	0	0	0	0	0	0	0	0	0	0	0	0	0
TGTGCCAGCAGTTATGGGGGGCGCCTGGGCACTGAAGCTTTCTTT	CASSYGGRLGTEAFF	TRBV6-1*01(249),TRBV6-6*01(236.6),TRBV6-6*02(235)	TRBJ1-1*01(216.5)	CDR_413	0	0	0	0	0	0	0	0	0	0	0	0	0	0	0	0	0	0	0	0	0	0	0	0	0	0	0	786	155	0	0	0	0	0	0	0	0	0	0	0	0	0	0	0	0
TGTGCCAGCAGGCAGACAGGGGGTGCAACCTACGAGCAGTACTTC	CASRQTGGATYEQYF	TRBV28*01(270)	TRBJ2-7*01(225)	CDR_414	0	0	0	0	0	0	0	0	0	0	0	0	0	0	0	0	0	0	0	0	12	0	0	0	0	0	0	0	0	0	0	0	0	0	0	0	0	0	0	0	0	0	0	0	0
TGCAGCGTTGACTCGGTTGGGGCTAGCTCCTACAATGAGCAGTTCTTC	CSVDSVGASSYNEQFF	TRBV29-1*01(299.4),TRBV29-1*02(285.4)	TRBJ2-1*01(216.7)	CDR_415	0	0	0	0	0	0	0	0	0	0	0	0	0	0	0	0	0	0	0	0	0	0	0	0	0	0	0	0	0	0	0	0	0	0	0	0	0	0	0	0	0	0	0	0	0
TGCGCCAGCAGCTCCAACGTCGCGAACACCGGGGAGCTGTTTTTT	CASSSNVANTGELFF	TRBV5-1*01(417.6),TRBV5-1*02(400.6)	TRBJ2-2*01(266.2)	CDR_416	0	0	0	0	0	0	0	0	0	0	0	0	0	0	0	0	0	0	0	0	0	0	0	0	0	0	0	831	115	0	0	0	0	0	0	0	0	0	0	0	0	0	0	0	0
TGTGCCTCAGCGCAGGTTGGAGGGGTAGATTCACCCCTCCACTTT	CASAQVGGVDSPLHF	TRBV19*01(297),TRBV19*02(297),TRBV19*03(297)	TRBJ1-6*01(214),TRBJ1-6*02(182)	CDR_417	0	0	0	209	0	0	0	0	0	0	0	0	0	0	0	0	0	0	0	0	0	0	0	0	0	0	0	0	0	0	0	0	0	0	0	0	0	0	0	0	0	0	0	0	0
TGTGCCAGCAGTTATAGGGTGTGGAATTCACCCCTCCACTTT	CASSYRVWNSPLHF	TRBV27*01(276.2)	TRBJ1-6*02(219.9),TRBJ1-6*01(189.9)	CDR_418	0	0	0	0	0	0	0	0	0	0	0	0	0	0	0	0	0	0	0	0	0	0	0	0	0	0	0	0	0	0	0	0	0	0	0	0	0	0	0	0	0	0	0	105	574
TGCGCCAGCAGCCAAGCGGTAGAGCGGGAAGGTTCCCACGAGCAGTACTTC	CASSQAVEREGSHEQYF	TRBV4-1*01(522.6)	TRBJ2-7*01(199)	CDR_419	0	0	0	0	0	0	0	0	0	0	0	0	0	0	0	0	0	0	0	0	14	0	0	0	0	0	0	0	0	0	0	0	0	0	0	0	0	0	0	0	0	0	0	0	0
TGTGCCAGCAGTGTATGGACAGGGAACTCACCCCTCCACTTT	CASSVWTGNSPLHF	TRBV2*03(329.4),TRBV2*01(328.4),TRBV2*02(323.4)	TRBJ1-6*01(211.9),TRBJ1-6*02(184.2)	CDR_420	0	0	0	0	0	0	0	0	0	0	0	0	0	0	0	0	0	0	0	0	0	0	38	0	0	0	0	0	0	0	0	0	0	0	0	0	0	0	0	0	0	0	0	0	0
TGTGCCAGCAGTCCCGAGACAGGGACCAATCAGCCCCAGCATTTT	CASSPETGTNQPQHF	TRBV12-3*01(252.3),TRBV12-4*01(252.3),TRBV12-4*02(241.2)	TRBJ1-5*01(233.8)	CDR_421	0	0	0	0	0	0	320	0	0	401	0	0	0	0	0	0	0	0	0	0	0	0	0	0	0	0	0	0	0	0	0	0	0	0	0	0	0	0	0	0	0	0	0	0	0
TGTGCCAGCAGCCCGAGAGGACAGGGTGTATCCTTT	CASSPRGQGVSF	TRBV7-8*03(361.8),TRBV7-8*01(356.8),TRBV7-2*01(340.8),TRBV7-2*04(340.8)	TRBJ1-5*01(155)	CDR_422	0	0	0	0	0	0	0	0	0	0	0	0	0	0	0	0	0	0	0	0	0	0	0	0	0	0	0	0	0	0	0	0	0	0	0	0	0	0	0	0	0	0	0	0	0
TGTGCCACCAGGGAAAGGGGGGACACTGAAGCTTTCTTT	CATRERGDTEAFF	TRBV10-3*01(250.3),TRBV10-3*02(250.3)	TRBJ1-1*01(218.4)	CDR_423	0	0	0	0	0	0	0	0	0	0	0	0	708	605	841	0	0	0	0	0	0	0	0	0	0	0	0	0	0	0	0	0	0	0	0	0	0	0	0	0	0	0	0	0	0
TGTGCCAGCAGCCCCGGACAGCTTAGGGATTCACCCCTCCACTTT	CASSPGQLRDSPLHF	TRBV9*01(368.4),TRBV9*02(368.4),TRBV9*03(368.4)	TRBJ1-6*01(198.4)	CDR_424	0	0	0	0	0	0	0	0	0	0	0	0	0	0	0	0	0	0	0	0	0	0	0	0	0	0	0	0	0	0	0	0	0	0	0	0	0	0	0	0	0	0	0	0	0
TGTGCCTGGAAGCGGGGGGGCAGACCGAACACCGGGGAGCTGTTTTTT	CAWKRGGRPNTGELFF	TRBV30*01(586.6),TRBV30*05(581.6),TRBV30*02(572.6)	TRBJ2-2*01(250.3)	CDR_425	0	0	0	0	0	0	0	0	0	0	0	0	0	0	0	0	0	0	0	0	0	0	0	0	0	0	0	0	0	0	0	0	0	0	0	0	0	0	0	0	0	0	0	0	0
TGTGCCAGCAGTGAAGTTAGCGGGCCGGGCGAGCAGTACTTC	CASSEVSGPGEQYF	TRBV2*01(342.7),TRBV2*03(337.7),TRBV2*02(322.7)	TRBJ2-7*01(194.3)	CDR_426	0	0	0	0	0	0	0	0	0	0	0	0	0	0	0	0	0	0	0	0	0	0	0	0	59	0	0	0	0	0	0	0	0	0	0	0	0	0	0	0	0	0	0	0	0
TGCAGTGCTAGAGAGGCCTCGGCCTACGAGCAGTACTTC	CSAREASAYEQYF	TRBV20-1*01(428.2),TRBV20-1*05(418.2),TRBV20-1*07(418.2),TRBV20-1*02(413.2),TRBV20-1*06(413.2)	TRBJ2-7*01(215.2)	CDR_427	0	0	0	0	0	0	0	0	0	0	0	0	0	0	0	0	0	0	0	0	0	0	0	0	0	0	0	0	0	0	0	0	0	0	0	0	0	1264	0	0	0	0	0	0	0
TGTGCCAGCAGCTGCCCTCCCGTACCGGACCCGAACACTGAAGCTTTCTTT	CASSCPPVPDPNTEAFF	TRBV6-1*01(244.2),TRBV6-6*03(220),TRBV6-6*04(218.5)	TRBJ1-1*01(230)	CDR_428	0	0	0	0	0	0	0	0	0	0	0	0	0	0	0	0	0	0	0	0	0	0	0	0	0	0	0	0	0	0	0	0	0	29	668	162	0	0	0	0	0	0	0	0	0
TGTGCCACCAGTGATCGCGGACTTCAGCCCCAGCATTTT	CATSDRGLQPQHF	TRBV24-1*01(319.1)	TRBJ1-5*01(218.3)	CDR_429	0	0	0	0	0	0	0	0	0	0	0	0	0	0	0	0	0	0	0	0	0	0	0	20	0	0	0	0	0	0	0	0	0	0	0	0	0	0	0	0	0	0	0	0	0
TGTGCCAGCAGCTCACAAAACTACTTAACCCGCTCCTACGAGCAGTACTTC	CASSSQNYLTRSYEQYF	TRBV7-8*01(353.4),TRBV7-8*03(336.3),TRBV7-2*01(310.5),TRBV7-2*04(303.5)	TRBJ2-7*01(232.3)	CDR_430	0	0	0	0	0	0	0	0	0	0	0	0	0	0	0	0	0	0	0	0	0	0	0	0	56	247	0	0	0	0	0	0	0	0	0	0	0	0	0	0	0	0	0	0	0
TGTGCCAGCAGCCGACGGGACAGAGCCTACGAGCAGTACTTC	CASSRRDRAYEQYF	TRBV5-4*01(428.4),TRBV5-8*01(428.1),TRBV5-4*02(413.4)	TRBJ2-7*01(217.2)	CDR_431	0	0	0	0	0	0	0	0	0	0	0	0	0	0	0	0	0	0	0	0	0	0	0	0	0	0	0	0	0	0	0	0	0	431	0	0	0	0	0	0	0	0	0	0	0
TGCAGTGCTTCCTCGGAAGGACTAGGCTACGAGCAGTACTTC	CSASSEGLGYEQYF	TRBV20-1*01(403.3),TRBV20-1*02(403.3),TRBV20-1*03(403.3),TRBV20-1*06(403.3),TRBV20-1*07(403.3)	TRBJ2-7*01(211.7)	CDR_432	0	0	0	0	0	0	0	0	0	0	0	0	0	0	0	0	0	0	0	0	0	0	0	0	0	0	0	0	0	0	0	0	0	0	0	0	0	242	0	0	0	0	0	0	0
TGTGCCAGCAGTTTATCGGGACAGGGAGGAGGGTATGGCTACACCTTC	CASSLSGQGGGYGYTF	TRBV28*01(292.8)	TRBJ1-2*01(213.3)	CDR_433	0	0	0	0	0	0	0	0	0	0	0	0	0	0	0	0	0	0	0	0	0	0	0	0	0	0	0	0	0	0	0	0	0	0	0	0	0	0	0	0	0	0	0	0	0
TGCAGTGCGCCCCCACAGGGGGCGAGATACTACGAGCAGTACTTC	CSAPPQGARYYEQYF	TRBV20-1*01(395.8),TRBV20-1*02(395.8),TRBV20-1*03(395.8),TRBV20-1*06(395.8),TRBV20-1*07(395.8)	TRBJ2-7*01(208)	CDR_434	0	0	0	0	0	0	0	0	0	0	0	0	0	0	0	0	0	0	0	0	0	0	0	20	0	0	0	0	0	0	0	0	0	0	0	0	0	0	0	0	0	0	0	0	0
TGTGCCAGCAGCCCTGGACGGTCCTATGGCTACACCTTC	CASSPGRSYGYTF	TRBV6-1*01(248.4),TRBV6-6*03(220.2),TRBV6-6*04(217.4)	TRBJ1-2*01(216)	CDR_435	0	0	0	0	0	0	0	0	0	0	0	0	0	0	0	312	0	0	0	0	0	0	0	0	0	0	0	0	0	0	0	0	0	0	0	0	0	0	0	0	0	0	0	0	0
TGTGCCAGCAGTTTTAGCTCCTACGAGCAGTACTTC	CASSFSSYEQYF	TRBV27*01(282)	TRBJ2-7*01(241.4)	CDR_436	0	0	0	0	0	0	0	0	0	0	0	0	0	0	0	0	0	0	0	0	0	0	0	0	0	0	0	4051	299	91	0	0	0	0	0	0	0	0	0	0	0	0	0	0	0
TGCGCCAGCAGCTTGGGACAGGGAGGGCTCTCTGGAAACACCATATATTTT	CASSLGQGGLSGNTIYF	TRBV5-1*01(432.7),TRBV5-1*02(400.7)	TRBJ1-3*01(244.1)	CDR_437	0	0	0	0	0	0	0	0	0	0	0	0	0	0	0	0	0	0	0	0	0	0	0	0	0	0	0	0	0	0	0	0	0	0	0	0	0	0	0	0	0	0	0	0	0
TGCAGCGTGCGACAGGGGGGCAATGAGCAGTTCTTC	CSVRQGGNEQFF	TRBV29-1*01(282.9),TRBV29-1*02(268.9)	TRBJ2-1*01(185.4)	CDR_438	0	0	0	0	0	0	0	0	0	0	0	0	0	0	0	0	0	0	0	0	0	0	0	20	0	0	0	0	0	0	0	0	0	0	0	0	0	0	0	0	0	0	0	0	0
TGTGCCAGCAGTTTAGCAGGGGGGGGCACTGAAGCTTTCTTT	CASSLAGGGTEAFF	TRBV12-3*01(279),TRBV12-4*01(279),TRBV12-4*02(223.8)	TRBJ1-1*01(215.9)	CDR_439	0	0	0	0	0	0	0	0	0	0	0	0	0	0	0	0	0	0	0	0	0	0	0	0	0	0	0	0	0	0	0	0	0	0	0	0	0	0	0	0	989	0	0	0	0
TGCGCCAGCAGCCACCAAGTGAATAGGGAGAGCTCTGGAAACACCATATATTTT	CASSHQVNRESSGNTIYF	TRBV4-3*01(509.6),TRBV4-3*03(499.6),TRBV4-2*01(495.6),TRBV4-3*02(485.6),TRBV4-2*02(461.6)	TRBJ1-3*01(265.1)	CDR_440	0	0	0	0	0	0	0	0	0	0	0	0	0	0	0	0	0	0	0	0	0	0	0	0	0	0	0	0	0	0	0	0	0	0	0	0	0	0	0	14	0	0	0	0	0
TGTGCCAGCAGCTTGGCGGGCGCGGACACTGAAGCTTTCTTT	CASSLAGADTEAFF	TRBV5-6*01(450.6),TRBV5-5*01(435.2),TRBV5-5*02(399.8),TRBV5-5*03(399.8),TRBV5-8*01(366.5)	TRBJ1-1*01(221.9)	CDR_441	0	0	0	0	0	0	0	0	0	0	0	0	0	0	0	0	0	0	0	0	0	0	0	0	0	0	0	0	0	0	0	0	0	0	0	0	0	0	0	0	0	0	0	0	599
TGTGCCAGCAGTTATCATAAAAGGGGGCCCAATCAGCCCCAGCATTTT	CASSYHKRGPNQPQHF	TRBV6-1*01(252.8),TRBV6-6*01(246.1),TRBV6-6*02(243.5)	TRBJ1-5*01(232.9)	CDR_442	0	0	0	0	0	0	0	0	0	0	0	0	0	0	0	0	0	0	0	0	0	0	0	0	36	257	99	0	0	0	0	0	0	0	0	0	0	0	0	0	0	0	0	0	0
TGTGCCAGCTCACCGCAGACAGGGGGAACTGAAGCTTTCTTT	CASSPQTGGTEAFF	TRBV18*01(615.8)	TRBJ1-1*01(213)	CDR_443	0	0	0	0	0	0	0	0	0	0	0	0	0	0	0	0	0	0	0	0	0	0	0	0	0	332	0	0	0	0	0	0	0	0	0	0	0	0	0	0	0	0	0	0	0
TGCAGCGTTGAAGAAGATGGGACAGGGTCCTACGAGCAGTACTTC	CSVEEDGTGSYEQYF	TRBV29-1*01(311.4),TRBV29-1*02(287.7)	TRBJ2-7*01(224.8)	CDR_444	0	0	0	0	0	0	0	0	0	0	0	0	0	0	0	247	78	0	0	0	0	0	0	0	0	0	0	0	0	0	0	0	0	0	0	0	0	0	0	0	0	0	0	0	0
TGTGCCAGCAGTTTAGGCAGGGGGGAACATAATTCACCCCTCCACTTT	CASSLGRGEHNSPLHF	TRBV27*01(284.8)	TRBJ1-6*01(236.8),TRBJ1-6*02(213.3)	CDR_445	0	0	0	0	0	0	0	0	0	0	0	0	0	0	0	0	0	0	0	0	0	0	0	24	0	0	0	0	0	0	0	0	0	0	0	0	0	0	0	0	0	0	0	0	0
TGTGCCAGTAGGAAAGAGATTACTAACTATGGCTACACCTTC	CASRKEITNYGYTF	TRBV19*01(327.6),TRBV19*02(327.6),TRBV19*03(325.6)	TRBJ1-2*01(233.7)	CDR_446	0	0	0	0	0	0	0	0	0	0	0	0	0	0	0	0	0	0	0	0	0	0	0	0	0	0	0	0	0	0	0	0	0	0	0	0	0	0	0	0	0	0	0	0	0
TGCAGTGCTAGGGCCAGGACCCTAAACACTGAAGCTTTCTTT	CSARARTLNTEAFF	TRBV20-1*01(414.5),TRBV20-1*02(414.5),TRBV20-1*03(414.5),TRBV20-1*06(414.5),TRBV20-1*07(414.5)	TRBJ1-1*01(222.4)	CDR_447	0	0	0	0	0	0	0	0	0	0	0	0	0	0	0	0	0	0	0	30	29	0	0	0	0	0	0	0	0	0	0	0	0	0	0	0	0	0	0	0	0	0	0	0	0
TGTGCCAGCAGGGATTCTAGCGGGAACACCGGGGAGCTGTTTTTT	CASRDSSGNTGELFF	TRBV12-3*01(246.5),TRBV12-4*01(246.5),TRBV12-4*02(235.4)	TRBJ2-2*01(246.9)	CDR_448	0	0	0	0	0	0	0	0	0	0	0	0	0	0	0	0	0	0	0	0	0	0	0	0	0	0	0	0	0	0	0	0	0	0	0	0	0	0	0	0	0	0	0	0	0
TGTGCCAGCAGTTTTCTGGGACAGACCTACGAGCAGTACTTC	CASSFLGQTYEQYF	TRBV28*01(280.7)	TRBJ2-7*01(212.7)	CDR_449	0	0	0	0	0	0	0	0	0	0	0	0	0	602	0	0	0	0	0	0	0	0	0	0	0	0	0	0	0	0	0	0	0	0	0	0	0	0	0	0	0	0	0	0	0
TGTGCCAGCAAGAGGTACGCAGGGAACTATGGCTACACCTTC	CASKRYAGNYGYTF	TRBV28*01(262.6)	TRBJ1-2*01(226.7)	CDR_450	0	0	0	0	0	0	0	0	0	0	0	0	0	0	0	0	0	0	0	0	0	0	0	0	0	0	0	0	0	0	0	0	0	0	0	0	0	0	0	0	337	0	0	0	0
TGCGCCAGCAGCTACGGGACCTACGAGCAGTACTTC	CASSYGTYEQYF	TRBV5-1*01(418.3),TRBV5-1*02(401.3)	TRBJ2-7*01(220.3)	CDR_451	0	0	0	0	0	0	0	0	0	0	0	0	0	0	0	0	0	0	0	0	0	0	0	0	0	0	0	0	0	0	0	0	0	0	0	0	0	0	0	0	0	0	0	0	0
TGTGCCAGCAGTTACCGACAGGGAAATTCACCCCTCCACTTT	CASSYRQGNSPLHF	TRBV6-5*01(179.2),TRBV6-6*01(176.1),TRBV6-6*02(176.1),TRBV6-1*01(173.4)	TRBJ1-6*01(220.3),TRBJ1-6*02(206.3)	CDR_452	0	0	0	0	0	0	0	0	0	0	0	0	0	0	0	0	0	0	0	0	0	0	0	0	0	0	0	0	0	0	0	0	0	0	0	0	0	0	0	0	0	0	0	0	0
TGTGCCAGTAGTATAGGAGTCACTTCCCTCTACGAGCAGTACTTC	CASSIGVTSLYEQYF	TRBV19*01(350),TRBV19*02(350),TRBV19*03(325)	TRBJ2-7*01(212.7)	CDR_453	0	0	0	0	0	0	0	0	0	0	0	0	0	0	0	0	0	0	21	0	0	0	0	0	0	0	0	0	0	0	0	0	0	0	0	0	0	0	0	0	0	0	0	0	0
TGTGCCAGCAGCTTAGGGTACGAGCAGTACTTC	CASSLGYEQYF	TRBV5-6*01(434.9),TRBV5-5*01(421),TRBV5-5*02(408.8),TRBV5-5*03(408.8)	TRBJ2-7*01(205.9)	CDR_454	0	0	0	0	0	0	0	0	0	0	0	0	0	0	0	435	422	570	0	0	0	0	0	0	0	0	0	0	0	0	0	0	0	0	0	0	0	0	0	0	0	0	0	0	0
TGCGCCAGCAGCCTCGACAGGGGAACTGGAAACACCATATATTTT	CASSLDRGTGNTIYF	TRBV4-1*01(494.4)	TRBJ1-3*01(239.4)	CDR_455	0	0	0	0	0	0	0	0	0	0	0	0	0	0	0	0	0	0	0	0	0	0	0	0	0	0	0	0	0	0	0	0	0	0	0	0	0	0	0	0	0	0	0	0	0
TGTGCCAGCAGTCCCGACTCCTACGAGCAGTACTTC	CASSPDSYEQYF	TRBV2*01(322.2),TRBV2*02(322.2),TRBV2*03(322.2)	TRBJ2-7*01(229.6)	CDR_456	0	0	0	0	0	0	0	0	0	0	0	0	0	0	0	0	0	0	0	0	0	0	0	0	0	0	0	0	0	0	0	0	0	0	0	0	0	0	0	0	0	0	0	0	0
TGTGCCAGCAGTTACTCCGGGGAAGCTTTCTTT	CASSYSGEAFF	TRBV6-5*01(262.8),TRBV6-6*01(256.6),TRBV6-6*02(256.6)	TRBJ1-1*01(194.9)	CDR_457	0	0	0	0	0	0	0	0	0	0	0	0	222	661	703	0	0	0	0	0	0	0	0	0	0	0	0	0	0	0	0	0	0	0	0	0	0	0	0	0	0	0	0	0	0
TGTGCCAGCAGAAAATGGCTAGCGGGAGGACCCCTGAGCTCCTACGAGCAGTACTTC	CASRKWLAGGPLSSYEQYF	TRBV2*01(317),TRBV2*02(317),TRBV2*03(317)	TRBJ2-7*01(236.8)	CDR_458	0	0	0	0	0	0	0	0	0	0	0	0	0	0	0	0	0	0	0	0	0	0	0	0	0	0	0	0	0	0	0	0	0	0	0	0	0	0	0	0	0	0	0	0	0
TGCGCCAGCAGTGAGCCCGGAGTTCCTAGCGGGAGCTACGAGCAGTACTTC	CASSEPGVPSGSYEQYF	TRBV10-1*01(283.5),TRBV10-1*02(283.5)	TRBJ2-7*01(214.9)	CDR_459	0	0	0	0	0	0	0	0	0	0	0	0	0	0	0	0	0	0	0	0	0	0	0	0	0	0	0	0	0	11	0	0	0	0	0	0	0	0	0	0	0	0	0	0	0
TGTGCCATCTGGCGCTCTGGGGCCAACGTCCTGACTTTC	CAIWRSGANVLTF	TRBV10-3*01(255.4),TRBV10-3*02(255.4)	TRBJ2-6*01(261.6)	CDR_460	0	0	0	0	0	0	0	0	0	0	0	0	0	0	0	0	0	0	0	0	0	0	0	0	0	0	0	0	0	0	0	0	0	0	0	0	0	0	0	0	0	0	0	0	0
TGTGCCAGCAGTGAAGTCTCTAGCGGGAGGTACGAGCAGTACTTC	CASSEVSSGRYEQYF	TRBV6-1*01(274.9),TRBV6-6*03(220.9)	TRBJ2-7*01(206.7)	CDR_461	0	0	0	0	0	0	0	0	0	0	0	0	0	0	0	0	0	0	0	0	0	0	0	23	0	0	0	0	0	0	0	0	0	0	0	0	0	0	0	0	0	0	0	0	0
TGTGCCAGCAGCCCACTCCAGTTTCAGTCCTCCGACTATGGCTACACCTTC	CASSPLQFQSSDYGYTF	TRBV28*01(269.5)	TRBJ1-2*01(225)	CDR_462	0	0	0	0	0	0	0	0	0	0	0	0	0	0	0	0	0	0	0	0	0	0	0	23	0	0	0	0	0	0	0	0	0	0	0	0	0	0	0	0	0	0	0	0	0
TGCAGTGCTAGAGAGCGGAGTTACACTGAAGCTTTCTTT	CSARERSYTEAFF	TRBV20-1*01(429.6),TRBV20-1*05(419.6),TRBV20-1*07(419.6),TRBV20-1*02(414.6),TRBV20-1*06(414.6)	TRBJ1-1*01(220.6)	CDR_463	0	0	0	0	0	0	0	0	0	0	0	0	0	0	0	0	0	0	0	0	0	0	39	0	0	0	0	0	0	0	0	0	0	0	0	0	0	0	0	0	0	0	0	0	0
TGTGCCAGCAGACCAGGGAGGGGGAACACCGGGGAGCTGTTTTTT	CASRPGRGNTGELFF	TRBV28*01(265.4)	TRBJ2-2*01(246.2)	CDR_464	0	0	0	0	0	0	0	0	0	0	0	0	0	0	0	0	0	0	0	0	0	0	0	0	0	0	0	0	0	0	254	0	175	0	0	0	0	0	0	0	0	0	0	0	0
TGTGCTAGTGGTTTGCCCGGACGCCTCTATGGCTACACCTTC	CASGLPGRLYGYTF	TRBV12-5*01(269.4)	TRBJ1-2*01(217)	CDR_465	0	0	0	0	0	0	0	0	0	0	0	0	0	0	0	0	0	0	0	0	0	0	0	0	0	0	0	518	0	0	0	0	0	0	0	0	0	0	0	0	0	0	0	0	0
TGTGCCAGCTCACCACCGACGGAGACCTATGGCTACACCTTC	CASSPPTETYGYTF	TRBV18*01(636.4)	TRBJ1-2*01(217.5)	CDR_466	0	0	0	0	0	0	0	0	0	0	0	0	0	0	0	0	0	0	0	0	0	0	0	0	0	0	0	0	0	0	0	0	0	0	0	87	0	0	0	0	0	0	0	0	0
TGCAGTGCTAGAGATGGGGGGAAGGGGGTAGCTTTCTTT	CSARDGGKGVAFF	TRBV20-1*01(433.8),TRBV20-1*05(418.8),TRBV20-1*07(418.8),TRBV20-1*02(413.8),TRBV20-1*06(413.8)	TRBJ1-1*01(187.2)	CDR_467	0	0	0	0	0	0	0	0	0	0	0	0	0	0	0	0	0	0	0	0	0	0	0	0	0	0	0	0	0	0	0	0	0	0	0	0	0	0	0	0	0	0	0	119	542
TGTGCCAGCTACTCCCCCCGACAGTTCTCCTACGAGCAGTACTTC	CASYSPRQFSYEQYF	TRBV6-2*01(234.9),TRBV6-3*01(234.9)	TRBJ2-7*01(223.9)	CDR_468	0	0	0	0	0	0	302	0	0	0	0	0	0	0	0	0	0	0	0	0	0	0	0	0	0	0	0	0	0	0	0	0	0	0	0	0	0	0	0	0	0	0	0	0	0
TGTGCCAGTAGTTCCACAAGAAAAGAAAAACTGTTTTTT	CASSSTRKEKLFF	TRBV19*01(328.6),TRBV19*02(328.6),TRBV19*03(323.6)	TRBJ1-4*01(205.4)	CDR_469	0	0	0	0	0	0	0	0	0	0	0	0	0	0	0	0	0	0	0	0	0	0	0	0	0	0	0	3053	301	57	0	0	0	0	0	0	0	0	0	0	0	0	0	0	0
TGCAGTGCTAGAGATCCTACAGGGGATCAGCCCCAGCATTTT	CSARDPTGDQPQHF	TRBV20-1*01(441.3),TRBV20-1*05(418.3),TRBV20-1*07(418.3),TRBV20-1*02(413.3),TRBV20-1*06(413.3)	TRBJ1-5*01(223)	CDR_470	0	0	0	0	0	0	0	0	0	0	0	0	0	0	0	0	0	0	0	0	0	0	0	0	0	0	0	0	0	0	0	0	0	72	0	0	0	0	0	0	0	0	0	0	0
TGTGCCAGTAGTGCTAGCGGGAGGGTGTCCTACGAGCAGTACTTC	CASSASGRVSYEQYF	TRBV19*01(326.6),TRBV19*02(326.6),TRBV19*03(321.6)	TRBJ2-7*01(214.9)	CDR_471	0	0	0	0	0	0	0	0	0	0	0	0	0	0	0	0	0	0	0	0	0	0	0	0	0	0	0	0	0	0	59	0	0	0	0	0	0	0	0	0	0	0	0	0	0
TGTGCCAGCAGTTTAACAGGACAGGGTATACACGAGCAGTACTTC	CASSLTGQGIHEQYF	TRBV6-1*01(252.7),TRBV6-6*01(243.7),TRBV6-6*02(243.7),TRBV6-2*01(221.7),TRBV6-3*01(221.7)	TRBJ2-7*01(201.8)	CDR_472	0	0	0	0	0	0	0	0	0	0	0	0	0	0	0	0	0	0	0	0	0	0	0	0	0	0	0	0	0	0	0	0	0	0	0	0	70	334	258	12	0	0	0	0	0
TGTGCCAGCAGCACCGGGACAGGCGGTGGAAACACCATATATTTT	CASSTGTGGGNTIYF	TRBV6-1*01(246.7),TRBV6-6*03(220),TRBV6-6*04(218.5)	TRBJ1-3*01(233.9)	CDR_473	0	0	0	0	0	0	0	0	0	0	0	0	0	0	0	0	0	0	0	0	0	0	0	0	0	0	0	0	0	0	0	0	0	0	0	0	0	0	0	0	411	0	0	0	0
TGTGCCAGCAGCCAAAACAGGGAGCATAATTCACCCCTCCACTTT	CASSQNREHNSPLHF	TRBV6-1*01(248.7),TRBV6-6*03(222.1),TRBV6-6*04(222.1)	TRBJ1-6*02(233.3),TRBJ1-6*01(209.5)	CDR_474	0	0	0	0	0	0	0	0	0	0	0	0	0	0	0	0	0	0	0	0	0	0	0	0	0	0	0	0	0	0	0	0	0	0	0	0	0	0	0	0	0	0	223	0	0
TGTGCCAGCAGTGAAGTTGGGTTGGCAGGGGAAAATCAGCCCCAGCATTTT	CASSEVGLAGENQPQHF	TRBV6-1*01(275.1)	TRBJ1-5*01(226.9)	CDR_475	0	0	0	0	0	0	0	0	0	0	0	0	0	0	0	0	0	0	0	0	0	0	37	0	0	0	0	0	0	0	0	0	0	0	0	0	0	0	0	0	0	0	0	0	0
TGTGCCAGCAGCCAAGGGGGCTACGAGCAGTACTTC	CASSQGGYEQYF	TRBV14*01(393.2),TRBV14*02(373.2)	TRBJ2-7*01(215.7)	CDR_476	0	0	0	0	0	0	0	0	0	0	0	0	0	0	0	0	0	0	0	0	0	0	0	0	0	0	0	0	0	0	0	0	0	0	0	0	0	0	0	0	0	0	0	0	0
TGCAGTGCTAGAGATGGGACAGGGAATGGCTACACCTTC	CSARDGTGNGYTF	TRBV20-1*01(431.2),TRBV20-1*05(416.2),TRBV20-1*07(416.2),TRBV20-1*02(411.2),TRBV20-1*06(411.2)	TRBJ1-2*01(210)	CDR_477	0	0	0	0	0	0	0	0	0	0	0	0	0	0	0	0	0	0	0	0	0	0	0	0	0	0	0	0	0	0	0	0	0	0	0	0	0	0	0	0	0	0	0	0	0
TGTGCCAGCAGGTCCGGGACAGGGCACTACGAGCAGTACTTC	CASRSGTGHYEQYF	TRBV28*01(264.8)	TRBJ2-7*01(211.9)	CDR_478	0	0	0	0	0	0	0	0	0	0	0	0	0	0	0	633	0	801	0	0	0	0	0	0	0	0	0	0	0	0	0	0	0	0	0	0	0	0	0	0	0	0	0	0	0
TGTGCCAGCAGCCCATACCCGGGACAGAACACTGAAGCTTTCTTT	CASSPYPGQNTEAFF	TRBV5-5*01(430.7),TRBV5-5*02(430.7),TRBV5-5*03(430.7),TRBV5-6*01(416.6)	TRBJ1-1*01(229.3)	CDR_479	0	0	0	0	0	0	0	0	0	0	0	0	0	0	0	0	0	0	0	0	0	0	0	0	0	0	0	0	94	0	0	0	0	0	0	0	0	0	0	0	0	0	0	0	0
TGTGCCACCAGCGGAGATCCCAGAAATCCCTATGGCTACACCTTC	CATSGDPRNPYGYTF	TRBV15*01(300.4),TRBV15*02(298.4)	TRBJ1-2*01(218.1)	CDR_480	0	0	0	0	0	0	0	0	0	0	0	0	0	0	0	0	0	0	0	0	0	0	0	0	0	0	0	0	0	0	0	0	0	0	0	0	0	0	0	0	0	0	0	0	0
TGTGCCAGCAGTTCGGGACTGAACCGGGACGAGCAGTACTTC	CASSSGLNRDEQYF	TRBV28*01(277.2)	TRBJ2-7*01(205.4)	CDR_481	0	0	0	0	0	0	0	0	0	0	0	0	0	0	0	0	0	0	0	0	0	0	51	0	0	0	0	0	0	0	0	0	0	0	0	0	0	0	0	0	0	0	0	0	0
TGTGCCACCAGCAGAGGACAGGAGGGGAATGAGCAGTTCTTC	CATSRGQEGNEQFF	TRBV15*01(300.4),TRBV15*02(294.4),TRBV15*03(257.8)	TRBJ2-1*01(200.9)	CDR_482	0	0	0	0	0	0	0	0	0	0	0	0	0	0	0	0	0	0	0	0	0	0	0	0	30	0	0	0	0	0	0	0	0	0	0	0	0	0	0	0	0	0	0	0	0
TGTGCCAGCAGTCTAGCACAGGGACAAGTGGCCGAGCAGTACTTC	CASSLAQGQVAEQYF	TRBV28*01(274.2)	TRBJ2-7*01(201.3)	CDR_483	0	0	0	0	0	0	0	0	0	0	0	0	0	0	0	0	0	0	0	0	0	0	0	0	0	0	0	0	0	0	0	0	0	0	0	0	0	0	0	0	0	0	0	0	0
TGTGCCAGCAGCTTAGTAACCAGGGCCCAAGAGACCCAGTACTTC	CASSLVTRAQETQYF	TRBV11-2*01(453.1),TRBV11-3*01(425.1),TRBV11-2*03(419.1),TRBV11-2*02(414.1),TRBV11-1*01(374)	TRBJ2-5*01(231.1)	CDR_484	0	0	0	0	0	0	0	0	0	0	0	0	0	0	0	0	0	0	0	0	0	0	0	0	0	0	0	1367	219	33	0	0	0	0	0	0	0	0	0	0	0	0	0	0	0
TGTGCCAGCGGGACAGCCTACAATGAGCAGTTCTTC	CASGTAYNEQFF	TRBV19*01(307.7),TRBV19*02(307.7),TRBV19*03(307.7)	TRBJ2-1*01(209.2)	CDR_485	0	0	0	0	0	0	0	0	0	0	0	0	0	0	0	0	0	0	0	0	0	0	0	0	58	0	0	0	0	0	0	0	0	0	0	0	0	0	0	0	0	0	0	0	0
TGCGCCAGCAGCCAAGATCCTGGGGGACAGGGGTACGAGCAGTACTTC	CASSQDPGGQGYEQYF	TRBV4-1*01(537.2)	TRBJ2-7*01(207.6)	CDR_486	0	0	0	0	0	0	0	0	0	0	0	0	0	0	0	0	0	0	0	0	0	0	0	0	0	0	0	0	0	0	0	0	0	0	0	0	0	0	0	0	0	0	0	0	3231
TGTGCCAGCAGCTCTTTCGGATCCCATCAGCCCCAGCATTTT	CASSSFGSHQPQHF	TRBV7-9*01(366.1),TRBV7-9*02(366.1),TRBV7-9*03(366.1),TRBV7-9*04(362.2),TRBV7-9*05(335.3)	TRBJ1-5*01(224)	CDR_487	0	0	0	0	0	0	0	0	0	0	0	0	0	0	0	0	0	0	0	0	0	0	0	0	0	338	0	0	0	0	0	0	0	0	0	0	0	0	0	0	0	0	0	0	0
TGTGCCAGCAGTAAGCAGGGAGCCCACGAGCAGTACTTC	CASSKQGAHEQYF	TRBV2*01(328.2),TRBV2*02(325.2),TRBV2*03(320.3)	TRBJ2-7*01(202.6)	CDR_488	0	0	0	0	0	0	0	0	0	0	0	0	249	706	578	0	0	0	0	0	0	0	0	0	0	0	0	0	0	0	0	0	0	0	0	0	0	0	0	0	0	0	0	0	0
TGTGCCAGCAGTATGACTTACACCGGGACAGGGAATGGCTACACCTTC	CASSMTYTGTGNGYTF	TRBV2*02(330),TRBV2*01(325),TRBV2*03(325)	TRBJ1-2*01(210)	CDR_489	0	0	0	0	0	0	0	0	0	0	0	0	0	0	0	0	0	0	8	0	0	0	0	0	0	0	0	0	0	0	0	0	0	0	0	0	0	0	0	0	0	0	0	0	0
TGTGCCAGCAGCTTAGGCGGGGGCGTATATGAAAAACTGTTTTTT	CASSLGGGVYEKLFF	TRBV7-8*01(369.2),TRBV7-8*02(347.8),TRBV7-2*01(334.3),TRBV7-2*04(312.2)	TRBJ1-4*01(213.6)	CDR_490	0	0	0	0	0	0	0	0	0	0	0	0	0	0	0	0	0	0	0	0	0	0	0	0	0	0	0	0	0	0	0	0	0	41	0	0	0	0	0	0	0	0	0	0	0
TGCAGTGCTGAAGGACTAGCGGGAGACGAGCAGTACTTC	CSAEGLAGDEQYF	TRBV20-1*04(409.7),TRBV20-1*01(402.7),TRBV20-1*02(402.7),TRBV20-1*06(402.7),TRBV20-1*07(402.7)	TRBJ2-7*01(203.3)	CDR_491	0	0	0	0	0	0	0	0	0	0	0	0	0	0	0	0	0	0	0	0	0	0	0	0	0	0	0	0	110	0	0	0	0	0	0	0	0	0	0	0	0	0	0	0	0
TGTGCCAGTAGACCGACAGGGGTCGGTAAGTCCTACGAGCAGTACTTC	CASRPTGVGKSYEQYF	TRBV19*01(321.9),TRBV19*02(321.9),TRBV19*03(321.9)	TRBJ2-7*01(215.4)	CDR_492	0	0	0	0	0	0	0	0	0	0	0	0	604	921	0	0	0	0	0	0	0	0	0	0	0	0	0	0	0	0	0	0	0	0	0	0	0	0	0	0	0	0	0	0	0
TGTGCCAGCAGCTTGGGACTAGCGGGAGCTTCTGGGGCCAACGTCCTGACTTTC	CASSLGLAGASGANVLTF	TRBV7-2*01(355.8),TRBV7-2*04(355.8),TRBV7-2*02(344.6),TRBV7-8*01(343.7)	TRBJ2-6*01(257.5)	CDR_493	0	0	0	0	0	0	0	0	0	0	0	0	0	0	0	0	0	0	0	0	0	0	0	0	31	0	0	0	0	0	0	0	0	0	0	0	0	0	0	0	0	0	0	0	0
TGTGCCACCAGTGATGGAGGGGGAAATGGCTACACCTTC	CATSDGGGNGYTF	TRBV24-1*01(317.8)	TRBJ1-2*01(209.7)	CDR_494	0	0	0	0	0	0	0	0	0	0	0	0	0	0	0	0	0	0	0	0	0	0	0	0	0	0	0	0	0	0	0	0	0	0	0	0	0	0	0	0	0	0	0	0	0
TGCGCCAGCAGTTCAACCGGGGGGTCGGTCGGCTACACCTTC	CASSSTGGSVGYTF	TRBV5-1*01(410),TRBV5-1*02(400)	TRBJ1-2*01(192.4)	CDR_495	0	0	0	0	0	0	0	0	0	0	0	0	0	0	0	0	0	0	0	0	0	0	0	0	0	0	0	0	0	0	0	0	0	0	0	0	0	0	0	11	0	0	0	0	0
TGTGCCAGCAGTGATTCCCGAGCGCAATGGACCAACTATGGCTACACCTTC	CASSDSRAQWTNYGYTF	TRBV25-1*01(203.3)	TRBJ1-2*01(226.9)	CDR_496	0	0	0	0	0	0	0	0	0	0	0	0	0	0	0	0	0	0	0	0	0	0	0	0	0	0	0	0	0	0	0	0	0	0	0	0	29	0	0	0	0	0	0	0	0
TGTGCCAGCAGTTACTCGGGAAACCCGAACACCGGGGAGCTGTTTTTT	CASSYSGNPNTGELFF	TRBV6-6*01(277),TRBV6-6*02(277),TRBV6-5*01(270)	TRBJ2-2*01(249.4)	CDR_497	0	0	0	0	0	0	0	0	0	0	0	0	0	0	0	0	0	0	0	0	0	0	0	0	0	0	0	0	0	0	0	0	0	0	0	0	0	0	0	0	0	0	0	0	0
TGCGCCAGCAGCCAAGATGACTGGGCGGCCGCCAACACCATATATTTT	CASSQDDWAAANTIYF	TRBV4-1*01(529.6)	TRBJ1-3*01(214.4)	CDR_498	0	0	0	0	0	0	0	0	0	0	0	0	0	0	0	0	0	0	0	0	0	0	0	0	0	0	0	0	0	0	0	0	0	0	372	174	0	0	0	0	0	0	0	0	0
TGCGCCAGCAGCCAGACGGGACGGGAATCTTATGGCTACACCTTC	CASSQTGRESYGYTF	TRBV4-1*01(501.6)	TRBJ1-2*01(212.8)	CDR_499	0	0	84	0	179	0	0	0	0	0	0	0	0	0	0	0	0	0	0	0	0	0	0	0	0	0	0	0	0	0	0	0	0	0	0	0	0	0	0	0	0	0	0	0	0
TGTGCCAGCAGCGTCCCTATGGGCGAGCAGTACTTC	CASSVPMGEQYF	TRBV9*01(382.8),TRBV9*02(382.8),TRBV9*03(377.8)	TRBJ2-7*01(190.3)	CDR_500	0	0	0	0	0	0	0	0	0	0	0	0	0	0	0	0	0	0	0	0	0	0	0	0	0	0	0	1354	180	13	0	0	0	0	0	0	0	0	0	0	0	0	0	0	0
TGTGCCAGCAGCCAATCCCCCGCCAGGAATAATCAGCCCCAGCATTTT	CASSQSPARNNQPQHF	TRBV16*01(343.8),TRBV16*03(318.8)	TRBJ1-5*01(228.9)	CDR_501	0	0	0	0	0	0	0	0	0	0	0	0	0	0	0	0	0	0	0	0	0	0	0	0	74	381	180	0	0	0	0	0	0	0	0	0	0	0	0	0	0	0	0	0	0
TGTGCCAGCAGACCGGGACAGGGGGCCTACGAGCAGTACTTC	CASRPGQGAYEQYF	TRBV28*01(265.4)	TRBJ2-7*01(216.4)	CDR_502	0	0	0	0	0	0	0	0	0	0	0	0	0	0	0	2277	1169	3125	0	0	0	0	0	0	0	0	0	0	0	0	0	0	0	0	0	0	0	0	0	0	0	0	0	0	0
TGTGCCTGGAACCTCCCGGGACAGGGATACTATGGCTACACCTTC	CAWNLPGQGYYGYTF	TRBV30*01(585.6),TRBV30*05(584.6),TRBV30*02(571.6)	TRBJ1-2*01(221.4)	CDR_503	0	0	0	0	0	0	0	0	0	0	0	0	0	0	0	0	0	0	0	0	0	0	0	0	0	0	0	0	0	0	0	0	0	0	0	0	0	0	0	0	836	0	0	0	0
TGCAGTGCTCAAGGCCTCTATGGCTACACCTTC	CSAQGLYGYTF	TRBV20-1*02(403.5),TRBV20-1*03(403.5),TRBV20-1*06(403.5),TRBV20-1*07(403.5),TRBV20-1*01(397.3)	TRBJ1-2*01(214.4)	CDR_504	0	0	0	0	0	0	0	0	0	0	0	0	0	0	0	0	0	0	0	0	0	0	0	0	0	0	0	0	0	0	0	0	0	0	0	0	0	0	0	0	0	0	0	0	0
TGCGCCAGCAGCCAAGATAGGGGAGACTATGGCTACACCTTC	CASSQDRGDYGYTF	TRBV4-1*01(528.3)	TRBJ1-2*01(220.7)	CDR_505	0	0	0	0	0	0	0	0	0	0	0	0	0	0	0	0	0	202	0	0	0	0	0	0	0	0	0	0	0	0	0	0	0	0	0	0	0	0	0	0	0	0	0	0	0
TGTGCCTGGAGTGTCCAGGGGATTAGGGAGCAGTACTTC	CAWSVQGIREQYF	TRBV30*01(608.1),TRBV30*02(594.1),TRBV30*05(582.1)	TRBJ2-7*01(192.5)	CDR_506	0	0	0	0	0	0	0	0	0	0	0	0	0	0	0	0	0	0	0	0	0	0	0	0	0	0	0	0	0	0	0	0	0	233	1101	206	0	0	0	0	0	0	0	0	0
TGTGCCAGCAGTCCCCGGCAGCCTAACTACAATGAGCAGTTCTTC	CASSPRQPNYNEQFF	TRBV6-1*01(254.6),TRBV6-6*04(226.5),TRBV6-6*03(208.8)	TRBJ2-1*01(189.8)	CDR_507	0	0	0	0	0	0	0	0	0	0	0	0	0	0	0	0	0	0	0	0	0	0	0	0	0	0	0	0	0	0	0	0	0	0	0	0	0	0	0	0	0	0	0	0	0
TGTGCCAGTAGTATATCCGGGGGCAACACCGGGGAGCTGTTTTTT	CASSISGGNTGELFF	TRBV19*01(344.1),TRBV19*02(344.1),TRBV19*03(324.1)	TRBJ2-2*01(243.1)	CDR_508	0	0	0	0	0	0	0	0	0	0	0	0	0	0	0	0	0	0	0	0	0	0	0	15	0	0	0	0	0	0	0	0	0	0	0	0	0	0	0	0	0	0	0	0	0
TGTGCCAGCTCACCCCCCAAGAACACCGGGGAGCTGTTTTTT	CASSPPKNTGELFF	TRBV18*01(618.1)	TRBJ2-2*01(246.6)	CDR_509	0	0	0	0	0	0	0	0	0	0	0	0	0	0	0	0	0	0	0	0	0	0	0	0	0	0	0	0	0	0	0	0	0	63	0	212	0	0	0	0	0	0	0	0	0
TGTGCCAGCAGTTCGAAAAACGATTCACCCCTCCACTTT	CASSSKNDSPLHF	TRBV6-1*01(240.5),TRBV6-6*01(237.7),TRBV6-6*02(237.7)	TRBJ1-6*02(222.2),TRBJ1-6*01(204)	CDR_510	0	0	0	0	0	0	0	0	0	0	0	0	0	0	0	0	0	0	0	0	0	0	0	49	0	0	0	0	0	0	0	0	0	0	0	0	0	0	0	0	0	0	0	0	0
TGCAGTGCTCAGAGGTCCGGGACCGATTACTCCTACGAGCAGTACTTC	CSAQRSGTDYSYEQYF	TRBV20-1*01(412.8),TRBV20-1*05(406.8),TRBV20-1*07(406.8),TRBV20-1*02(403.8),TRBV20-1*06(403.8)	TRBJ2-7*01(228.6)	CDR_511	0	0	0	0	0	0	0	0	0	0	0	0	0	0	0	0	0	0	0	0	0	0	36	0	0	0	0	0	0	0	0	0	0	0	0	0	0	0	0	0	0	0	0	0	0
TGTGCCAGCAGCCCACGGGCGGGAGGTTTTGGGACAGATACGCAGTATTTT	CASSPRAGGFGTDTQYF	TRBV11-2*01(433.9),TRBV11-2*03(419.9),TRBV11-2*02(414.9),TRBV11-3*01(405.9),TRBV11-3*02(405.9)	TRBJ2-3*01(215.5)	CDR_512	0	0	0	0	0	0	0	0	0	0	0	0	0	0	0	0	0	0	8	0	15	0	0	0	0	0	0	0	0	0	0	0	0	0	0	0	0	0	0	0	0	0	0	0	0
TGCAGTGCTAGAGATACCGTGAATAATTCACCCCTCCACTTT	CSARDTVNNSPLHF	TRBV20-1*01(428.8),TRBV20-1*05(413.8),TRBV20-1*07(413.8),TRBV20-1*02(408.8),TRBV20-1*06(408.8)	TRBJ1-6*01(240),TRBJ1-6*02(226)	CDR_513	0	0	0	0	0	0	0	0	0	0	0	0	0	0	0	0	0	0	0	0	0	0	0	0	0	0	0	0	0	0	0	0	0	0	0	0	0	0	0	0	0	0	0	0	0
TGTGCCACCAGCAGACCTCGGACTAGCGGGAGGGAGACCCAGTACTTC	CATSRPRTSGRETQYF	TRBV15*01(294.5),TRBV15*02(293.5),TRBV15*03(244.9)	TRBJ2-5*01(206.7)	CDR_514	0	0	0	0	0	0	0	0	0	0	0	0	0	0	0	0	0	0	0	0	0	0	0	0	0	0	0	0	0	0	0	0	0	0	0	0	0	0	0	0	0	0	0	0	0
TGCAGTGCAGAACCGGGACTAGCGGGAGCCGCTCTC	CSAEPGLAGAAL	TRBV20-1*01(402),TRBV20-1*05(402),TRBV20-1*07(402),TRBV20-1*02(399),TRBV20-1*06(399)	TRBJ2-7*01(148.3)	CDR_515	0	0	0	0	0	0	0	0	0	0	0	0	0	0	0	0	0	0	0	0	0	0	35	0	0	0	0	0	0	0	0	0	0	0	0	0	0	0	0	0	0	0	0	0	0
TGTGCCAGCAGCTCCGGGACTAGTATTCGGACCGGGGAGCTGTTTTTT	CASSSGTSIRTGELFF	TRBV12-3*01(243.4),TRBV12-4*01(243.4),TRBV12-4*02(232.7)	TRBJ2-2*01(226.6)	CDR_516	0	0	0	0	0	0	0	0	0	0	0	0	0	0	0	0	0	0	0	0	0	0	0	0	0	0	0	0	0	0	0	0	0	0	0	0	0	0	0	0	0	0	0	0	0
TGTGCCAGCAGCTTAGAATTGGCTGGTCGGCGGTACGAGCAGTACTTC	CASSLELAGRRYEQYF	TRBV13*01(502.6),TRBV13*02(482.6)	TRBJ2-7*01(204.3)	CDR_517	0	0	0	0	0	0	0	0	0	0	0	0	0	0	0	0	0	0	0	0	0	0	0	0	0	0	0	0	0	0	0	0	0	0	0	0	0	0	0	0	0	0	0	0	0
TGTGCCAGCTCACCAATCGGTCGATCGTTCAACGAGCAGTACTTC	CASSPIGRSFNEQYF	TRBV18*01(622.2)	TRBJ2-7*01(200)	CDR_518	0	0	0	0	0	0	0	0	0	0	0	0	0	0	0	0	0	0	0	0	0	0	0	0	0	0	0	0	0	0	0	0	0	0	0	0	0	0	0	0	0	0	0	0	0
TGTGCCAGCAGTTCCCGGACTAGCGGGAGGTACAATGAGCAGTTCTTC	CASSSRTSGRYNEQFF	TRBV27*01(271.6)	TRBJ2-1*01(224.1)	CDR_519	832	785	97	146	569	99	0	0	0	0	0	0	0	0	0	0	0	0	0	0	0	0	0	0	0	0	0	0	0	0	0	0	0	0	0	0	0	0	0	0	0	0	0	0	0
TGTGCCAGCAGTTCGTCCCCTAGCGGGCTAGGGTACGAGCAGTACTTC	CASSSSPSGLGYEQYF	TRBV27*01(273.3)	TRBJ2-7*01(207.1)	CDR_520	0	0	0	0	0	0	0	0	0	0	0	0	0	0	0	0	0	0	0	0	0	0	0	0	0	0	0	0	0	0	0	0	0	0	0	0	0	0	0	0	0	0	0	0	0
TGCGCCAGCAGTGAGACTGGCGGCTTCGAGCAGTACTTC	CASSETGGFEQYF	TRBV10-1*01(289.2),TRBV10-1*02(284.4)	TRBJ2-7*01(193)	CDR_521	0	0	0	0	0	0	0	0	0	0	0	0	0	0	0	0	0	0	0	0	0	0	0	0	0	0	0	0	0	0	48	0	0	0	0	0	0	0	0	0	0	0	0	0	0
TGTGCCACCAGGGGGGGGCAGACTGGAAACACCATATATTTT	CATRGGQTGNTIYF	TRBV2*01(306),TRBV2*02(306),TRBV2*03(306)	TRBJ1-3*01(237.8)	CDR_522	0	0	0	0	0	0	0	0	0	0	0	0	0	0	0	0	0	0	0	0	14	0	0	0	0	0	0	0	0	0	0	0	0	0	0	0	0	0	0	0	0	0	0	0	0
TGTGCCAGCAGTTTAGAACAGGGGGCTGGAGGCTACACCTTC	CASSLEQGAGGYTF	TRBV12-3*01(266.1),TRBV12-4*01(266.1),TRBV12-4*02(252.3)	TRBJ1-2*01(197.8)	CDR_523	0	0	0	0	0	0	0	0	0	0	0	0	0	0	0	0	0	0	0	0	0	0	0	0	0	0	0	0	0	0	0	0	0	0	0	0	0	0	0	0	0	0	0	0	0
TGTGCCAGCACCATTTCCCGGTTGGGCATTTATGGCTACACCTTC	CASTISRLGIYGYTF	TRBV28*01(261.5)	TRBJ1-2*01(211.1)	CDR_524	0	0	0	0	0	0	0	0	0	0	0	0	0	0	0	0	0	0	0	0	0	0	0	0	0	0	0	0	0	0	0	344	146	0	0	0	0	0	0	0	0	0	0	0	0
TGTGCCAGCAGTTATCTTGGGACAGGGATGTTCCACACTGAAGCTTTCTTT	CASSYLGTGMFHTEAFF	TRBV6-1*01(251.8),TRBV6-6*01(244.5),TRBV6-6*02(242.2)	TRBJ1-1*01(220.4)	CDR_525	0	0	0	0	0	0	0	0	0	0	0	0	0	0	550	0	0	0	0	0	0	0	0	0	0	0	0	0	0	0	0	0	0	0	0	0	0	0	0	0	0	0	0	0	0
TGTGCCAGCAGCTTAACGATGGGGAGGACTGAAGCTTTCTTT	CASSLTMGRTEAFF	TRBV7-9*01(367.3),TRBV7-9*02(367.3),TRBV7-9*03(367.3),TRBV7-9*04(351.7),TRBV7-9*05(328.4)	TRBJ1-1*01(211.3)	CDR_526	0	0	0	0	0	0	0	0	0	0	0	0	0	0	0	0	0	0	0	0	0	0	0	0	0	0	0	0	0	0	0	0	0	0	0	0	0	0	0	0	0	0	0	0	0
TGTGCCATCAGTGAGTGGAGCGCTGGGAGCTACGAGCAGTACTTC	CAISEWSAGSYEQYF	TRBV10-3*01(291.1),TRBV10-3*02(291.1)	TRBJ2-7*01(210.6)	CDR_527	0	0	0	0	0	0	0	0	0	0	0	0	0	0	0	0	0	0	0	0	0	0	0	0	0	0	0	0	0	0	0	0	0	0	0	0	0	776	453	0	0	0	0	0	0
TGTGCCTGTGGGACAGACAATCAGCCCCAGCATTTT	CACGTDNQPQHF	TRBV30*05(583.6),TRBV30*01(575.6),TRBV30*02(561.6)	TRBJ1-5*01(233.4)	CDR_528	0	0	0	0	0	0	0	0	0	0	0	0	0	0	0	0	0	0	0	0	0	0	0	0	0	0	0	0	0	0	0	0	0	0	0	0	0	0	0	0	689	1073	0	0	0
TGCAGTGCTGAGGGCGTGGCTAGCGTCTACAACGAGCAGTACTTC	CSAEGVASVYNEQYF	TRBV20-1*01(406),TRBV20-1*02(403),TRBV20-1*03(403),TRBV20-1*06(403),TRBV20-1*07(403)	TRBJ2-7*01(203.6)	CDR_529	0	0	0	0	0	0	0	0	0	0	0	0	0	0	0	0	0	0	0	0	0	0	52	0	0	0	0	0	0	0	0	0	0	0	0	0	0	0	0	0	0	0	0	0	0
TGTGCCAGCAGTGAAGGCAGGGGTAATTCACCCCTCCACTTT	CASSEGRGNSPLHF	TRBV6-1*01(258),TRBV6-6*03(210.5)	TRBJ1-6*01(227.9),TRBJ1-6*02(199.2)	CDR_530	0	0	0	0	0	0	0	0	0	0	0	0	0	0	0	0	0	0	15	0	0	0	0	0	0	0	0	0	0	0	0	0	0	0	0	0	0	0	0	0	0	0	0	0	0
TGTGCCAGCAGCTTAAATGGGGGGTATAACGGCTACACCTTC	CASSLNGGYNGYTF	TRBV7-9*01(380),TRBV7-9*02(380),TRBV7-9*03(380),TRBV7-9*04(365),TRBV7-9*05(341)	TRBJ1-2*01(200)	CDR_531	0	0	0	0	0	0	0	0	0	0	0	0	0	0	0	0	0	0	0	0	0	0	0	0	0	0	0	0	0	0	0	0	0	0	0	0	0	0	0	0	0	0	0	0	0
TGTGCCAGCAGGTTCGGGACAGGGGGCGGAAACACCATATATTTT	CASRFGTGGGNTIYF	TRBV9*01(368.8),TRBV9*02(368.8),TRBV9*03(368.8)	TRBJ1-3*01(229.2)	CDR_532	0	0	0	0	0	0	0	0	0	0	0	0	0	0	0	408	0	256	0	0	0	0	0	0	0	0	0	0	0	0	0	0	0	0	0	0	0	0	0	0	0	0	0	0	0
TGTGCCACCCTGAGGAACACTGAAGCTTTCTTT	CATLRNTEAFF	TRBV6-1*01(221.7),TRBV6-6*04(196.1),TRBV6-6*03(195.9)	TRBJ1-1*01(233.4)	CDR_533	0	0	0	0	0	0	0	0	0	0	0	0	0	0	0	0	0	0	0	0	0	0	0	0	0	0	0	0	0	0	0	0	0	0	0	0	54	0	0	0	0	0	0	0	0
TGTGCCAGCAGCGACTCGTCGGTTGGGGAGCAGTACTTC	CASSDSSVGEQYF	TRBV11-2*01(432.1),TRBV11-2*03(423.6),TRBV11-2*02(413.1),TRBV11-3*02(409.1),TRBV11-3*01(404.1)	TRBJ2-7*01(184)	CDR_534	0	0	0	0	0	0	0	0	0	0	0	0	0	0	0	0	0	0	0	0	0	0	0	0	32	0	0	0	0	0	0	0	0	0	0	0	0	0	0	0	0	0	0	0	0
TGTGCCAGTAGTATGGATAGGGGCCTCTATGGCTACACCTTC	CASSMDRGLYGYTF	TRBV19*01(342.5),TRBV19*02(342.5),TRBV19*03(322.5)	TRBJ1-2*01(219.3)	CDR_535	0	0	0	0	0	0	0	0	0	0	0	0	0	0	0	0	0	0	0	0	0	0	0	0	0	0	0	0	0	0	0	0	0	0	0	0	24	0	0	0	0	0	0	0	0
TGTGCCAGTAGTAGAGTATATAGCAATCAGCCCCAGCATTTT	CASSRVYSNQPQHF	TRBV19*01(338),TRBV19*02(338),TRBV19*03(323)	TRBJ1-5*01(238.9)	CDR_536	0	0	0	0	173	0	0	0	0	0	0	0	0	0	0	0	0	0	0	0	0	0	0	0	0	0	0	0	0	0	0	0	0	0	0	0	0	0	0	0	0	0	0	0	0
TGTGCCAGCAGTTTTCCCCCTCAGGGATACACTGAAGCTTTCTTT	CASSFPPQGYTEAFF	TRBV28*01(281)	TRBJ1-1*01(220.2)	CDR_537	0	0	0	0	0	0	0	0	0	0	0	0	0	0	0	1289	284	455	0	0	0	0	0	0	0	0	0	0	0	0	0	0	0	0	0	0	0	0	0	0	0	0	0	0	0
TGTGCCAGCAGTTTACCCCCCGCAGGGACCTACGAGCAGTACTTC	CASSLPPAGTYEQYF	TRBV27*01(283.7)	TRBJ2-7*01(218.2)	CDR_538	0	0	0	0	0	0	0	0	0	0	0	0	0	0	0	0	0	0	0	0	0	0	0	0	0	0	0	0	0	0	0	0	0	0	213	0	0	0	0	0	0	0	0	0	0
TGCGCCAGCAGCCCTGTGGGGACAGGGACCTACGAGCAGTACTTC	CASSPVGTGTYEQYF	TRBV5-1*01(413.6),TRBV5-1*02(398.6)	TRBJ2-7*01(216.2)	CDR_539	0	0	0	0	0	0	0	0	0	0	0	0	0	0	0	0	0	0	0	0	0	84	0	0	0	0	0	0	0	0	0	0	0	0	0	0	0	0	0	0	0	0	0	0	0
TGTGCCAGTACCCCTGGGGTAGGGTTTGACGAGCAGTACTTC	CASTPGVGFDEQYF	TRBV19*01(318.2),TRBV19*02(318.2),TRBV19*03(318.2)	TRBJ2-7*01(199.6)	CDR_540	0	0	0	0	0	0	0	0	0	0	0	0	0	0	0	0	0	0	0	0	0	0	0	0	0	0	0	0	0	0	0	0	0	0	0	0	0	0	0	0	0	0	191	0	0
TGTGCCAGCAGTGAGCCCCTCAAGCCCCAGCATTTT	CASSEPLKPQHF	TRBV12-3*01(252.3),TRBV12-4*01(252.3),TRBV12-4*02(241)	TRBJ1-5*01(208.5)	CDR_541	0	0	0	0	0	0	0	0	0	0	0	0	0	0	682	0	0	0	0	0	0	0	0	0	0	0	0	0	0	0	0	0	0	0	0	0	0	0	0	0	0	0	0	0	0
TGTGCCACCAGCAGGGGACTAGCGAACCCTCAGCAGTACTTC	CATSRGLANPQQYF	TRBV15*02(292.3),TRBV15*01(288.6)	TRBJ2-7*01(178.1)	CDR_542	0	0	0	109	0	0	0	0	0	0	0	0	0	0	0	0	0	0	0	0	0	0	0	0	0	0	0	0	0	0	0	0	0	0	0	0	0	0	0	0	0	0	0	0	0
TGTGCCAGCAGCTTAGTCTTTAGTGGCAGGGCCTCCTACGAGCAGTACTTC	CASSLVFSGRASYEQYF	TRBV11-2*01(444.3),TRBV11-3*01(417),TRBV11-2*03(408.2),TRBV11-2*02(403.3),TRBV11-1*01(368.6)	TRBJ2-7*01(230.6)	CDR_543	0	0	0	0	0	0	0	0	0	0	0	0	0	0	0	0	0	0	0	0	0	0	0	0	0	0	0	0	0	0	0	0	0	0	0	0	0	0	0	0	0	0	0	0	0
TGTGCCAGCAGTTTGGAAGAAGTCAATTCACCCCTCCACTTT	CASSLEEVNSPLHF	TRBV27*01(280.1)	TRBJ1-6*01(220.5),TRBJ1-6*02(195)	CDR_544	0	0	0	0	0	0	0	0	0	0	0	0	0	0	0	0	0	0	0	0	0	0	0	0	0	0	0	0	0	0	0	0	0	0	0	0	0	0	0	0	318	0	0	0	0
TGTGCCAGCAGTTTATTAAGCCAGCCGGGGGAGATTAGATACGAGCAGTACTTC	CASSLLSQPGEIRYEQYF	TRBV28*01(289.5)	TRBJ2-7*01(202.8)	CDR_545	0	0	0	0	0	0	0	0	0	0	0	0	0	0	0	0	0	0	0	0	0	0	0	0	0	0	0	0	0	0	0	0	0	0	0	0	0	0	0	0	362	0	0	0	0
TGCGCCAGCAGTGAGTCCGGGGGAAGGTCCTACGAGCAGTACTTC	CASSESGGRSYEQYF	TRBV10-1*01(304.4),TRBV10-1*02(304.4)	TRBJ2-7*01(220.7)	CDR_546	0	0	0	0	0	0	0	0	0	0	0	0	0	0	0	0	0	0	0	0	0	0	0	0	0	0	0	0	0	0	0	0	0	0	0	0	59	330	0	0	0	0	0	0	0
TGTGCCGTAAAGGGACCGAACACCGGGGAGCTGTTTTTT	CAVKGPNTGELFF	TRBV30*01(565.3),TRBV30*05(565.3),TRBV30*02(551.3)	TRBJ2-2*01(250)	CDR_547	0	0	0	0	0	0	0	0	0	0	0	0	0	0	0	0	94	0	0	0	0	0	0	0	0	0	0	0	0	0	0	0	0	0	0	0	0	0	0	0	0	0	0	0	0
TGTGCCAGTACAACGACAGGTGGGGGTGAAGCTTTCTTT	CASTTTGGGEAFF	TRBV19*01(317.7),TRBV19*02(317.7),TRBV19*03(317.7)	TRBJ1-1*01(205)	CDR_548	0	0	0	0	0	0	0	0	0	0	0	0	0	0	0	0	0	0	0	0	0	0	0	0	0	0	0	0	0	0	0	0	0	0	0	0	0	0	0	0	0	0	0	0	0
TGCGCCAGCAGCTTCGATTTTGGGGGAAACACCATATATTTT	CASSFDFGGNTIYF	TRBV5-1*01(423.8),TRBV5-1*02(401.8)	TRBJ1-3*01(228.9)	CDR_549	0	0	0	0	0	0	0	0	0	0	0	0	0	0	0	0	0	0	0	0	0	0	0	0	0	0	0	0	0	0	0	0	0	67	0	240	0	0	0	0	0	0	0	0	0
TGTGCCAGCAGTTTTACTAGTGTCAATGAGCAGTTCTTC	CASSFTSVNEQFF	TRBV6-2*01(252.8),TRBV6-3*01(252.8)	TRBJ2-1*01(182.9)	CDR_550	0	0	0	0	0	0	0	0	0	0	0	0	0	0	0	0	0	0	21	47	36	0	0	0	0	0	0	0	0	0	0	0	0	0	0	0	0	0	0	0	0	0	0	0	0
TGTGCCAGCAGCCAACCCCTCTCAGGGGTACCACCCGAGCAGTACTTC	CASSQPLSGVPPEQYF	TRBV28*01(265)	TRBJ2-7*01(195.4)	CDR_551	0	0	0	0	0	0	0	0	0	0	0	0	0	0	0	1587	0	692	0	0	0	0	0	0	0	0	0	0	0	0	0	0	0	0	0	0	0	0	0	0	0	0	0	0	0
TGCGCCAGCAGCTTGTTTCAGGATCAGGGGCAGTACTTC	CASSLFQDQGQYF	TRBV5-1*01(429.4),TRBV5-1*02(402.4)	TRBJ2-7*01(184.2)	CDR_552	0	0	0	0	0	0	0	0	0	0	0	0	0	0	0	0	0	0	0	0	0	0	0	0	0	0	0	0	0	0	0	0	0	0	0	0	24	0	0	0	0	0	0	0	0
TGTGCCTGGCACGGACAGAGTAATAATTCACCCCTCCACTTT	CAWHGQSNNSPLHF	TRBV30*01(579.1),TRBV30*05(579.1),TRBV30*02(565.1)	TRBJ1-6*01(233.1),TRBJ1-6*02(211.6)	CDR_553	0	0	0	0	0	0	0	0	0	0	0	0	0	0	0	0	0	0	0	0	0	0	0	0	0	0	0	0	0	0	0	0	0	0	0	0	0	0	0	0	0	0	0	0	0
TGCAGTGCGCCTAAGGGACAGGGCAATCAGCCCCAGCATTTT	CSAPKGQGNQPQHF	TRBV20-1*01(398.2),TRBV20-1*02(398.2),TRBV20-1*03(398.2),TRBV20-1*06(398.2),TRBV20-1*07(398.2)	TRBJ1-5*01(238.1)	CDR_554	0	0	0	0	0	0	0	0	0	0	0	0	0	0	0	0	0	0	0	0	0	0	0	0	0	0	0	0	0	0	0	0	0	0	0	0	0	0	0	0	0	0	0	0	528
TGTGCCAGCAGTTATACGACGACCCTCTCTGGAAACACCATATATTTT	CASSYTTTLSGNTIYF	TRBV6-1*01(256.2),TRBV6-6*01(252.2),TRBV6-6*02(252.2),TRBV6-8*01(216.8),TRBV6-5*01(214)	TRBJ1-3*01(250)	CDR_555	0	0	0	0	0	0	0	0	0	0	0	0	0	0	0	0	0	0	0	0	0	0	0	0	0	0	0	0	0	0	0	0	0	0	0	0	0	0	0	0	0	0	0	0	0
TGCAGTGCTAGCGTTGGGGAGTCCCCTTCCTACGAGCAGTACTTC	CSASVGESPSYEQYF	TRBV20-1*02(417.7),TRBV20-1*03(417.7),TRBV20-1*06(417.7),TRBV20-1*01(412.7),TRBV20-1*07(412.7)	TRBJ2-7*01(223.3)	CDR_556	0	0	0	0	0	0	0	0	0	0	0	0	0	0	0	0	0	0	0	0	0	0	0	0	0	0	0	0	0	0	0	0	0	0	0	0	0	0	0	0	0	0	0	0	0
TGCGCCAGCAGCCAAGTGGTTTTCCTGCTGGGGACAGGGTCCTCTGGAAACACCATATATTTT	CASSQVVFLLGTGSSGNTIYF	TRBV4-1*01(510.2)	TRBJ1-3*01(249.2)	CDR_557	0	0	0	0	0	0	0	0	0	0	0	0	0	0	0	0	0	0	0	0	0	0	0	0	0	0	0	0	0	0	0	0	0	0	0	0	0	0	0	0	0	0	0	0	0
TGTGCCATCAGTGAGCCGGGACAGGGTCGTCTACTGATTTACGAGCAGTACTTC	CAISEPGQGRLLIYEQYF	TRBV10-3*01(290.8),TRBV10-3*02(290.8)	TRBJ2-7*01(208.2)	CDR_558	0	0	0	0	0	0	0	0	0	0	0	0	0	0	0	0	0	0	0	0	0	0	0	0	0	0	0	0	0	0	63	0	0	0	0	0	0	0	0	0	0	0	0	0	0
TGTGCCAGCAGCTTAAGCGCTAGCGGGAGGGGCCACGAGCAGTACTTC	CASSLSASGRGHEQYF	TRBV7-3*01(363.3),TRBV7-3*04(342.2),TRBV7-4*01(291.5)	TRBJ2-7*01(189)	CDR_559	0	0	0	99	186	0	0	0	0	0	0	0	0	0	0	0	0	0	0	0	0	0	0	0	0	0	0	0	0	0	0	0	0	0	0	0	0	0	0	0	0	0	0	0	0
TGTGCCAGTAGTATGAAGAGGGGCGCAAACTATGGCTACACCTTC	CASSMKRGANYGYTF	TRBV19*01(338.3),TRBV19*02(338.3),TRBV19*03(323.3)	TRBJ1-2*01(224.2)	CDR_560	0	0	0	0	0	0	0	0	0	0	0	0	0	0	0	0	0	0	0	0	0	0	0	0	0	0	0	0	0	0	0	0	0	0	0	0	0	0	0	0	0	0	0	0	0
TGTGCCAGCAGCCAATCTCCAACAGGGGATCAGCCCCAGCATTTT	CASSQSPTGDQPQHF	TRBV4-2*01(505.3),TRBV4-3*01(491.3),TRBV4-3*03(476.3),TRBV4-2*02(466.3),TRBV4-3*02(462.3)	TRBJ1-5*01(222.8)	CDR_561	0	0	0	0	0	0	0	0	0	0	0	0	0	0	0	0	0	0	0	0	0	0	0	0	0	0	0	1249	106	0	0	0	0	0	0	0	0	0	0	0	0	0	0	0	0
TGTGCCAGCAGTTCCTTCTCGACAGGTCTGGCCGGCTACACCTTC	CASSSFSTGLAGYTF	TRBV27*01(274.9)	TRBJ1-2*01(194.1)	CDR_562	0	0	0	0	0	0	0	0	0	0	0	0	0	0	0	0	0	0	0	0	0	0	0	0	0	0	0	0	0	0	47	0	0	0	0	0	0	0	0	0	0	0	0	0	0
TGTGCCAGCAGCCTCTCGGGCGGGGCAACCGGGGAGCTGTTTTTT	CASSLSGGATGELFF	TRBV6-1*01(250.1),TRBV6-6*03(228.1),TRBV6-6*04(228.1)	TRBJ2-2*01(226.1)	CDR_563	0	0	0	0	0	0	0	0	0	0	0	0	0	0	0	0	0	0	16	41	30	0	0	0	0	0	0	0	0	0	0	0	0	0	0	0	0	0	0	0	0	0	0	0	0
TGTGCCAGCAGCTTAAGGCTCTCTGGCTACACCTTC	CASSLRLSGYTF	TRBV7-2*01(369.8),TRBV7-2*04(369.8),TRBV7-2*02(357.8),TRBV7-8*01(345.1)	TRBJ1-2*01(203.5)	CDR_564	0	0	0	0	0	0	0	0	0	0	0	0	0	0	0	0	0	0	0	0	0	0	34	0	0	0	0	0	0	0	0	0	0	0	0	0	0	0	0	0	0	0	0	0	0
TGCGCCAGCAGCATGACAGGGAGTGATTCACCCCTCCACTTT	CASSMTGSDSPLHF	TRBV5-1*01(413.4),TRBV5-1*02(397.4)	TRBJ1-6*01(219.6),TRBJ1-6*02(193.8)	CDR_565	0	0	0	0	0	0	0	0	0	0	0	0	0	0	0	0	0	0	0	0	0	0	0	0	0	0	0	0	0	0	0	0	0	0	0	0	0	0	0	0	0	0	0	0	0
TGTGCCAGCAGCCAAGAAGGGGGGCCGCTCTATGGCTACACCTTC	CASSQEGGPLYGYTF	TRBV4-2*01(518.3),TRBV4-3*01(504.3),TRBV4-3*03(479.3),TRBV4-2*02(459.9),TRBV4-3*02(435.6)	TRBJ1-2*01(217.4)	CDR_566	0	0	0	0	0	0	0	0	0	0	0	0	0	0	0	0	0	0	0	94	0	0	0	0	0	0	0	0	0	0	0	0	0	0	0	0	0	0	0	0	0	0	0	0	0
TGTGCCAGCAGCCAACTTGTATCGCGGTATGGCTACACCTTC	CASSQLVSRYGYTF	TRBV9*01(373.7),TRBV9*02(373.7),TRBV9*03(373.7)	TRBJ1-2*01(213.9)	CDR_567	0	0	0	0	0	0	0	0	0	0	0	0	0	0	0	0	0	0	0	0	0	0	0	0	0	0	0	0	0	0	43	0	0	0	0	0	0	0	0	0	0	0	0	0	0
TGTGCCAGCAGCTTAACTGGGGGGTATGGTTCACCCCTCCACTTT	CASSLTGGYGSPLHF	TRBV7-3*01(376.2),TRBV7-3*04(355.4)	TRBJ1-6*02(215.6),TRBJ1-6*01(190.7)	CDR_568	0	0	0	0	0	0	0	0	0	0	0	0	0	0	0	0	0	0	0	0	0	0	0	0	0	0	0	0	0	0	0	0	0	104	227	148	0	0	0	0	0	0	0	0	0
TGTGCCAGCAGTTACGCCGCAGGTGACCCGTACGAGCAGTACTTC	CASSYAAGDPYEQYF	TRBV6-2*01(265.9),TRBV6-3*01(265.9)	TRBJ2-7*01(208.3)	CDR_569	0	0	0	0	0	0	0	0	0	0	0	0	0	0	0	0	0	0	0	0	0	89	0	0	0	0	0	0	0	0	0	0	0	0	0	0	0	0	0	0	0	0	0	0	0
TGCGCCAGCAGACCCGGACAGGGGCAAGACACTGAAGCTTTCTTT	CASRPGQGQDTEAFF	TRBV5-1*01(407.6),TRBV5-1*02(397.6)	TRBJ1-1*01(222.3)	CDR_570	0	0	0	0	0	0	0	0	0	0	0	0	0	0	0	0	0	0	0	0	0	0	0	0	0	0	0	0	0	0	0	0	0	0	233	0	0	0	0	0	0	0	0	0	0
TGCAGTGCTAGATCGTCGACAGGGAGCACCGGGGAGCTGTTTTTT	CSARSSTGSTGELFF	TRBV20-1*05(429.3),TRBV20-1*07(429.3),TRBV20-1*01(419.3),TRBV20-1*02(414.3),TRBV20-1*06(414.3)	TRBJ2-2*01(232.6)	CDR_571	0	0	0	0	0	0	0	0	0	0	0	0	0	0	0	0	0	0	0	0	0	0	0	0	0	0	0	0	0	0	0	0	0	0	0	0	0	0	0	0	0	0	0	0	0
TGTGCCAGCAGGGAAAAAGCCGGGGAGCTGTTTTTT	CASREKAGELFF	TRBV6-1*01(250.7),TRBV6-6*04(216.3),TRBV6-6*03(215.2)	TRBJ2-2*01(221)	CDR_572	0	0	0	0	0	0	0	0	0	0	0	0	0	0	0	0	0	0	0	0	0	0	0	0	0	0	0	0	0	0	0	0	0	0	0	0	0	0	0	0	0	0	0	175	534
TGTGCCAGCAGCTTATCTGACGGGGTGCAGTATTTT	CASSLSDGVQYF	TRBV7-3*01(368),TRBV7-3*04(350.1)	TRBJ2-3*01(188.2)	CDR_573	0	0	0	0	188	0	0	0	0	0	0	0	0	0	0	0	0	0	0	0	0	0	0	0	0	0	0	0	0	0	0	0	0	0	0	0	0	0	0	0	0	0	0	0	0
TGTGCCAGCAGTTTAGGAGGAAAGGGTCACGAGCAGTACTTC	CASSLGGKGHEQYF	TRBV27*01(284.3)	TRBJ2-7*01(202.9)	CDR_574	0	0	0	0	0	0	0	0	0	0	0	0	0	0	0	0	0	0	0	0	0	0	0	0	0	0	0	0	0	0	0	0	0	0	0	0	0	0	0	0	506	1557	563	0	0
TGTGCCAGCAGCTTAGGGGTCCCAGGGCAAACTTCCTACGAGCAGTACTTC	CASSLGVPGQTSYEQYF	TRBV7-2*01(364.3),TRBV7-2*04(356.3),TRBV7-2*02(345.7),TRBV7-8*01(345)	TRBJ2-7*01(224.7)	CDR_575	0	0	0	0	0	0	0	0	0	0	0	0	0	0	0	0	0	0	0	0	0	0	0	0	0	0	0	0	116	0	0	0	0	0	0	0	0	0	0	0	0	0	0	0	0
TGTGCCAGCATCGATATACCCTCCTACGAGCAGTACTTC	CASIDIPSYEQYF	TRBV6-1*01(243),TRBV6-6*04(223.5),TRBV6-6*03(204.6)	TRBJ2-7*01(221.4)	CDR_576	0	0	0	0	389	66	0	0	0	0	0	0	0	0	0	0	0	0	0	0	0	0	0	0	0	0	0	0	0	0	0	0	0	0	0	0	0	0	0	0	0	0	0	0	0
TGTGCCAGCAGTCTCCGACAGGGGTGGATCCACGAGCAGTACTTC	CASSLRQGWIHEQYF	TRBV28*01(273.1)	TRBJ2-7*01(194.3)	CDR_577	0	0	0	0	0	0	0	0	0	0	0	0	0	0	0	0	0	0	0	0	0	0	0	15	0	0	0	0	0	0	0	0	0	0	0	0	0	0	0	0	0	0	0	0	0
TGTGCCACCCCTGGGACAGGGGGAAACTATGGCTACACCTTC	CATPGTGGNYGYTF	TRBV28*01(242.9)	TRBJ1-2*01(220.4)	CDR_578	0	0	0	0	0	0	0	0	0	0	0	0	0	0	0	0	0	0	0	0	0	0	0	0	0	0	0	0	0	0	0	0	0	71	0	0	0	0	0	0	0	0	0	0	0
TGTGCCAGCAGTGGAGGCAGGGTACTTCCCGGGGAGCTGTTTTTT	CASSGGRVLPGELFF	TRBV2*01(328.5),TRBV2*03(327.5),TRBV2*02(322.5)	TRBJ2-2*01(221.5)	CDR_579	0	0	0	0	0	0	0	0	0	0	0	0	0	0	0	0	0	0	0	0	0	0	0	0	0	0	0	0	0	0	0	0	0	0	0	0	0	0	0	0	0	0	0	0	0
TGTGCCAGCAGGAGACAGGGCAATAATGAAAAACTGTTTTTT	CASRRQGNNEKLFF	TRBV12-3*01(246.5),TRBV12-4*01(246.5),TRBV12-4*02(235.4)	TRBJ1-4*01(232.6)	CDR_580	0	0	0	0	0	0	0	0	0	0	0	0	0	0	0	0	0	0	0	0	0	0	0	0	0	0	0	0	0	0	0	0	0	0	210	0	0	0	0	0	0	0	0	0	0
TGCAGTGCTGCTCGCACTAGTGCCGCCTACGAGCAGTACTTC	CSAARTSAAYEQYF	TRBV20-1*01(403.7),TRBV20-1*02(403.7),TRBV20-1*03(403.7),TRBV20-1*06(403.7),TRBV20-1*07(403.7)	TRBJ2-7*01(221.5)	CDR_581	0	0	0	0	0	0	0	0	0	0	0	0	0	0	0	0	0	0	0	0	0	0	0	0	0	0	0	0	0	0	0	0	0	0	0	0	0	0	0	0	0	0	0	0	0
TGTGCCAGTAGTATAACCCCTGTCTTAGGGGAGAACGAGCAGTACTTC	CASSITPVLGENEQYF	TRBV19*01(342.4),TRBV19*02(342.4),TRBV19*03(322.4)	TRBJ2-7*01(203.4)	CDR_582	0	0	0	0	0	0	0	0	0	0	0	0	0	0	0	0	0	0	0	0	0	0	0	0	0	0	0	0	0	0	0	0	0	0	0	0	0	0	0	0	0	0	0	0	0
TGTGCCAGCAGCCTTGGACAGGGGCAGGGCAATGAGCAGTTCTTC	CASSLGQGQGNEQFF	TRBV6-1*01(252.5),TRBV6-6*04(216.6),TRBV6-6*03(214.5)	TRBJ2-1*01(209.8)	CDR_583	0	0	0	128	0	0	0	0	0	0	0	0	0	0	0	0	0	0	0	0	0	0	0	0	0	0	0	0	0	0	0	0	0	0	0	0	0	0	0	0	0	0	0	0	0
TGTGCCAGTGGAACAGGGATGGGAGATACGCAGTATTTT	CASGTGMGDTQYF	TRBV19*01(311),TRBV19*02(311),TRBV19*03(309.5)	TRBJ2-3*01(192.6)	CDR_584	0	0	0	0	0	0	0	0	0	0	0	0	0	0	0	0	0	0	0	0	0	0	0	0	0	0	0	0	0	0	0	0	0	0	0	0	0	0	0	0	0	0	0	0	0
TGCGCCAGCAGCCCTGGGACTAGCGGTTACTACGAGCAGTACTTC	CASSPGTSGYYEQYF	TRBV5-1*01(413.6),TRBV5-1*02(398.6)	TRBJ2-7*01(209.3)	CDR_585	0	0	0	0	0	0	0	0	0	0	0	0	0	0	0	0	0	0	0	0	0	0	0	0	0	0	0	0	0	0	0	0	0	0	0	0	0	0	0	0	0	0	0	0	0
TGTGCCTGGAGTGTTCTAGCGGGGTTGGGGGAGCAGTACTTC	CAWSVLAGLGEQYF	TRBV30*01(603.2),TRBV30*02(589.2),TRBV30*05(578.2)	TRBJ2-7*01(190.1)	CDR_586	0	0	0	0	0	0	0	0	0	0	0	0	0	0	0	0	0	0	37	140	40	0	0	0	0	0	0	0	0	0	0	0	0	0	0	0	0	0	0	0	0	0	0	0	0
TGTGCCAGCAGCCCCAGACAGGGTTGGGGCTACACCTTC	CASSPRQGWGYTF	TRBV7-8*03(353.3),TRBV7-8*01(345.1),TRBV7-2*01(308.8),TRBV7-2*04(292.4)	TRBJ1-2*01(197.4)	CDR_587	0	0	0	0	0	0	0	0	0	0	0	0	0	0	0	0	0	0	0	0	0	0	0	0	0	555	0	0	0	0	0	0	0	0	0	0	0	0	0	0	0	0	0	0	0
TGTGCCACCAGCAGAGATGAGGTGGCGAGGAATGAAAAACTGTTTTTT	CATSRDEVARNEKLFF	TRBV15*01(308.2),TRBV15*02(292.2)	TRBJ1-4*01(219.5)	CDR_588	0	0	0	0	0	0	0	0	0	0	0	0	0	0	0	0	0	0	0	0	0	0	38	0	0	0	0	0	0	0	0	0	0	0	0	0	0	0	0	0	0	0	0	0	0
TGTGCCAGCAGCTTAGGGGGACTAGCGGGATTAAACGAGCAGTACTTC	CASSLGGLAGLNEQYF	TRBV7-8*01(367.4),TRBV7-8*02(352.2),TRBV7-2*01(337.4),TRBV7-2*04(317.4)	TRBJ2-7*01(200.9)	CDR_589	0	0	0	0	0	0	0	0	0	0	0	0	0	0	0	0	0	0	0	0	0	0	0	0	0	0	0	0	0	0	0	0	0	0	0	0	0	0	0	0	0	0	0	0	0
TGCGCCAGCAGCGATGGGCGGGGGACGAACACCGGGGAGCTGTTTTTT	CASSDGRGTNTGELFF	TRBV5-1*01(415),TRBV5-1*02(400)	TRBJ2-2*01(246.2)	CDR_590	0	0	0	0	0	0	0	0	0	0	0	0	0	0	0	0	0	0	0	0	0	0	0	0	0	0	0	0	0	8	0	0	0	0	0	0	0	0	0	0	0	0	0	0	0
TGTGCCAGCAGCTTAGATTCGTCCTACGAGCAGTACTTC	CASSLDSSYEQYF	TRBV11-3*01(462.5),TRBV11-1*01(438.5),TRBV11-2*01(434.5),TRBV11-3*02(432.5)	TRBJ2-7*01(221.1)	CDR_591	0	0	0	0	0	0	0	0	0	0	0	0	0	0	0	0	0	0	0	0	0	0	0	0	0	0	0	0	0	0	0	0	0	0	0	0	0	0	0	11	0	0	0	0	0
TGTGCCACCTCGACAGGGACCTACGAGCAGTACTTC	CATSTGTYEQYF	TRBV2*01(298),TRBV2*02(298),TRBV2*03(298)	TRBJ2-7*01(215.9)	CDR_592	0	0	0	0	0	0	0	0	0	0	0	0	0	0	0	0	0	0	0	0	0	0	0	0	0	526	0	0	0	0	0	0	0	0	0	0	0	0	0	0	0	0	0	0	0
TGTGCCAGCAGGGAGGTGGCGACTACCTACGAGCAGTACTTC	CASREVATTYEQYF	TRBV6-1*01(246),TRBV6-6*03(226.1),TRBV6-6*04(226.1)	TRBJ2-7*01(211.8)	CDR_593	0	424	0	0	177	47	0	0	0	0	0	0	0	0	0	0	0	0	0	0	0	0	0	0	0	0	0	0	0	0	0	0	0	0	0	0	0	0	0	0	0	0	0	0	0
TGTGCCACCATGGGGACGGTGAACACTGAAGCTTTCTTT	CATMGTVNTEAFF	TRBV24-1*01(292.4)	TRBJ1-1*01(233.1)	CDR_594	0	0	0	0	0	0	0	0	0	0	0	0	0	0	0	0	0	0	0	0	0	0	0	0	0	0	0	0	0	0	0	0	0	44	0	0	0	0	0	0	0	0	0	0	0
TGCAGTGCTAGCGACGGGTACGAGCAGTACTTC	CSASDGYEQYF	TRBV20-1*02(418.6),TRBV20-1*03(418.6),TRBV20-1*06(418.6),TRBV20-1*01(414.6),TRBV20-1*07(413.6)	TRBJ2-7*01(205.7)	CDR_595	0	0	0	0	0	0	0	0	0	0	0	0	0	0	0	0	0	0	0	0	0	0	0	0	0	0	0	0	0	0	0	0	0	0	0	0	22	0	0	0	0	0	0	0	0
TGTGCCAGCAGTTACTCGACCCCGGGACAGGAGTACGAGCAGTACTTC	CASSYSTPGQEYEQYF	TRBV6-5*01(274.5),TRBV6-6*01(272.2),TRBV6-6*02(272.2)	TRBJ2-7*01(203.8)	CDR_596	0	0	0	0	0	0	0	0	0	0	0	0	0	0	0	0	0	0	0	0	0	0	0	0	0	0	0	0	0	0	104	0	0	0	0	0	0	0	0	0	0	0	0	0	0
TGCAGTGCAAACCGGGACACTAGCTCCTACGAGCAGTACTTC	CSANRDTSSYEQYF	TRBV20-1*01(398.7),TRBV20-1*02(398.7),TRBV20-1*03(398.7),TRBV20-1*06(398.7),TRBV20-1*07(398.7)	TRBJ2-7*01(234.8)	CDR_597	0	0	0	0	0	0	0	0	0	0	0	0	0	0	0	0	0	0	0	0	0	0	0	0	0	0	0	0	0	0	0	0	0	27	314	0	0	0	0	0	0	0	0	0	0
TGCAGGGGGGGACAGGGTGGCGGCTACACCTTC	CRGGQGGGYTF	TRBV20-1*01(382),TRBV20-1*02(382),TRBV20-1*03(382),TRBV20-1*06(382),TRBV20-1*07(382)	TRBJ1-2*01(194)	CDR_598	0	0	0	0	0	0	0	0	0	0	0	0	0	0	0	0	0	0	0	0	0	0	0	0	0	0	0	0	0	0	0	0	0	90	249	276	0	0	0	0	0	0	0	0	0
TGTGCCAGCAAGAGGTACAACACCGGGGAGCTGTTTTTT	CASKRYNTGELFF	TRBV28*01(261.4)	TRBJ2-2*01(244.2)	CDR_599	0	0	0	0	0	0	0	0	0	0	0	0	0	0	0	0	0	0	0	0	0	0	50	0	0	0	0	0	0	0	0	0	0	0	0	0	0	0	0	0	0	0	0	0	0
TGTGCCAGCAGTTACTCGGAGGGCTCCTACGAGCAGTACTTC	CASSYSEGSYEQYF	TRBV6-2*01(284.8),TRBV6-3*01(284.8)	TRBJ2-7*01(232.6)	CDR_600	0	0	0	0	0	0	0	0	0	0	0	0	0	0	0	0	0	0	0	0	0	99	0	0	0	0	0	0	0	0	0	0	0	0	0	0	0	0	0	0	0	0	0	0	0
TGTGCCAGCAGCTTAAATGGGGACAGGGGTTCCTACGAGCAGTACTTC	CASSLNGDRGSYEQYF	TRBV11-1*01(447.3),TRBV11-3*01(434.3),TRBV11-3*02(418.3)	TRBJ2-7*01(225.8)	CDR_601	0	0	0	0	0	0	0	0	0	0	0	0	0	0	0	0	0	0	0	23	0	0	0	0	0	0	0	0	0	0	0	0	0	0	0	0	0	0	0	0	0	0	0	0	0
TGTGCCAGTAGTATGGGTATAAGGTACGAGCAGTACTTC	CASSMGIRYEQYF	TRBV19*01(337.6),TRBV19*02(337.6),TRBV19*03(323.6)	TRBJ2-7*01(203.6)	CDR_602	0	0	0	0	0	0	0	0	0	0	0	0	0	0	0	0	0	0	0	0	0	0	0	0	0	0	0	0	0	0	0	0	0	0	0	0	0	0	316	0	0	0	0	0	0
TGTGCCACCAGTGATTTGGGTGCGGGAGAAGAGACCCAGTACTTC	CATSDLGAGEETQYF	TRBV24-1*01(334.1)	TRBJ2-5*01(220.4)	CDR_603	0	0	0	0	0	0	0	0	0	0	0	0	0	0	0	0	0	0	0	0	0	0	0	0	0	0	0	0	0	0	0	0	0	0	0	0	0	341	0	0	0	0	0	0	0
TGCGCCAGCAGCTTGGAGACAGGGCCCTTTTACGAGCAGTACTTC	CASSLETGPFYEQYF	TRBV5-1*01(435),TRBV5-1*02(403)	TRBJ2-7*01(215)	CDR_604	0	0	0	0	0	0	0	0	0	0	0	0	0	0	0	0	0	0	0	0	0	0	0	0	0	0	0	0	0	0	0	0	0	0	0	0	0	0	0	0	0	0	0	0	0
TGTGCCAGTAAAAGACAGGGGGCAATAGACAATGAGCAGTTCTTC	CASKRQGAIDNEQFF	TRBV19*01(318.3),TRBV19*02(318.3),TRBV19*03(318.3)	TRBJ2-1*01(201.6)	CDR_605	0	0	0	0	0	0	0	0	0	0	0	0	0	0	0	0	0	0	0	0	0	0	0	0	0	0	0	0	0	0	0	0	0	0	0	0	0	0	0	0	0	0	0	215	609
TGTGCCAGCAGCGAGGTCGAGGGCAGGGAAGACTACGAGCAGTACTTC	CASSEVEGREDYEQYF	TRBV6-3*01(232.6),TRBV6-2*01(231.7)	TRBJ2-7*01(207.4)	CDR_606	0	0	0	0	0	0	528	394	451	504	718	258	0	0	0	0	0	0	0	0	0	0	0	0	0	0	0	0	0	0	0	0	0	0	0	0	0	0	0	0	0	0	0	0	0
TGTGCCAGCGCTTGGGACAGCTCCTACGAGCAGTACTTC	CASAWDSSYEQYF	TRBV2*01(306.8),TRBV2*02(306.8),TRBV2*03(306.8)	TRBJ2-7*01(235.1)	CDR_607	0	0	0	0	0	0	0	0	0	0	0	0	0	0	0	0	0	0	0	0	0	0	0	0	0	0	0	0	0	0	0	0	0	0	0	0	0	299	231	0	0	0	0	0	0
TGCAGTGCTATGGAGGGCCTCTACGAGCAGTACTTC	CSAMEGLYEQYF	TRBV20-1*01(408.7),TRBV20-1*02(408.7),TRBV20-1*03(408.7),TRBV20-1*06(408.7),TRBV20-1*07(408.7)	TRBJ2-7*01(213.3)	CDR_608	0	0	0	0	0	0	0	0	0	0	0	0	0	0	0	327	0	0	0	0	0	0	0	0	0	0	0	0	0	0	0	0	0	0	0	0	0	0	0	0	0	0	0	0	0
TGTGCCAGCAGTTTACTCCTCCCCGGGGGGGGTCAGCCCCAGCATTTT	CASSLLLPGGGQPQHF	TRBV28*01(285.6)	TRBJ1-5*01(218.1)	CDR_609	0	0	0	0	0	0	0	0	0	0	0	0	0	0	0	0	0	0	0	0	0	0	0	0	0	0	0	0	0	0	0	0	0	0	0	0	32	0	0	0	0	0	0	0	0
TGCAGTGCTAGAGATGTGGGACTAGCGATAGGTTACGAGCAGTACGTC	CSARDVGLAIGYEQYV	TRBV20-1*01(435),TRBV20-1*05(420),TRBV20-1*07(420),TRBV20-1*02(415),TRBV20-1*06(415)	TRBJ2-7*01(191.3)	CDR_610	0	0	0	0	0	0	0	0	0	0	0	0	0	0	0	0	0	0	0	0	0	0	0	0	0	0	0	0	0	0	0	0	0	0	0	0	0	0	0	0	0	0	0	0	0
TGTGCCAGCAGTGACAGGGACTATGGGAGCAATCAGCCCCAGCATTTT	CASSDRDYGSNQPQHF	TRBV6-1*01(267.4),TRBV6-6*01(233.5),TRBV6-6*02(233.5)	TRBJ1-5*01(240.7)	CDR_611	0	0	0	0	0	0	0	0	0	0	0	0	0	0	0	0	0	0	0	0	0	0	0	0	0	0	0	0	0	0	0	0	0	0	0	0	0	0	0	0	0	0	0	0	0
TGTGCCACCAGCAGAGACGTCAGCGGGAGTATCTACAATGAGCAGTTCTTC	CATSRDVSGSIYNEQFF	TRBV15*01(306),TRBV15*02(295),TRBV15*03(267)	TRBJ2-1*01(224.6)	CDR_612	0	0	0	0	0	0	0	0	0	0	0	0	0	0	0	0	0	0	0	0	0	0	0	0	0	0	0	0	0	0	0	0	0	0	0	0	0	0	0	0	0	0	0	0	0
TGTGCCAGCAGCTCCAGCGGGGCGAGCTATGGCTACACCTTC	CASSSSGASYGYTF	TRBV7-9*01(367.7),TRBV7-9*02(367.7),TRBV7-9*03(367.7),TRBV7-9*04(362.7),TRBV7-9*05(324)	TRBJ1-2*01(219.3)	CDR_613	0	0	0	0	0	0	0	0	0	0	0	0	0	0	0	0	0	0	0	0	0	0	0	0	0	0	0	3115	248	44	0	0	0	0	0	0	0	0	0	0	0	0	0	0	0
TGTGCCAGCAGCCAAGGGGAGGCTAGCGGGAGGTTGAATAGGGATACGCAGTATTTT	CASSQGEASGRLNRDTQYF	TRBV4-2*01(514.1),TRBV4-3*01(500.1),TRBV4-3*03(480.1),TRBV4-2*02(470.1),TRBV4-3*02(458.1)	TRBJ2-3*01(211.7)	CDR_614	738	0	52	0	0	0	0	0	0	0	0	0	0	0	0	0	0	0	0	0	0	0	0	0	0	0	0	0	0	0	0	0	0	0	0	0	0	0	0	0	0	0	0	0	0
TGTGCCAGCACCTTCAGTATCGATAATTCACCCCTCCACTTT	CASTFSIDNSPLHF	TRBV3-1*01(535.6),TRBV3-1*02(480)	TRBJ1-6*02(235.2),TRBJ1-6*01(216.2)	CDR_615	0	0	0	0	0	0	0	0	0	0	0	0	0	0	0	0	0	0	0	0	0	0	0	0	0	0	0	0	0	0	0	0	0	0	0	0	0	0	0	0	0	0	0	0	0
TGTGCCAGCAGCTTAGCGTCCGGGACAGCAAATAATTCACCCCTCCACTTT	CASSLASGTANNSPLHF	TRBV7-8*01(379.5),TRBV7-8*02(363.9),TRBV7-2*01(345.4),TRBV7-2*04(325)	TRBJ1-6*01(231.2),TRBJ1-6*02(209.6)	CDR_616	0	0	0	0	0	0	0	0	0	0	0	0	0	0	0	0	0	0	0	0	0	0	0	0	0	0	0	936	264	0	0	0	0	0	0	0	0	0	0	0	0	0	0	0	0
TGTGCCAGCAGCCCTGACGGATATAATTCACCCCTCCACTTT	CASSPDGYNSPLHF	TRBV7-3*01(349.4),TRBV7-3*04(335.4)	TRBJ1-6*01(228.2),TRBJ1-6*02(214.2)	CDR_617	0	0	0	0	0	0	0	0	0	0	0	0	0	0	0	0	0	0	0	0	0	0	0	0	0	0	0	0	0	0	0	0	0	0	0	0	0	0	0	0	0	0	0	0	0
TGCAGTGCTAGAGATGTTTACGAGCAGTACTTC	CSARDVYEQYF	TRBV20-1*01(435),TRBV20-1*05(420),TRBV20-1*07(420),TRBV20-1*02(415),TRBV20-1*06(415)	TRBJ2-7*01(208.5)	CDR_618	0	0	0	0	0	0	0	0	0	0	0	0	0	0	0	0	0	0	0	0	0	0	0	0	0	0	0	0	0	0	0	0	0	0	0	0	0	0	0	15	0	0	0	0	0
TGTGCCAGCAGTTCGGGGGTTCCCTCCTACGAGCAGTACTTC	CASSSGVPSYEQYF	TRBV12-3*01(259.7),TRBV12-4*01(259.7),TRBV12-4*02(248.2)	TRBJ2-7*01(224.1)	CDR_619	0	0	0	0	0	0	0	0	0	0	0	0	0	0	0	0	0	0	0	0	0	0	0	0	0	0	0	1504	230	0	0	0	0	0	0	0	0	0	0	0	0	0	0	0	0
TGTGCCAGCAGCATAACTAACTATGGCTACACCTTC	CASSITNYGYTF	TRBV2*01(319),TRBV2*02(319),TRBV2*03(319)	TRBJ1-2*01(231.7)	CDR_620	0	0	0	0	0	0	0	0	0	0	0	0	0	0	0	0	0	0	0	0	0	0	0	0	0	0	0	0	0	0	0	0	0	0	0	0	0	0	0	0	0	0	0	0	0
TGTGCCAGCAGCCCAGGCCAGGTTACCTCCTATAATTCACCCCTCCACTTT	CASSPGQVTSYNSPLHF	TRBV6-1*01(246),TRBV6-6*04(220.7),TRBV6-6*03(218.1)	TRBJ1-6*01(249.1),TRBJ1-6*02(230.2)	CDR_621	0	0	0	111	0	0	0	0	0	0	0	0	0	0	0	0	0	0	0	0	0	0	0	0	0	0	0	0	0	0	0	0	0	0	0	0	0	0	0	0	0	0	0	0	0
TGTGCCAGCTCACCAGGACCATCGAACACCGGGGAGCTGTTTTTT	CASSPGPSNTGELFF	TRBV18*01(621.5)	TRBJ2-2*01(250.4)	CDR_622	0	0	0	0	0	0	0	0	0	0	0	0	0	0	0	0	0	0	0	0	0	0	40	0	0	0	0	0	0	0	0	0	0	0	0	0	0	0	0	0	0	0	0	0	0
TGTGCCAGCAGCCCACACGGACAGGGAGGGACCTACGAGCAGTACTTC	CASSPHGQGGTYEQYF	TRBV11-1*01(433.5),TRBV11-3*01(419.5),TRBV11-3*02(419.5)	TRBJ2-7*01(215.9)	CDR_623	0	0	0	0	0	0	0	0	0	0	0	0	0	0	0	0	0	0	0	0	0	0	0	0	0	0	0	0	0	0	0	0	0	0	0	0	0	0	0	0	0	0	0	0	0
TGCGCCAGCAGCCGCGGACTAGCGGGTCTCTCTGGGGCCAACGTCCTGACTTTC	CASSRGLAGLSGANVLTF	TRBV4-1*01(492.9)	TRBJ2-6*01(255.7)	CDR_624	0	0	0	0	0	0	0	0	0	0	0	0	0	0	0	0	0	0	0	0	0	0	0	0	44	0	0	0	0	0	0	0	0	0	0	0	0	0	0	0	0	0	0	0	0
TGTGCCAGCAGCAGGACTAGCGGGGTCGCCTACGAGCAGTACTTC	CASSRTSGVAYEQYF	TRBV9*01(373.5),TRBV9*02(373.5),TRBV9*03(373.5)	TRBJ2-7*01(221.3)	CDR_625	0	0	0	0	0	0	0	0	0	0	0	0	0	0	0	0	0	0	0	0	0	0	0	0	0	0	0	0	0	0	0	0	0	0	0	0	0	0	0	0	0	0	0	0	0
TGTGCCAGCTCTCTATTGGGGATTCCGAGGGGAAAACTGTTTTTT	CASSLLGIPRGKLFF	TRBV18*01(603.4)	TRBJ1-4*01(192.5)	CDR_626	0	0	0	0	0	0	0	0	0	0	0	0	0	0	0	0	0	0	0	0	0	0	42	0	0	0	0	0	0	0	0	0	0	0	0	0	0	0	0	0	0	0	0	0	0
TGCGCCAGCAGTCCCGGGACCGTGGGGGAGCAGTACTTC	CASSPGTVGEQYF	TRBV10-1*01(270.6),TRBV10-1*02(270.6)	TRBJ2-7*01(200)	CDR_627	0	0	0	0	0	0	0	0	0	0	0	0	0	0	0	0	0	0	0	0	0	0	0	0	0	0	0	0	0	0	0	0	0	0	0	0	0	0	0	0	0	0	0	0	0
TGTGCCAGTAGTATAGGGGAAACCGGGGAGCTGTTTTTT	CASSIGETGELFF	TRBV19*01(346.9),TRBV19*02(346.9),TRBV19*03(321.9)	TRBJ2-2*01(228.5)	CDR_628	0	0	0	0	0	0	0	0	0	0	0	0	0	0	0	0	0	0	0	0	0	0	0	0	0	0	0	0	0	0	0	0	0	0	0	0	0	0	0	0	0	0	0	0	0
TGTGCCAGCAGTGGGCTTTCGAGGGAGCAGTACTTC	CASSGLSREQYF	TRBV11-1*01(428),TRBV11-3*01(414),TRBV11-3*02(414),TRBV11-2*01(347.9)	TRBJ2-7*01(188.1)	CDR_629	0	0	0	0	0	0	0	0	0	0	0	0	0	0	0	0	0	0	0	0	0	0	44	20	0	0	0	0	0	0	0	0	0	0	0	0	0	0	0	0	0	0	0	0	0
TGTGCCAGCAGTTTACCGGCAGGGACCACTGAAGCTTTCTTT	CASSLPAGTTEAFF	TRBV28*01(285.5)	TRBJ1-1*01(215.8)	CDR_630	0	0	0	0	0	0	0	0	0	0	0	0	0	0	0	0	0	0	0	0	0	0	0	0	0	0	0	0	0	0	0	0	0	0	0	0	0	0	0	0	530	0	0	0	0
TGTGCCAGCAGTTACCGGGACCCAGTTAACTATGGCTACACCTTC	CASSYRDPVNYGYTF	TRBV12-3*01(241.5),TRBV12-4*01(241.5),TRBV12-4*02(232)	TRBJ1-2*01(224)	CDR_631	0	0	0	0	0	0	0	0	0	0	0	0	0	0	0	0	0	0	0	0	0	0	0	0	28	0	0	0	0	0	0	0	0	0	0	0	0	0	0	0	0	0	0	0	0
TGTGCCAGCAGTTTAGAGGCCTTAGGAGAGACCCAGTACTTC	CASSLEALGETQYF	TRBV12-3*01(265.9),TRBV12-4*01(265.9),TRBV12-4*02(250.8)	TRBJ2-5*01(217.9)	CDR_632	0	0	0	0	0	0	0	0	0	0	0	0	0	0	0	0	86	218	0	0	0	0	0	0	0	0	0	0	0	0	0	0	0	0	0	0	0	0	0	0	0	0	0	0	0
TGTGCCAGCAGTCCCCGACAGGAACGATCCTATAATTCACCCCTCCACTTT	CASSPRQERSYNSPLHF	TRBV27*01(268.8)	TRBJ1-6*01(249.5),TRBJ1-6*02(225.4)	CDR_633	0	0	0	0	0	0	0	0	0	0	0	0	0	0	0	0	0	0	0	0	0	0	0	0	0	0	0	909	99	16	0	0	0	0	0	0	0	0	0	0	0	0	0	0	0
TGTGCCAGCAGTCCGACTAGCGGGAGTCACAACGAGCAGTACTTC	CASSPTSGSHNEQYF	TRBV28*01(269.1)	TRBJ2-7*01(198.9)	CDR_634	0	0	0	0	0	0	0	0	0	0	0	0	0	0	1295	0	0	0	0	0	0	0	0	0	0	0	0	0	0	0	0	0	0	0	0	0	0	0	0	0	0	0	0	0	0
TGTGCCAGCAGTCAAGGACAGGGTGATAATTCACCCCTCCACTTT	CASSQGQGDNSPLHF	TRBV2*01(329.4),TRBV2*03(324.4),TRBV2*02(323.4)	TRBJ1-6*02(235.1),TRBJ1-6*01(213.8)	CDR_635	0	0	0	0	0	0	0	0	0	0	0	0	0	0	0	0	0	0	0	0	0	0	0	0	0	0	0	0	0	0	0	0	0	0	435	0	0	0	0	0	0	0	0	0	0
TGCGCCAGCAGCTTGGATGGCAGGGCCCAAGGAGGCTACACCTTC	CASSLDGRAQGGYTF	TRBV5-1*01(433.1),TRBV5-1*02(401.1)	TRBJ1-2*01(196.4)	CDR_636	0	0	0	0	0	0	0	0	0	0	0	0	0	0	0	0	0	0	0	0	0	0	113	0	0	0	0	0	0	0	0	0	0	0	0	0	0	0	0	0	0	0	0	0	0
TGTGCCAGCAGCCAAGATTGGGGGGGACAGGGGGTTAGGGGCAATCAGCCCCAGCATTTT	CASSQDWGGQGVRGNQPQHF	TRBV3-1*01(573.7)	TRBJ1-5*01(238.1)	CDR_637	0	0	0	0	0	0	0	0	0	0	0	0	0	0	0	0	0	0	0	0	0	0	0	0	0	0	0	0	0	0	0	0	0	0	0	0	0	0	0	19	0	0	0	0	0
TGCGCCAGCAGCTTAAGGAGCTCCGCCGAGCAGTACTTC	CASSLRSSAEQYF	TRBV5-1*01(421.2),TRBV5-1*02(399.2)	TRBJ2-7*01(220)	CDR_638	0	0	0	139	0	0	0	0	0	0	0	0	0	0	0	0	0	0	0	0	0	0	0	0	0	0	0	0	0	0	0	0	0	0	0	0	0	0	0	0	0	0	0	0	0
TGCAGTGCTAGAGATCTGGGGGACAGCCTATACACTGAAGCTTTCTTT	CSARDLGDSLYTEAFF	TRBV20-1*01(443.9),TRBV20-1*05(418.9),TRBV20-1*07(418.9),TRBV20-1*02(413.9),TRBV20-1*06(413.9)	TRBJ1-1*01(215.4)	CDR_639	0	0	0	0	0	0	0	0	0	0	0	0	0	0	0	0	0	0	0	0	0	0	0	0	0	0	0	0	0	0	0	0	0	57	0	0	0	0	0	0	0	0	0	0	0
TGTGCCAGCAGTTACTCCGGGTCGTTCATTTCTAACTATGGCTACACCTTC	CASSYSGSFISNYGYTF	TRBV6-5*01(260.2),TRBV6-6*01(256.5),TRBV6-6*02(255.1)	TRBJ1-2*01(236.6)	CDR_640	0	0	0	0	0	0	0	0	0	0	0	0	0	0	612	0	0	0	0	0	0	0	0	0	0	0	0	0	0	0	0	0	0	0	0	0	0	0	0	0	0	0	0	0	0
TGTGCCAGCAGTAGGTTAGCAGGTCAGCCCCAGCATTTT	CASSRLAGQPQHF	TRBV28*01(270.3)	TRBJ1-5*01(223.1)	CDR_641	0	0	0	0	0	0	0	0	0	0	0	0	0	0	0	0	0	0	0	0	0	0	0	0	0	0	0	0	0	0	0	0	0	0	0	0	72	327	0	18	0	0	0	0	0
TGCAGTGCTAGGGATGTCCTAGCGGGAGCGGTCTACGAGCAGTACTTC	CSARDVLAGAVYEQYF	TRBV20-1*01(428.5),TRBV20-1*02(413.5),TRBV20-1*03(413.5),TRBV20-1*06(413.5),TRBV20-1*07(413.5)	TRBJ2-7*01(203.5)	CDR_642	0	0	0	0	0	0	0	0	0	0	0	0	0	0	0	0	0	0	0	0	0	0	0	0	0	0	0	0	0	0	0	0	0	0	0	0	0	0	0	11	0	0	0	0	0
TGTGCCAGCAGCTTAGGTCCGGGCCTGAACACTGAAGCTTTCTTT	CASSLGPGLNTEAFF	TRBV11-1*01(453.1),TRBV11-3*01(440.1),TRBV11-3*02(416.7),TRBV11-2*01(372)	TRBJ1-1*01(234.2)	CDR_643	0	0	0	0	0	0	0	0	0	0	0	0	0	0	0	0	0	0	0	0	0	0	0	0	0	0	0	542	0	0	0	0	0	0	0	0	0	0	0	0	0	0	0	0	0
TGTGCCAGCAGCCAAGGCGGACTAGCGGGATTCGGGGAGCTGTTTTTT	CASSQGGLAGFGELFF	TRBV4-2*01(515.3),TRBV4-3*01(501.3),TRBV4-3*03(481.3),TRBV4-2*02(469),TRBV4-3*02(464)	TRBJ2-2*01(216.5)	CDR_644	0	0	0	0	0	0	0	0	0	0	0	0	0	0	0	0	0	0	0	0	0	0	0	0	0	429	0	0	0	0	0	0	0	0	0	0	0	0	0	0	0	0	0	0	0
TGTGCCAGCAGTTTGGGACCCCCGGGACTCACGACCAATGAGCAGTTCTTC	CASSLGPPGLTTNEQFF	TRBV27*01(278.9)	TRBJ2-1*01(193.8)	CDR_645	0	0	0	0	0	0	0	0	0	0	0	0	0	0	0	0	0	0	0	0	0	0	0	0	0	0	0	0	0	0	0	0	0	0	0	0	0	0	0	0	0	0	0	0	593
TGTGCCACCAGTTGGGCTGACGGGGAGCTGTTTTTT	CATSWADGELFF	TRBV24-1*01(305)	TRBJ2-2*01(217.7)	CDR_646	0	0	0	0	0	0	0	0	0	0	0	0	0	0	0	0	0	0	14	0	12	0	0	0	0	0	0	0	0	0	0	0	0	0	0	0	0	0	0	0	0	0	0	0	0
TGTGCCAGCAGTTTTTGCTGGGACTCCGGGGGGACGTACGAGCAGTACTTC	CASSFCWDSGGTYEQYF	TRBV28*01(285.1)	TRBJ2-7*01(203.4)	CDR_647	0	0	0	0	0	64	0	0	0	0	0	0	0	0	0	0	0	0	0	0	0	0	0	0	0	0	0	0	0	0	0	0	0	0	0	0	0	0	0	0	0	0	0	0	0
TGTGCCAGTAGTGCCCGCTGGGACCCCGGTCGGACACCCCTCCACTTT	CASSARWDPGRTPLHF	TRBV19*01(328.6),TRBV19*02(328.6),TRBV19*03(323.6)	TRBJ1-6*01(206.9),TRBJ1-6*02(181.9)	CDR_648	0	0	0	0	0	0	0	0	0	0	0	0	0	0	0	0	0	0	0	0	0	307	241	246	0	0	0	0	0	0	0	0	0	0	0	0	0	0	0	0	0	0	0	0	0
TGTGCCAGCAGTTTAGAGGCAGGTGGCAATCAGCCCCAGCATTTT	CASSLEAGGNQPQHF	TRBV12-3*01(272.6),TRBV12-4*01(272.6),TRBV12-4*02(255.8)	TRBJ1-5*01(237.9)	CDR_649	0	0	0	0	0	0	0	0	0	0	0	0	0	0	988	0	0	0	0	0	0	0	0	0	0	0	0	0	0	0	0	0	0	0	0	0	0	0	0	0	0	0	0	0	0
TGTGCCAGCAGTGAAGCGCTTCGGACAGGGGGAAGCAATCAGCCCCAGCATTTT	CASSEALRTGGSNQPQHF	TRBV2*01(372.7),TRBV2*03(337.7)	TRBJ1-5*01(242.7)	CDR_650	0	0	0	0	0	0	0	0	0	0	0	0	0	0	0	4843	252	2007	0	0	0	0	0	0	0	0	0	0	0	0	0	0	0	0	0	0	0	0	0	0	0	0	0	0	0
TGTGCCACCAGCAGAGATTCCTACGAGCAGTACTTC	CATSRDSYEQYF	TRBV15*01(311),TRBV15*02(295)	TRBJ2-7*01(202)	CDR_651	0	0	0	0	0	0	0	0	0	0	0	0	0	0	0	0	0	0	0	0	10	0	0	0	0	0	0	0	0	0	0	0	0	0	0	0	0	0	0	0	0	0	0	0	0
TGTGCCAGCAGTCCTACTCTGGCTCGGGCCAAGTCCTACGAGCAGTACTTC	CASSPTLARAKSYEQYF	TRBV27*01(271)	TRBJ2-7*01(216.1)	CDR_652	0	0	0	0	0	0	0	0	0	0	0	0	0	0	0	0	0	0	0	0	0	0	0	0	0	0	0	0	0	0	0	0	0	0	0	0	0	0	0	0	0	0	0	0	627
TGTGCCTGGAACGCACATTGGGCCGAAAAACTGTTTTTT	CAWNAHWAEKLFF	TRBV30*01(586.4),TRBV30*05(581.4),TRBV30*02(572.4)	TRBJ1-4*01(205)	CDR_653	0	0	0	0	0	0	0	0	0	0	0	0	0	0	0	0	0	0	10	45	18	0	0	0	0	0	0	0	0	0	0	0	0	0	0	0	0	0	0	0	0	0	0	0	0
TGCGCCAGCAGCCAAGGGGGCCCAGCGAACACTGAAGCTTTCTTT	CASSQGGPANTEAFF	TRBV4-1*01(518.9)	TRBJ1-1*01(228)	CDR_654	0	0	0	104	0	0	0	0	0	0	0	0	0	0	0	0	0	0	0	0	0	0	0	0	0	0	0	0	0	0	0	0	0	0	0	0	0	0	0	0	0	0	0	0	0
TGTGCCAGCAGTTACTCGGGGGACAGGGGGTACTATGGCTACACCTTC	CASSYSGDRGYYGYTF	TRBV6-5*01(268.4),TRBV6-6*01(265.9),TRBV6-6*02(265.9)	TRBJ1-2*01(222.5)	CDR_655	0	0	0	0	0	0	0	0	0	0	0	0	0	0	0	0	0	0	0	0	0	0	0	0	0	0	0	0	0	0	0	0	0	0	0	0	0	0	0	0	0	0	0	0	0
TGCGCCAGCAGCTACGGGACAGGGGACTACGAGCAGTACTTC	CASSYGTGDYEQYF	TRBV5-1*01(418.8),TRBV5-1*02(401.8)	TRBJ2-7*01(214.2)	CDR_656	0	0	0	0	0	0	0	0	0	0	0	0	0	0	0	0	0	0	0	0	0	0	0	0	0	0	0	0	0	0	0	0	0	0	0	0	0	0	0	0	0	0	0	0	0
TGTGCCAGCAGTTACCGCAGGGAAATGAACACTGAAGCTTTCTTT	CASSYRREMNTEAFF	TRBV12-3*01(254.6),TRBV12-4*01(254.6),TRBV12-4*02(244.4)	TRBJ1-1*01(224.7)	CDR_657	0	0	0	0	0	0	0	0	0	0	0	0	0	0	0	0	0	0	13	0	0	0	0	0	0	0	0	0	0	0	0	0	0	0	0	0	0	0	0	0	0	0	0	0	0
TGTGCCAGCAGTTTAGGGGTTTCCTACGAGCAGTACTTC	CASSLGVSYEQYF	TRBV12-3*01(279.4),TRBV12-4*01(279.4),TRBV12-4*02(262.2)	TRBJ2-7*01(220.4)	CDR_658	0	0	0	0	0	0	0	0	0	0	0	0	0	0	0	0	0	0	0	0	0	0	0	0	0	0	0	0	0	0	45	0	0	0	0	0	0	0	0	0	0	0	0	0	0
TGTGCCAGCTCACCCGTCCATTACAGCAATCCAATCTACGAGCAGTACTTC	CASSPVHYSNPIYEQYF	TRBV18*01(616.4)	TRBJ2-7*01(210.5)	CDR_659	8327	10691	301	1678	1584	563	0	0	0	0	0	0	0	0	0	0	0	0	0	0	0	0	0	0	0	0	0	0	0	0	0	0	0	0	0	0	0	0	0	0	0	0	0	0	0
TGCAGTGCTCCCGACAGAGTTAGCTACGAGCAGTACTTC	CSAPDRVSYEQYF	TRBV20-1*01(405),TRBV20-1*02(405),TRBV20-1*03(405),TRBV20-1*06(405),TRBV20-1*07(405)	TRBJ2-7*01(202.8)	CDR_660	0	0	0	0	0	0	0	0	0	0	0	0	0	0	0	0	0	0	0	0	0	0	0	0	0	0	0	0	0	0	0	0	0	0	0	0	21	0	281	13	0	0	0	0	0
TGTGCCACCAGCAGAGATGGTTCTCAGCCCCAGCATTTT	CATSRDGSQPQHF	TRBV15*01(307.2),TRBV15*02(291.2)	TRBJ1-5*01(218.2)	CDR_661	0	0	0	0	0	0	374	0	0	469	489	284	0	0	0	0	0	0	0	0	0	0	0	0	0	0	0	0	0	0	0	0	0	0	0	0	0	0	0	0	0	0	0	0	0
TGTGCCAGCAGCTACTATTCCGGGACGGATAATGAAAAACTGTTTTTT	CASSYYSGTDNEKLFF	TRBV7-9*01(356.2),TRBV7-9*02(356.2),TRBV7-9*03(356.2),TRBV7-9*04(351.4),TRBV7-9*05(326.7)	TRBJ1-4*01(224.2)	CDR_662	0	0	0	0	0	0	0	0	0	0	0	0	0	0	0	0	0	0	0	0	0	0	0	0	0	0	0	0	0	0	0	0	0	0	0	0	0	0	0	0	325	0	0	0	0
TGTGCCAGTAAAACTGGAGGGGCAGGGATGAGCTATGGCTACACCTTC	CASKTGGAGMSYGYTF	TRBV19*01(316.6),TRBV19*02(316.6),TRBV19*03(316.6)	TRBJ1-2*01(217.3)	CDR_663	569	398	71	220	262	56	0	0	0	0	0	0	0	0	0	0	0	0	0	0	0	0	0	0	0	0	0	0	0	0	0	0	0	0	0	0	0	0	0	0	0	0	0	0	0
TGCGCCAGCAGCCCACTCGGGAGAGCGGGCGGTTCTGAGCAGTACTTC	CASSPLGRAGGSEQYF	TRBV5-1*01(413.9),TRBV5-1*02(398.9)	TRBJ2-7*01(189.5)	CDR_664	0	0	0	0	0	0	0	0	0	0	0	0	0	0	0	0	0	0	0	0	0	0	0	0	0	0	0	0	0	0	0	0	0	0	0	0	27	0	0	0	0	0	0	0	0
TGTGCCAGCAGCTTGCGGTTGGCAGGCAATCAGCCCCAGCATTTT	CASSLRLAGNQPQHF	TRBV5-5*01(441.7),TRBV5-5*02(426.7),TRBV5-5*03(426.7),TRBV5-6*01(417.1),TRBV5-8*01(356.6)	TRBJ1-5*01(238.7)	CDR_665	0	0	0	0	0	0	0	0	0	0	0	0	0	0	0	290	0	293	0	0	0	0	0	0	0	0	0	0	0	0	0	0	0	0	0	0	0	0	0	0	0	0	0	0	0
TGCAGTGCTAGAGATCTAGGGCTAGCGAGTTTGGACGAGCAGTACTTC	CSARDLGLASLDEQYF	TRBV20-1*01(441.7),TRBV20-1*05(417.7),TRBV20-1*07(417.7),TRBV20-1*02(411.7),TRBV20-1*06(411.7)	TRBJ2-7*01(200.7)	CDR_666	0	0	0	0	166	0	0	0	0	0	0	0	0	0	0	0	0	0	0	0	0	0	0	0	0	0	0	0	0	0	0	0	0	0	0	0	0	0	0	0	0	0	0	0	0
TGTGCCTGGAGTGTTGGCAATCAGCCCCAGCATTTT	CAWSVGNQPQHF	TRBV30*01(604.5),TRBV30*02(590.5),TRBV30*05(579.5)	TRBJ1-5*01(238.4)	CDR_667	0	0	0	0	0	0	0	0	0	0	0	0	0	0	0	0	0	0	0	0	0	0	0	0	0	0	0	0	81	0	0	0	0	0	0	0	0	0	0	0	0	0	0	0	0
TGTGCCAGCAGTGACAGACTACTTAATTCACCCCTCCACTTT	CASSDRLLNSPLHF	TRBV2*01(335),TRBV2*03(335),TRBV2*02(325)	TRBJ1-6*01(235),TRBJ1-6*02(221)	CDR_668	0	0	0	0	0	0	0	0	0	0	0	0	0	0	0	0	0	0	0	0	0	0	0	0	0	0	0	0	0	0	0	0	0	0	0	0	23	0	0	17	0	0	0	0	0
TGTGCCAGCAGCCAAGATTGGGGCCTCCGAGGAGATGGCTACACCTTC	CASSQDWGLRGDGYTF	TRBV4-2*01(527.3),TRBV4-3*01(513.3),TRBV4-3*03(483.3),TRBV4-2*02(466.8),TRBV4-3*02(438)	TRBJ1-2*01(202.9)	CDR_669	0	0	0	0	0	0	0	0	0	0	0	0	0	0	0	0	0	0	0	0	0	0	0	0	0	0	0	0	0	0	0	0	0	0	0	137	0	0	0	0	0	0	0	0	0
TGCGCCAGCAGCCGGACACCTTCGGGACAGGGGGTTAGTGGAAACACCATATATTTT	CASSRTPSGQGVSGNTIYF	TRBV4-1*01(495.4)	TRBJ1-3*01(230.9)	CDR_670	0	0	0	0	0	0	0	0	0	0	0	0	0	0	0	0	0	0	0	0	0	0	0	0	0	0	0	0	0	0	0	0	0	36	0	0	0	0	0	0	0	0	0	0	0
TGTGCCAGCCGAGGGCTATTGAACACCGGGGAGCTGTTTTTT	CASRGLLNTGELFF	TRBV11-1*01(417.2),TRBV11-3*01(403.2),TRBV11-3*02(403.2)	TRBJ2-2*01(245.4)	CDR_671	0	0	0	0	0	0	0	0	0	0	0	0	0	0	0	0	0	0	0	0	0	0	0	0	0	0	0	0	0	0	98	0	0	0	0	0	0	0	0	0	0	0	0	0	0
TGTGCCAGCAGCGACGGGACTAGCGTGTACTTC	CASSDGTSVYF	TRBV12-3*01(249.9),TRBV12-4*01(249.9),TRBV12-4*02(238.3)	TRBJ2-7*01(168.1)	CDR_672	0	0	0	0	0	0	0	0	0	0	0	334	0	0	0	0	0	0	0	0	0	0	0	0	0	0	0	0	0	0	0	0	0	0	0	0	0	0	0	0	0	0	0	0	0
TGTGCCAGCTTATCCCGGGACGGGGGTTACGAGCAGTACTTC	CASLSRDGGYEQYF	TRBV28*01(257.2)	TRBJ2-7*01(201.5)	CDR_673	0	402	0	0	0	54	0	0	0	0	0	0	0	0	0	0	0	0	0	0	0	0	0	0	0	0	0	0	0	0	0	0	0	0	0	0	0	0	0	0	0	0	0	0	0
TGCGCCAGCAGCTTGGCCGGGGGTGGAAACACCATATATTTT	CASSLAGGGNTIYF	TRBV5-1*01(443.1),TRBV5-1*02(404.1)	TRBJ1-3*01(234.3)	CDR_674	0	0	0	0	0	0	0	0	0	0	0	0	0	0	0	0	0	0	0	0	0	0	0	0	0	298	0	0	0	0	0	0	0	0	0	0	0	0	0	0	0	0	0	0	0
TGTGCCAGCTCCAGGGACAGCGCCGGCAATCAGCCCCAGCATTTT	CASSRDSAGNQPQHF	TRBV18*01(602.2)	TRBJ1-5*01(238.6)	CDR_675	0	0	0	0	0	0	0	0	0	0	0	0	0	0	0	0	0	0	0	20	0	0	0	0	0	0	0	0	0	0	0	0	0	0	0	0	0	0	0	0	0	0	0	0	0
TGTGCCAGCAGTTCGCCTCTAGCGGGATTTAAAGGGGACGAGCAGTACTTC	CASSSPLAGFKGDEQYF	TRBV27*01(276.3)	TRBJ2-7*01(204)	CDR_676	0	0	0	0	0	0	0	0	0	0	0	0	0	0	0	0	0	0	0	0	0	0	0	0	0	0	0	0	0	0	0	0	131	0	0	0	0	0	0	0	0	0	0	0	0
TGTGCCAGCACCCTAAGCCCCTCTAGCTCCTACAATGAGCAGTTCTTC	CASTLSPSSSYNEQFF	TRBV12-3*01(242),TRBV12-4*01(242),TRBV12-4*02(231)	TRBJ2-1*01(232.3)	CDR_677	0	0	0	0	0	0	0	0	0	0	0	0	0	0	0	0	0	0	0	0	0	188	0	0	0	0	0	0	0	0	0	0	0	0	0	0	0	0	0	0	0	0	0	0	0
TGTGCCAGCAGAGGACTAGCGGCCTGGAACACCGGGGAGCTGTTTTTT	CASRGLAAWNTGELFF	TRBV11-1*01(430),TRBV11-3*01(416),TRBV11-3*02(416),TRBV11-2*01(366.4)	TRBJ2-2*01(247.7)	CDR_678	0	0	0	0	0	0	0	0	0	0	0	0	0	0	0	0	0	0	0	0	0	0	0	0	0	0	0	0	0	0	0	0	0	0	0	0	0	0	0	19	0	0	0	0	0
TGTGCCAGCAGTTATGCCGAAGAGACCCAGTACTTC	CASSYAEETQYF	TRBV6-1*01(205.8),TRBV6-6*01(202.6),TRBV6-6*02(202.6)	TRBJ2-5*01(220.8)	CDR_679	0	0	0	0	0	0	0	0	0	0	0	0	0	0	0	0	0	0	0	0	10	0	0	0	0	0	0	0	0	0	0	0	0	0	0	0	0	0	0	0	0	0	0	0	0
TGTGCCAGCAGCTTAGTAACAGGGGTTCGGAATCAGCCCCAGCATTTT	CASSLVTGVRNQPQHF	TRBV7-8*01(372.8),TRBV7-8*02(358.8),TRBV7-2*04(350.7),TRBV7-2*01(347.8)	TRBJ1-5*01(227.7)	CDR_680	0	0	41	0	0	0	0	0	0	0	0	0	0	0	0	0	0	0	0	0	0	0	0	0	0	0	0	0	0	0	0	0	0	0	0	0	0	0	0	0	0	0	0	0	0
TGCGCCAGCAGCCAACAAGCGGGGGACTACAATGAGCAGTTCTTC	CASSQQAGDYNEQFF	TRBV4-1*01(513.2)	TRBJ2-1*01(201.9)	CDR_681	0	0	0	0	0	0	0	0	0	0	0	0	0	0	0	0	0	0	0	0	0	0	0	0	0	0	0	0	0	0	0	0	0	0	0	0	0	0	0	0	0	0	0	0	0
TGTGCCAGCAGCCCCGGGACCGTCAATCAGCCCCAGCATTTT	CASSPGTVNQPQHF	TRBV7-9*01(363.3),TRBV7-9*02(363.3),TRBV7-9*03(363.3),TRBV7-9*04(363.3),TRBV7-9*05(339.3)	TRBJ1-5*01(232.3)	CDR_682	0	0	0	0	183	0	0	0	0	0	0	0	0	0	0	0	0	0	0	0	0	0	0	0	0	0	0	0	0	0	0	0	0	0	0	0	0	0	0	0	0	0	0	0	0
TGCAGTGCTAGAGATTACTCCTCCTACAATGAGCAGTTCTTC	CSARDYSSYNEQFF	TRBV20-1*01(432.9),TRBV20-1*05(417.9),TRBV20-1*07(417.9),TRBV20-1*02(412.9),TRBV20-1*06(412.9)	TRBJ2-1*01(223.9)	CDR_683	0	0	0	0	0	0	0	0	0	0	0	0	0	0	0	0	0	0	0	0	0	0	0	0	0	0	0	0	0	0	0	0	0	0	0	0	0	0	0	0	0	0	0	0	0
TGTGCCAGCAGCTTAATACGTGGGACCTACGAGCAGTACTTC	CASSLIRGTYEQYF	TRBV7-2*01(368.5),TRBV7-2*04(341.1),TRBV7-2*02(330.2)	TRBJ2-7*01(199.5)	CDR_684	0	0	0	0	0	0	0	0	0	0	0	0	0	0	0	0	0	0	0	0	0	0	0	0	0	0	0	0	0	0	0	0	0	0	0	0	0	0	0	0	0	0	0	0	0
TGTGCCAGCGTGGACGGACAGGGAGGGACTTCACCCCTCCACTTT	CASVDGQGGTSPLHF	TRBV28*01(257.9)	TRBJ1-6*01(217.6),TRBJ1-6*02(191.8)	CDR_685	0	0	0	0	0	0	0	0	0	0	0	0	0	0	0	0	0	0	0	0	0	0	36	0	0	0	0	0	0	0	0	0	0	0	0	0	0	0	0	0	0	0	0	0	0
TGCAGTGCTTCCGGGACACCCTCTAGCACAGATACGCAGTATTTT	CSASGTPSSTDTQYF	TRBV20-1*01(402.6),TRBV20-1*02(402.6),TRBV20-1*03(402.6),TRBV20-1*06(402.6),TRBV20-1*07(402.6)	TRBJ2-3*01(251.5)	CDR_686	0	470	0	189	0	0	0	0	0	0	0	0	0	0	0	0	0	0	0	0	0	0	0	0	0	0	0	0	0	0	0	0	0	0	0	0	0	0	0	0	0	0	0	0	0
TGTGCCACCAGCAGGGAAAGGACTAGCGGGATCGGCGGGGAGCTGTTTTTT	CATSRERTSGIGGELFF	TRBV15*02(291.9),TRBV15*01(288.9),TRBV15*03(238.1)	TRBJ2-2*01(214.8)	CDR_687	0	0	0	0	0	0	0	0	0	0	0	0	0	0	0	0	0	0	0	0	0	0	0	0	0	0	0	1677	206	19	0	0	0	0	0	0	0	0	0	0	0	0	0	0	0
TGTGCCAGCAGCTTAGGTTCGGCCAGCTACTATGGCTACACCTTC	CASSLGSASYYGYTF	TRBV7-2*01(372.2),TRBV7-2*04(372.2),TRBV7-2*02(360.5),TRBV7-8*01(357)	TRBJ1-2*01(232)	CDR_688	0	0	0	0	0	0	0	0	0	0	0	0	0	0	0	0	0	0	0	0	0	0	0	0	0	0	0	0	0	0	0	0	0	34	0	0	0	0	0	0	0	0	0	0	0
TGTGCCAGCAGGGCCAGATACGAGCAGTACTTC	CASRARYEQYF	TRBV28*01(260.9)	TRBJ2-7*01(200.6)	CDR_689	0	0	0	0	0	0	0	0	0	0	0	0	0	0	0	0	0	0	0	0	0	0	0	17	0	0	0	0	0	0	0	0	0	0	0	0	0	0	0	0	0	0	0	0	0
TGTGCCAGCTCACCAAACCCGACTAGCGGGAGTCACGAGCAGTACGTC	CASSPNPTSGSHEQYV	TRBV18*01(618)	TRBJ2-7*01(192.1)	CDR_690	0	0	0	0	0	0	0	0	0	0	0	0	0	0	0	0	0	0	0	0	0	0	0	0	0	0	0	0	0	0	0	0	0	0	0	0	0	0	0	0	0	0	0	0	0
TGCAGTGCTAGAGATCATGGACTAGCTGGAGGCTACGAGCAGTACTTC	CSARDHGLAGGYEQYF	TRBV20-1*01(440),TRBV20-1*05(420),TRBV20-1*07(420),TRBV20-1*02(415),TRBV20-1*06(415)	TRBJ2-7*01(206.6)	CDR_691	0	0	0	0	0	0	0	0	0	0	0	0	0	0	0	0	0	0	0	0	13	0	0	0	0	0	0	0	0	0	0	0	0	0	0	0	0	0	0	0	0	0	0	0	0
TGTGCCAGCAGCTTCCCCCACTGGGGCGAGCAGTACTTC	CASSFPHWGEQYF	TRBV11-3*01(442.7),TRBV11-3*02(432.7),TRBV11-1*01(428.7),TRBV11-2*01(405.2)	TRBJ2-7*01(199)	CDR_692	0	0	0	0	0	0	0	0	0	0	0	0	0	0	0	0	0	0	0	0	0	0	47	0	0	0	0	0	0	0	0	0	0	0	0	0	0	0	0	0	0	0	0	0	0
TGTGCCAGCAGCCAAGTAGGTTATGGCTACACCTTC	CASSQVGYGYTF	TRBV3-1*01(565.2)	TRBJ1-2*01(212.9)	CDR_693	0	0	0	114	0	0	0	0	0	0	0	0	0	0	0	0	0	0	0	0	0	0	0	0	0	0	0	0	0	0	0	0	0	0	0	0	0	0	0	0	0	0	0	0	0
TGTGCCAGCAGTGAAGCGCGGACAGGGAACTACTATGGCTACACCTTC	CASSEARTGNYYGYTF	TRBV6-1*01(283.2)	TRBJ1-2*01(223.8)	CDR_694	0	0	0	0	0	0	0	0	0	0	0	0	0	0	0	0	0	0	0	0	0	0	0	0	0	0	0	0	0	0	0	169	0	0	0	0	0	0	0	0	0	0	0	0	0
TGTGCCAGCAGTGTCAGAAATAACTATGGCTACACCTTC	CASSVRNNYGYTF	TRBV6-1*01(261),TRBV6-6*04(219.9),TRBV6-6*03(212.7)	TRBJ1-2*01(227.3)	CDR_695	0	0	0	0	0	0	0	0	0	0	0	0	0	0	0	0	0	0	0	0	0	0	0	0	36	0	0	0	0	0	0	0	0	0	0	0	0	0	0	0	0	0	0	0	0
TGTGCCAGCAGTCCACACTTGGGAGCGGGAGAACTAGTGGTCGGCTACGAGCAGTACTTC	CASSPHLGAGELVVGYEQYF	TRBV28*01(273)	TRBJ2-7*01(220)	CDR_696	0	0	0	0	0	0	0	0	0	0	0	0	0	0	0	0	0	0	0	0	0	0	0	0	0	0	0	0	0	0	0	0	0	0	0	0	45	0	0	11	0	0	0	0	0
TGTGCCAGCAGTTACGGGCGCCGGAGCTATGGCTACACCTTC	CASSYGRRSYGYTF	TRBV6-1*01(253.8),TRBV6-6*01(252.1),TRBV6-6*02(252.1)	TRBJ1-2*01(213.9)	CDR_697	0	0	0	0	0	0	0	0	0	0	0	0	0	0	0	0	0	0	0	0	0	0	0	0	0	0	100	0	0	0	0	0	0	0	0	0	0	0	0	0	0	0	0	0	0
TGCAGTGCTAGGAGTATGAGCGGGAGCTTTAACACCGGGGAGCTGTTTTTT	CSARSMSGSFNTGELFF	TRBV20-1*01(412.8),TRBV20-1*02(412.8),TRBV20-1*03(412.8),TRBV20-1*06(412.8),TRBV20-1*07(412.8)	TRBJ2-2*01(240.3)	CDR_698	0	0	0	0	0	0	0	0	0	0	0	0	0	0	0	0	0	0	0	0	0	0	0	0	0	0	0	0	0	0	0	0	0	0	0	0	0	0	0	0	0	0	0	0	0
TGTGCCAGCAGTTTACCGCCCTTGATGAGCTCCTATAATTCACCCCTCCACTTT	CASSLPPLMSSYNSPLHF	TRBV28*01(286.6)	TRBJ1-6*02(273.8),TRBJ1-6*01(256.7)	CDR_699	0	0	0	0	0	0	0	0	0	0	0	0	0	0	0	0	0	0	0	0	0	0	0	0	0	0	0	0	0	0	0	0	0	0	0	0	0	0	0	0	308	0	0	0	0
TGTGCCAGCAGCGTAGACGGCAGCACGAATCAGCCCCAGCATTTT	CASSVDGSTNQPQHF	TRBV2*01(314.7),TRBV2*02(314.7),TRBV2*03(314.7)	TRBJ1-5*01(228)	CDR_700	0	0	0	0	0	0	0	0	0	0	0	0	0	0	0	0	0	0	0	0	0	0	0	0	0	0	0	0	0	0	0	0	0	0	0	0	0	0	0	0	0	0	0	0	0
TGTGCCAGCAGCTTGGGACTCTCGGTCTGGGAGCTGTTTTTT	CASSLGLSVWELFF	TRBV7-8*01(356.5),TRBV7-8*03(346.5),TRBV7-2*01(333.8),TRBV7-2*04(316.8),TRBV7-8*02(287.5)	TRBJ2-2*01(204.3)	CDR_701	0	0	0	0	0	0	0	0	0	0	0	0	0	0	0	0	0	0	0	0	0	0	0	0	0	0	0	0	0	0	68	0	0	0	0	0	0	0	0	0	0	0	0	0	0
TGTGCCAGCAGTGAATACCTCAGGGCCTACGAGCAGTACTTC	CASSEYLRAYEQYF	TRBV6-1*01(266.6),TRBV6-6*04(217)	TRBJ2-7*01(213.7)	CDR_702	0	0	0	0	0	0	0	0	0	0	0	0	0	0	0	0	0	0	0	0	0	0	0	0	0	0	0	0	0	0	0	0	0	0	0	0	0	0	0	0	0	0	0	1211	5879
TGTGCCAGCAGTTTACCAGTGGACAACTCACCCCTCCACTTT	CASSLPVDNSPLHF	TRBV28*01(289.4)	TRBJ1-6*01(213.3),TRBJ1-6*02(190.2)	CDR_703	0	0	0	0	0	0	0	0	0	0	0	0	0	0	0	0	0	0	0	0	0	0	38	0	0	0	0	0	0	0	0	0	0	0	0	0	0	0	0	0	0	0	0	0	0
TGTGCCAGCAGCTTCCTGGACGGTCTAGGCACCGGGGAGCTGTTTTTT	CASSFLDGLGTGELFF	TRBV7-9*01(373.4),TRBV7-9*02(373.4),TRBV7-9*03(373.4),TRBV7-9*04(363.4),TRBV7-9*05(340)	TRBJ2-2*01(232.9)	CDR_704	0	0	0	0	0	0	0	0	0	0	0	0	0	0	0	0	0	0	0	0	0	0	0	21	0	0	0	0	0	0	0	0	0	0	0	0	0	0	0	0	0	0	0	0	0
TGTGCCACCAGGGGGACACCGAACACCGGGGAGCTGTTTTTT	CATRGTPNTGELFF	TRBV24-1*01(298.9)	TRBJ2-2*01(250.2)	CDR_705	0	0	0	0	0	0	0	0	0	0	0	0	0	0	0	0	0	0	0	0	0	0	0	0	0	0	0	0	0	0	0	0	0	0	0	0	0	0	0	0	0	0	0	0	0
TGTGCCAGCAGTCAAACAGGGTCCTCTAATTCACCCCTCCACTTT	CASSQTGSSNSPLHF	TRBV12-3*01(253.6),TRBV12-4*01(253.6),TRBV12-4*02(242.2)	TRBJ1-6*02(244.2),TRBJ1-6*01(225.1)	CDR_706	0	0	0	0	0	0	0	0	0	0	0	0	0	0	0	0	0	0	0	0	0	0	44	0	0	0	0	0	0	0	0	0	0	0	0	0	0	0	0	0	0	0	0	0	0
TGTGCCAGCAGGATACGGGGGCGTTTAAACACTGAAGCTTTCTTT	CASRIRGRLNTEAFF	TRBV28*01(265.2)	TRBJ1-1*01(223.5)	CDR_707	0	0	0	0	0	0	0	0	0	0	0	0	0	0	0	0	0	0	0	0	0	0	0	0	0	0	0	0	0	0	0	0	0	0	0	0	0	0	0	0	0	0	0	0	0
TGTGCCAGCAGCGTTCGGGGGATCGGGGATTCACCCCTCCACTTT	CASSVRGIGDSPLHF	TRBV11-2*01(431),TRBV11-2*03(422),TRBV11-2*02(412),TRBV11-3*02(408),TRBV11-3*01(403)	TRBJ1-6*01(223),TRBJ1-6*02(209)	CDR_708	0	0	0	0	0	0	0	0	0	0	0	0	0	0	0	0	0	0	0	0	0	0	0	0	0	0	0	0	0	0	0	0	0	0	0	0	0	0	0	0	0	0	0	0	0
TGTGCCAGCGGACAGGGGAGTCACGAGCAGTACTTC	CASGQGSHEQYF	TRBV2*01(308.1),TRBV2*02(308.1),TRBV2*03(308.1)	TRBJ2-7*01(203.1)	CDR_709	0	0	0	0	0	0	0	0	0	0	0	0	0	0	0	0	0	0	0	0	0	0	0	0	0	0	0	0	0	0	0	0	0	0	0	0	0	0	0	0	0	0	0	0	0
TGTGCCAGCACTAAAGATAGGCCCTACGAGCAGTACTTC	CASTKDRPYEQYF	TRBV28*01(259.1)	TRBJ2-7*01(209.3)	CDR_710	0	0	0	0	0	0	0	0	0	0	0	0	0	0	0	0	0	0	0	0	0	0	38	0	0	0	0	0	0	0	0	0	0	0	0	0	0	0	0	0	0	0	0	0	0
TGTGCCAGCAGCCGTTCCTATGGCTACACCTTC	CASSRSYGYTF	TRBV7-9*01(365.8),TRBV7-9*02(365.8),TRBV7-9*03(365.8),TRBV7-9*04(365.8),TRBV7-9*05(341.8)	TRBJ1-2*01(218.9)	CDR_711	0	0	0	0	0	0	0	0	0	0	0	0	0	0	0	0	0	0	0	0	0	0	0	0	0	0	0	0	131	13	0	0	0	0	0	0	0	0	0	0	0	0	0	0	0
TGTGCCAGCAGTTTATCCTACAGGAGCAATCAGCCCCAGCATTTT	CASSLSYRSNQPQHF	TRBV27*01(294.3)	TRBJ1-5*01(244)	CDR_712	0	0	0	241	0	0	0	0	0	0	0	0	0	0	0	0	0	0	0	0	0	0	0	0	0	0	0	0	0	0	0	0	0	0	0	0	0	0	0	0	0	0	0	0	0
TGTGCCAGCAGCTTAGCGACAGGCCAGAATCAGCCCCAGCATTTT	CASSLATGQNQPQHF	TRBV7-2*01(381.8),TRBV7-2*04(361.2),TRBV7-2*02(354.6),TRBV7-8*01(350)	TRBJ1-5*01(229.1)	CDR_713	0	0	0	0	0	0	0	0	0	0	0	0	0	0	0	0	0	0	0	0	0	0	0	20	0	0	0	0	0	0	0	0	0	0	0	0	0	0	0	0	0	0	0	0	0
TGTGCCAGCAGTTTTCAGGACAGGGAGATAGGCGAGCAGTACTTC	CASSFQDREIGEQYF	TRBV28*01(280.8)	TRBJ2-7*01(189.6)	CDR_714	0	0	0	0	0	0	0	0	0	0	0	0	0	0	0	0	0	0	0	0	0	0	0	0	0	0	0	0	0	0	0	0	0	0	0	0	0	0	0	0	0	0	0	0	0
TGTGCCAGCTCACGAAGCAAGGGAGAGACCCAGTACTTC	CASSRSKGETQYF	TRBV18*01(614)	TRBJ2-5*01(217.6)	CDR_715	0	0	0	0	0	0	0	0	0	0	0	0	0	0	0	0	0	0	0	0	0	0	0	0	0	0	0	0	95	0	0	0	0	0	0	0	0	0	0	0	0	0	0	0	0
TGTGCCAGCGGCTCGGGAGGCGAGCAGTACTTC	CASGSGGEQYF	TRBV7-8*01(346.7),TRBV7-8*03(341.7),TRBV7-8*02(310.8),TRBV7-2*01(282.1)	TRBJ2-7*01(183.7)	CDR_716	0	0	0	0	0	0	0	0	0	0	0	0	0	0	0	0	0	0	0	0	0	0	0	0	0	0	0	0	0	0	0	0	0	0	0	0	0	0	0	15	0	0	0	0	0
TGTGCCTGGAGCCTTGGACAGAACTATGGCTACACCTTC	CAWSLGQNYGYTF	TRBV30*01(586.6),TRBV30*05(576.6),TRBV30*02(572.6)	TRBJ1-2*01(225.9)	CDR_717	0	0	0	0	0	0	0	0	0	0	0	0	0	0	0	0	0	0	0	0	0	0	0	0	0	0	0	0	0	0	0	0	0	0	0	0	198	1682	2574	223	0	0	0	0	0
TGTGCCACCTCGACAGGGGATAGCAATCAGCCCCAGCATTTT	CATSTGDSNQPQHF	TRBV10-3*01(248.3),TRBV10-3*02(248.3),TRBV10-3*03(221.5),TRBV10-3*04(221.5)	TRBJ1-5*01(253)	CDR_718	0	0	0	0	0	0	0	0	0	0	0	0	0	0	0	0	0	0	0	0	0	0	0	0	0	0	0	0	0	0	0	0	0	0	0	0	0	0	0	0	0	0	0	0	0
TGTGCCAGCAGTCTCGAGGCAGTCCAGGGGCAGCCCCAGCATTTT	CASSLEAVQGQPQHF	TRBV5-8*01(437.7),TRBV5-4*01(410)	TRBJ1-5*01(213)	CDR_719	0	0	0	0	0	0	0	0	0	0	0	0	0	0	0	0	0	0	0	0	0	0	0	0	0	0	0	0	0	0	59	0	0	0	0	0	0	0	0	0	0	0	0	0	0
TGTGCCAGCAGCTCACAGGGATCTCTCGGCCACGAGCAGTACTTC	CASSSQGSLGHEQYF	TRBV7-8*01(353.2),TRBV7-8*03(348.2),TRBV7-2*01(340.6),TRBV7-2*04(294.7)	TRBJ2-7*01(188.5)	CDR_720	0	0	0	0	0	0	0	0	0	0	0	0	0	0	0	0	0	0	0	0	0	0	0	0	0	0	0	0	0	0	0	0	0	0	0	0	0	0	0	0	0	0	0	0	0
TGTGCCAGCAGTTTACAGGGGGCGAGGGGCTACACCTTC	CASSLQGARGYTF	TRBV27*01(279.1)	TRBJ1-2*01(192.2)	CDR_721	0	0	0	0	0	0	0	0	0	0	0	0	0	0	0	0	0	0	0	0	0	0	0	0	0	0	0	0	0	0	0	0	0	0	0	0	0	0	0	0	0	0	0	0	0
TGTGCCAGCAGCCCAGGGGGCGCGTATCAGCCCCAGCATTTT	CASSPGGAYQPQHF	TRBV11-2*01(433),TRBV11-2*03(419.1),TRBV11-3*01(403.5),TRBV11-3*02(399.8),TRBV11-2*02(395.6)	TRBJ1-5*01(222.9)	CDR_722	0	0	0	0	0	0	0	0	0	0	0	0	0	0	0	857	0	459	0	0	0	0	0	0	0	0	0	0	0	0	0	0	0	0	0	0	0	0	0	0	0	0	0	0	0
TGTGCCAGTAGCGCAGGAACGTATAGCAATCAGCCCCAGCATTTT	CASSAGTYSNQPQHF	TRBV19*03(330),TRBV19*01(325),TRBV19*02(325)	TRBJ1-5*01(260)	CDR_723	0	0	0	0	0	0	0	0	0	0	0	0	0	0	0	0	0	0	7	0	0	0	0	0	0	0	0	0	0	0	0	0	0	0	0	0	0	0	0	0	0	0	0	0	0
TGTGCCAGTAGTATATTGCTGTTTAACTACGAGCAGTACTTC	CASSILLFNYEQYF	TRBV19*01(343.5),TRBV19*02(343.5),TRBV19*03(323.5)	TRBJ2-7*01(214.9)	CDR_724	0	0	0	0	0	0	0	0	0	0	0	0	0	0	0	0	0	0	0	0	0	0	0	0	0	0	0	0	0	0	0	0	0	0	0	0	0	0	0	0	0	0	0	0	0
TGTGCCAGCACCACTAGGGTATTGGCAGTGGGATCGAACACTGAAGCTTTCTTT	CASTTRVLAVGSNTEAFF	TRBV28*01(260.2)	TRBJ1-1*01(228.8)	CDR_725	0	0	0	0	0	0	0	0	0	0	0	0	0	0	0	0	0	0	0	0	0	0	0	0	39	0	0	0	0	0	0	0	0	0	0	0	0	0	0	0	0	0	0	0	0
TGTGCCAGCACCCCGGACGCAACTAATGAAAAACTGTTTTTT	CASTPDATNEKLFF	TRBV12-3*01(243.5),TRBV12-4*01(243.5),TRBV12-4*02(232.2)	TRBJ1-4*01(248.9)	CDR_726	0	0	0	0	0	0	0	0	0	0	0	0	0	0	0	0	0	0	0	0	0	0	0	0	0	0	0	0	0	0	0	0	0	0	0	0	21	0	0	0	0	0	0	0	0
TGTGCCAGCAGTGTGATTCCGTCCTACGAGCAGTACTTC	CASSVIPSYEQYF	TRBV28*01(266.9)	TRBJ2-7*01(214.5)	CDR_727	0	0	0	0	0	0	0	0	0	0	0	0	0	0	0	0	0	0	0	0	0	0	0	0	0	0	0	0	0	0	0	0	0	0	0	0	0	0	0	0	0	0	0	0	0
TGCAGCGTTGGAGGGGACACCAGCTCCTACGAGCAGTACTTC	CSVGGDTSSYEQYF	TRBV29-1*01(294.4),TRBV29-1*02(279.9)	TRBJ2-7*01(238.3)	CDR_728	0	0	0	0	0	0	0	0	0	0	0	0	0	0	0	0	0	0	0	0	0	0	0	0	0	0	0	0	0	0	0	0	0	36	0	0	0	0	0	0	0	0	0	0	0
TGTGCCAGCAGTGGACTGTTCTACAATGAGCAGTTCTTC	CASSGLFYNEQFF	TRBV6-1*01(261.7),TRBV6-6*04(223),TRBV6-6*03(214.1)	TRBJ2-1*01(216.7)	CDR_729	0	0	0	0	0	0	0	0	0	0	0	0	0	0	0	0	0	0	0	0	0	0	0	0	0	0	0	0	0	0	0	0	0	0	0	0	0	0	0	0	0	0	0	0	0
TGTGCCAGTAGTATAAGTCAGGACAGAAGCTCTGGGGCCAACGTCCTGACTTTC	CASSISQDRSSGANVLTF	TRBV19*01(343.1),TRBV19*02(343.1),TRBV19*03(323.1)	TRBJ2-6*01(273)	CDR_730	0	0	0	0	0	0	0	0	0	0	0	0	0	0	0	0	0	0	0	0	0	0	0	0	0	0	0	2810	521	9	0	0	0	0	0	0	0	0	0	0	0	0	0	0	0
TGTGCCATCAGCGCCTCGGCAAGGTCTAACACTGAAGCTTTCTTT	CAISASARSNTEAFF	TRBV10-3*01(261),TRBV10-3*02(261)	TRBJ1-1*01(225.7)	CDR_731	0	0	0	0	0	0	0	0	0	0	0	0	0	0	0	0	0	0	0	0	0	0	0	0	0	0	0	0	0	0	0	0	0	0	0	0	0	0	0	0	0	0	0	0	0
TGTGCCACCACCGCTAGCAATCAGCCCCAGCATTTT	CATTASNQPQHF	TRBV24-1*01(293.5)	TRBJ1-5*01(248.6)	CDR_732	0	0	0	0	0	0	0	0	0	0	0	0	0	0	653	0	0	0	0	0	0	0	0	0	0	0	0	0	0	0	0	0	0	0	0	0	0	0	0	0	0	0	0	0	0
TGCGCCAGCAGCTTTATGGAGGGTCCTCACTATGGCTACACCTTC	CASSFMEGPHYGYTF	TRBV5-1*01(424.1),TRBV5-1*02(402.1)	TRBJ1-2*01(220.3)	CDR_733	0	0	0	0	0	0	0	0	0	0	0	0	0	0	0	0	0	0	0	0	0	0	0	0	0	0	0	0	0	0	0	0	0	0	0	0	0	0	0	0	0	0	0	0	0
TGTGCCACCCAGGGGGCCCGTGGGGAGCAGTACTTC	CATQGARGEQYF	TRBV30*01(565),TRBV30*05(565),TRBV30*02(551)	TRBJ2-7*01(191.1)	CDR_734	0	0	0	0	0	0	0	0	0	0	0	0	0	0	0	1024	152	1245	0	0	0	0	0	0	0	0	0	0	0	0	0	0	0	0	0	0	0	0	0	0	0	0	0	0	0
TGTGCCAGCTCTCCTATCCCCCTCGGGGTCGCTAACTTCTATGGCTACACCTTC	CASSPIPLGVANFYGYTF	TRBV18*01(603.6)	TRBJ1-2*01(215.8)	CDR_735	0	0	0	0	0	0	0	0	0	0	0	0	0	0	0	0	0	0	0	0	0	0	0	0	0	0	0	0	0	0	0	0	0	0	0	0	0	0	0	0	287	0	0	0	0
TGTGCCAGCAGTTTCTGGGACACGAGCTCTGGAAACACCATATATTTT	CASSFWDTSSGNTIYF	TRBV28*01(283.6)	TRBJ1-3*01(263.9)	CDR_736	0	0	0	0	0	0	0	0	0	0	0	0	0	0	0	0	0	0	0	0	0	0	0	0	27	0	0	0	0	0	0	0	0	0	0	0	0	0	0	0	0	0	0	0	0
TGCAGTGCTAGAGTCGCCGTGTGGGAGAACACTGAAGCTTTCTTT	CSARVAVWENTEAFF	TRBV20-1*01(425),TRBV20-1*05(420),TRBV20-1*07(420),TRBV20-1*02(415),TRBV20-1*06(415)	TRBJ1-1*01(230.9)	CDR_737	0	0	0	0	0	0	0	0	0	0	0	0	0	0	0	0	0	0	0	0	0	0	0	17	0	0	0	0	0	0	0	0	0	0	0	0	0	0	0	0	0	0	0	0	0
TGTGCCAGCAGCGCGGGGGGGAGTTGGGACGGATACACTGAAGCTTTCTTT	CASSAGGSWDGYTEAFF	TRBV9*03(383.6),TRBV9*01(378.6),TRBV9*02(378.6)	TRBJ1-1*01(223.5)	CDR_738	0	0	0	0	0	0	0	0	0	0	0	0	0	0	0	0	0	0	0	0	0	0	0	0	0	0	0	0	0	0	0	170	0	0	0	0	0	0	0	0	0	0	0	0	0
TGTGCCAGCAGCTCCCTAGGGTTCAATGAGCAGTTCTTC	CASSSLGFNEQFF	TRBV3-1*01(544.4),TRBV3-1*02(477.1)	TRBJ2-1*01(214.3)	CDR_739	449	0	0	183	197	0	0	0	0	0	0	0	0	0	0	0	0	0	0	0	0	0	0	0	0	0	0	0	0	0	0	0	0	0	0	0	0	0	0	0	0	0	0	0	0
TGTGCCAGCAGCTTAGTAGCGGGAGTCGGGTCCTACGAGCAGTACTTC	CASSLVAGVGSYEQYF	TRBV11-2*01(452.1),TRBV11-3*01(422.9),TRBV11-2*03(416.2),TRBV11-2*02(409.6),TRBV11-1*01(365)	TRBJ2-7*01(223.4)	CDR_740	0	0	0	0	0	0	0	0	0	0	0	0	0	0	0	0	0	0	0	0	0	0	0	0	0	1853	0	0	0	0	0	0	0	0	0	0	0	0	0	0	0	0	0	0	0
TGCGCCAGCAGCTTTTACCCTAGCGGGAGCACAGATACGCAGTATTTT	CASSFYPSGSTDTQYF	TRBV5-1*01(419.6),TRBV5-1*02(397.6)	TRBJ2-3*01(216.4)	CDR_741	0	0	0	0	0	0	0	0	0	0	0	0	0	0	0	0	0	0	0	0	0	0	0	0	0	0	0	0	0	0	0	0	0	0	0	0	0	0	0	0	0	0	0	0	0
TGTGCCAGCAGTGCTACAGGGGGCAAGGGCAATCAGCCCCAGCATTTT	CASSATGGKGNQPQHF	TRBV6-1*01(259.4),TRBV6-6*03(216.8),TRBV6-6*04(216.1)	TRBJ1-5*01(237.2)	CDR_742	0	0	0	0	0	0	0	0	0	0	0	0	0	0	0	0	0	0	0	0	0	0	0	0	92	691	140	0	0	0	0	0	0	0	0	0	0	0	0	0	0	0	0	0	0
TGTGCCAGCAGTGAGCTCTACGAGCAGTACTTC	CASSELYEQYF	TRBV6-1*01(263.1),TRBV6-6*04(215.1),TRBV6-6*03(212.4)	TRBJ2-7*01(216.2)	CDR_743	0	0	0	0	0	0	0	0	0	0	0	0	0	0	0	0	0	0	0	0	0	0	0	0	0	0	0	0	0	0	101	0	0	0	0	0	0	0	0	0	0	0	0	0	0
TGCAGTGCTTCCCGCCTAGCGGGAGTCTACGAGCAGTACTTC	CSASRLAGVYEQYF	TRBV20-1*01(403.6),TRBV20-1*02(403.6),TRBV20-1*03(403.6),TRBV20-1*06(403.6),TRBV20-1*07(403.6)	TRBJ2-7*01(214.4)	CDR_744	0	0	0	0	0	0	0	0	0	0	0	0	0	0	0	0	0	0	0	0	0	0	0	0	0	0	0	2248	169	0	0	0	0	0	0	0	0	0	0	0	0	0	0	0	0
TGTGCCAGCAGCTTAAGGATGACAACCTACGAGCAGTACTTC	CASSLRMTTYEQYF	TRBV7-8*01(364.7),TRBV7-8*02(344.5),TRBV7-2*01(333.7),TRBV7-2*04(321.5)	TRBJ2-7*01(218.8)	CDR_745	0	0	0	0	0	0	0	0	0	0	0	0	0	0	0	0	99	0	0	0	0	0	0	0	0	0	0	0	0	0	0	0	0	0	0	0	0	0	0	0	0	0	0	0	0
TGTGCCAGCGGCCGGGACAGTAGACGCCAAGAGACCCAGTACTTC	CASGRDSRRQETQYF	TRBV28*01(253.6)	TRBJ2-5*01(233.3)	CDR_746	0	0	0	0	0	0	0	0	0	0	0	0	265	0	0	0	0	0	0	0	0	0	0	0	0	0	0	0	0	0	0	0	0	0	0	0	0	0	0	0	0	0	0	0	0
TGCGCCAGCAGCTTGGGCGGGGGGCTCTACGAGCAGTACTTC	CASSLGGGLYEQYF	TRBV5-1*01(433.3),TRBV5-1*02(401.3)	TRBJ2-7*01(217.6)	CDR_747	0	0	0	0	0	0	0	0	0	0	0	0	0	0	0	0	0	0	0	0	0	0	0	20	0	0	0	0	0	0	0	0	0	0	0	0	0	0	0	0	0	0	0	0	0
TGTGCCAGCAGTAAGACCGGGACAGGGAACTATGGCTACACCTTC	CASSKTGTGNYGYTF	TRBV6-1*01(253.2),TRBV6-6*03(229.9),TRBV6-6*04(219.7)	TRBJ1-2*01(225.8)	CDR_748	0	0	0	0	0	0	0	0	0	0	0	0	0	0	0	0	0	0	0	0	0	0	0	0	0	0	0	0	0	0	0	0	0	240	778	264	0	0	0	0	0	0	0	0	0
TGCGCCAGCAGTTATAGGACAGACACCGGGGAGCTGTTTTTT	CASSYRTDTGELFF	TRBV10-1*01(262.1),TRBV10-1*02(258.3)	TRBJ2-2*01(237.1)	CDR_749	0	0	0	0	0	0	0	0	0	0	0	0	0	0	0	0	0	0	0	0	0	0	0	0	0	0	0	0	0	0	0	0	0	0	0	0	0	233	347	0	0	0	0	0	0
TGTGCCAGCAGTTTATGGACTAGCGGGGCCAATATCCCCGGGGAGCTGTTTTTT	CASSLWTSGANIPGELFF	TRBV12-3*01(281.6),TRBV12-4*01(281.6),TRBV12-4*02(273.3)	TRBJ2-2*01(217)	CDR_750	0	0	0	0	0	0	0	0	0	0	0	0	0	0	0	0	0	0	0	0	0	0	0	0	0	0	0	0	0	0	0	0	0	0	0	0	0	0	0	0	0	0	0	0	0
TGTGCCAGCAGCTCAATTCCCTGGACTAGCGGGATCAACGAGCAGTACTTC	CASSSIPWTSGINEQYF	TRBV7-8*01(352.6),TRBV7-8*03(338.3),TRBV7-2*01(313.1),TRBV7-2*04(303.9)	TRBJ2-7*01(201.4)	CDR_751	0	0	0	0	0	0	0	0	0	0	0	0	0	0	0	0	0	0	0	0	0	0	0	0	0	0	0	0	0	0	0	0	0	0	0	0	0	0	0	0	0	0	0	0	0
TGTGCCAGCAGCACCCAGAGACTAGCGGGAGACTACGAGCAGTACTTC	CASSTQRLAGDYEQYF	TRBV7-8*03(346.3),TRBV7-8*01(342),TRBV7-2*01(314.5),TRBV7-2*04(304.7)	TRBJ2-7*01(212.8)	CDR_752	0	0	0	0	0	0	0	0	0	0	0	0	0	0	0	0	0	0	0	0	0	0	0	0	0	0	0	0	0	0	144	0	0	0	0	0	0	0	0	0	0	0	0	0	0
TGTGCCAGCAGGGGGGGGACGGGCGTATTAAATGAGCAGTTCTTC	CASRGGTGVLNEQFF	TRBV2*01(318.5),TRBV2*02(318.5),TRBV2*03(318.5)	TRBJ2-1*01(187.9)	CDR_753	0	0	0	0	0	0	0	0	0	0	0	0	0	0	0	0	78	0	0	0	0	0	0	0	0	0	0	0	0	0	0	0	0	0	0	0	0	0	0	0	0	0	0	0	0
TGTGCCAGCAGTTCCGGGACAGGGGTTGGCGAGCAGTACTTC	CASSSGTGVGEQYF	TRBV2*01(323),TRBV2*02(323),TRBV2*03(323)	TRBJ2-7*01(196.3)	CDR_754	0	0	0	0	0	0	0	0	0	0	0	0	0	0	0	0	0	0	0	0	0	0	0	0	0	0	0	0	0	0	0	0	0	0	0	0	0	0	0	0	0	0	0	0	0
TGTGCCAGCAGTTACAGGCCCCGCTCTGGAAACACCATATATTTT	CASSYRPRSGNTIYF	TRBV6-1*01(256.1),TRBV6-6*01(239.6),TRBV6-6*02(239.6)	TRBJ1-3*01(254.1)	CDR_755	0	0	0	0	0	0	0	0	0	0	0	0	0	0	0	0	0	0	0	0	0	0	0	15	0	0	0	0	0	0	0	0	0	0	0	0	0	0	0	0	0	0	0	0	0
TGCAGTGCCAGGGACGCCTTACCTCCCTACGAGCAGTACTTC	CSARDALPPYEQYF	TRBV20-1*01(399.1),TRBV20-1*02(398.1),TRBV20-1*03(398.1),TRBV20-1*06(398.1),TRBV20-1*07(398.1)	TRBJ2-7*01(218.6)	CDR_756	0	0	0	0	0	0	0	0	0	0	0	0	0	0	0	0	0	0	0	0	0	0	0	0	0	0	0	0	113	0	0	0	0	0	0	0	0	0	0	0	0	0	0	0	0
TGCAGTGCTCCCTATGCACATAGCAATCAGCCCCAGCATTTT	CSAPYAHSNQPQHF	TRBV20-1*01(402.9),TRBV20-1*02(402.9),TRBV20-1*03(402.9),TRBV20-1*06(402.9),TRBV20-1*07(402.9)	TRBJ1-5*01(254)	CDR_757	0	0	49	0	302	73	0	0	0	0	0	0	0	0	0	0	0	0	0	0	0	0	0	0	0	0	0	0	0	0	0	0	0	0	0	0	0	0	0	0	0	0	0	0	0
TGTGCCAGCAGCAAAGAAGGCAAGGGACGCCCGCGCGTCGGGGGAAGCACAGATACGCAGTATTTT	CASSKEGKGRPRVGGSTDTQYF	TRBV28*01(264.9)	TRBJ2-3*01(242.6)	CDR_758	0	1356	0	0	0	315	0	0	0	0	0	0	0	0	0	0	0	0	0	0	0	0	0	0	0	0	0	0	0	0	0	0	0	0	0	0	0	0	0	0	0	0	0	0	0
TGTGCCAGCAGCTTAGGGGCGAGCTCCTACGAGCAGTACTTC	CASSLGASSYEQYF	TRBV7-9*01(383.9),TRBV7-9*02(383.9),TRBV7-9*03(383.9),TRBV7-9*04(363.9),TRBV7-9*05(339.9)	TRBJ2-7*01(237.8)	CDR_759	0	0	0	0	0	0	0	0	0	0	0	0	0	0	0	0	0	0	0	0	0	0	0	0	0	0	0	0	89	0	0	0	0	0	0	0	0	0	0	0	0	0	0	0	0
TGTGCCAGCAGTACTTCAGACAGGCCGGGAATTTCACCCCTCCACTTT	CASSTSDRPGISPLHF	TRBV6-1*01(247.1),TRBV6-6*03(237.2),TRBV6-6*01(221)	TRBJ1-6*01(211.6),TRBJ1-6*02(179.8)	CDR_760	0	0	52	0	0	0	0	0	0	0	0	0	0	0	0	0	0	0	0	0	0	0	0	0	0	0	0	0	0	0	0	0	0	0	0	0	0	0	0	0	0	0	0	0	0
TGTGCCAGCAGTCCCCTCGGGACAGGGATTAATGAAAAACTGTTTTTT	CASSPLGTGINEKLFF	TRBV28*01(270)	TRBJ1-4*01(223.6)	CDR_761	0	0	0	0	0	0	0	0	0	0	0	0	0	0	0	0	0	0	0	0	0	0	0	0	0	0	0	0	0	0	0	0	0	147	0	115	0	0	0	0	0	0	0	0	0
TGTGCCTGCCTGGACAGGGCGAAGGCCGGGGAGCTGTTTTTT	CACLDRAKAGELFF	TRBV30*01(565.8),TRBV30*05(565.8),TRBV30*02(551.8)	TRBJ2-2*01(226)	CDR_762	0	0	0	0	0	0	0	0	0	0	0	0	0	0	0	0	0	0	0	0	0	0	0	0	0	0	0	0	0	0	0	0	0	0	0	0	0	0	0	0	0	0	0	0	0
TGCGCCAGCAGCAGGCCAGGGGGGAACTATGGCTACACCTTC	CASSRPGGNYGYTF	TRBV4-1*01(503.7)	TRBJ1-2*01(222.4)	CDR_763	0	0	0	0	0	0	0	0	0	0	0	0	0	0	0	0	0	0	0	0	0	0	0	0	0	0	0	0	0	0	0	0	0	0	0	0	0	0	0	0	0	0	0	0	0
TGTGCCAGCAGTACGACTAGCGGGGGGAACGAGCAGTACTTC	CASSTTSGGNEQYF	TRBV6-1*01(253.9),TRBV6-6*03(235.1),TRBV6-6*04(225.5)	TRBJ2-7*01(202.5)	CDR_764	0	0	0	0	0	0	0	0	0	0	0	0	0	0	0	0	0	0	0	0	0	0	0	0	0	0	0	0	0	0	0	0	0	0	902	314	0	0	0	0	0	0	0	0	0
TGTGCCAGCAGCTTAGATCTTTCGGCTGAAGCTTTCTTT	CASSLDLSAEAFF	TRBV11-3*01(472.1),TRBV11-2*01(444.1),TRBV11-1*01(438.2),TRBV11-3*02(432.1)	TRBJ1-1*01(207.2)	CDR_765	0	0	0	0	0	0	0	0	0	0	0	0	0	0	0	0	0	0	0	0	0	0	0	0	0	0	0	0	0	0	0	0	0	0	0	0	0	0	0	0	0	0	0	0	0
TGCAGTGCCCCAACACGTTGGGAGCAGTACTTC	CSAPTRWEQYF	TRBV20-1*01(398.8),TRBV20-1*02(398.8),TRBV20-1*03(398.8),TRBV20-1*06(398.8),TRBV20-1*07(398.8)	TRBJ2-7*01(200)	CDR_766	0	0	0	0	0	0	0	0	0	0	0	0	0	0	0	0	0	0	0	0	0	0	0	0	0	0	0	0	0	0	0	0	0	0	0	0	54	0	0	12	0	0	0	0	0
TGCAGTGCTACGGGACAGCGTTACGAGCAGTACTTC	CSATGQRYEQYF	TRBV20-1*01(403.4),TRBV20-1*02(403.4),TRBV20-1*03(403.4),TRBV20-1*06(403.4),TRBV20-1*07(403.4)	TRBJ2-7*01(209.4)	CDR_767	0	0	0	0	0	0	0	0	0	0	0	0	0	0	0	0	0	0	0	0	0	0	0	0	0	0	0	0	0	0	0	0	0	0	0	0	119	0	0	16	0	0	0	0	0
TGTGCCAGCAGTCAGGACAGGGGCTGGTACCAAGAGACCCAGTACTTC	CASSQDRGWYQETQYF	TRBV12-3*01(250.8),TRBV12-4*01(250.8),TRBV12-4*02(224.3)	TRBJ2-5*01(258.9)	CDR_768	0	0	0	0	0	0	0	0	0	0	0	0	0	0	0	0	0	0	0	0	0	0	0	0	0	0	0	0	0	0	0	0	0	0	214	83	0	0	0	0	0	0	0	0	0
TGCGCCACCCGGGAAGGGCACAGCCTCGAGCAGTACTTC	CATREGHSLEQYF	TRBV5-1*01(389.4),TRBV5-1*02(389.4)	TRBJ2-7*01(204.6)	CDR_769	0	0	0	0	0	0	0	0	0	0	0	0	0	0	0	0	0	0	0	0	0	84	0	0	0	0	0	0	0	0	0	0	0	0	0	0	0	0	0	0	0	0	0	0	0
TGTGCCAGCAGATTAGCGGGAGGGGCCTACGAGCAGTACTTC	CASRLAGGAYEQYF	TRBV7-2*01(368.6),TRBV7-2*04(363.6),TRBV7-2*02(356.6),TRBV7-8*01(353.6)	TRBJ2-7*01(221.8)	CDR_770	0	0	0	0	0	0	0	0	0	0	0	0	0	0	0	0	0	0	0	0	0	0	0	0	0	0	0	0	0	0	0	0	0	0	0	0	0	0	0	14	0	0	0	0	0
TGTGCCAGCAGTCAGGCCGACGAGCAGTACTTC	CASSQADEQYF	TRBV2*01(321.7),TRBV2*02(321.7),TRBV2*03(321.7)	TRBJ2-7*01(203.2)	CDR_771	0	0	0	0	0	0	0	0	0	0	0	0	0	0	0	0	0	0	0	0	0	0	0	0	0	0	0	0	0	0	0	0	0	0	0	0	0	0	0	0	0	0	0	0	0
TGTGCCAGCAGTCCAAGGGACGGACGAGAACCCCTCCACTTT	CASSPRDGREPLHF	TRBV12-3*01(252.6),TRBV12-4*01(252.6),TRBV12-4*02(241.5)	TRBJ1-6*01(199.5),TRBJ1-6*02(172.4)	CDR_772	0	0	0	0	0	0	0	0	0	0	0	0	0	0	0	0	0	0	0	0	0	0	0	0	0	0	0	0	0	0	0	0	0	0	0	0	0	0	0	0	336	0	0	0	0
TGCAGTGCTAGAGGCCTCAGGGACTACGAGCAGTACTTC	CSARGLRDYEQYF	TRBV20-1*01(417.5),TRBV20-1*05(412.5),TRBV20-1*07(412.5),TRBV20-1*02(407.5),TRBV20-1*06(407.5)	TRBJ2-7*01(215.5)	CDR_773	0	0	0	0	0	0	0	0	0	0	0	0	0	0	0	0	0	0	0	0	0	0	0	0	0	0	0	0	0	0	0	0	0	0	0	0	0	0	0	0	0	0	0	0	0
TGCAGTGCTCGGACGGGACGGACTGGCTACACCTTC	CSARTGRTGYTF	TRBV20-1*01(403.9),TRBV20-1*02(403.9),TRBV20-1*03(403.9),TRBV20-1*06(403.9),TRBV20-1*07(403.9)	TRBJ1-2*01(201.3)	CDR_774	0	0	0	0	0	0	0	0	0	0	0	0	0	0	0	0	0	0	0	0	0	0	0	0	0	0	0	0	0	0	0	0	0	0	0	0	0	0	0	0	0	0	0	0	0
TGTGCCAGCAAACTAGCGGGGGATGAGCAGTTCTTC	CASKLAGDEQFF	TRBV6-1*01(243.2),TRBV6-6*03(217),TRBV6-6*04(216.2)	TRBJ2-1*01(205.3)	CDR_775	0	547	0	0	0	0	0	0	0	0	0	0	0	0	0	0	0	0	0	0	0	0	0	0	0	0	0	0	0	0	0	0	0	0	0	0	0	0	0	0	0	0	0	0	0
TGTGCCAGCAGCTTGGAGTCCCCCCCCTCATACGAGCAGTACTTC	CASSLESPPSYEQYF	TRBV5-5*01(446),TRBV5-6*01(432),TRBV5-5*02(426),TRBV5-5*03(426),TRBV5-8*01(420)	TRBJ2-7*01(209)	CDR_776	0	0	0	0	0	0	0	0	0	0	0	0	0	0	0	0	0	0	7	0	0	0	0	0	0	0	0	0	0	0	0	0	0	0	0	0	0	0	0	0	0	0	0	0	0
TGTGCCAGCAGACCACAGGGTATAAATTCACCCCTCCACTTT	CASRPQGINSPLHF	TRBV2*01(315.2),TRBV2*02(315.2),TRBV2*03(315.2)	TRBJ1-6*01(216.2),TRBJ1-6*02(198)	CDR_777	0	0	0	139	338	75	0	0	0	0	0	0	0	0	0	0	0	0	0	0	0	0	0	0	0	0	0	0	0	0	0	0	0	0	0	0	0	0	0	0	0	0	0	0	0
TGTGCCAGCAGCCCTCAAGGACAATTCTATGGCTACACCTTC	CASSPQGQFYGYTF	TRBV7-8*03(361),TRBV7-8*01(356),TRBV7-2*01(324.3),TRBV7-2*04(324.3),TRBV7-8*02(292.1)	TRBJ1-2*01(219.3)	CDR_778	0	0	0	0	0	0	0	0	0	0	0	0	0	0	0	0	0	0	0	0	0	0	0	0	27	0	0	0	0	0	0	0	0	0	0	0	0	0	0	0	0	0	0	0	0
TGTGCTAGTGGTCCGATTACAGGGGGTCAGCCCCAGCATTTT	CASGPITGGQPQHF	TRBV12-5*01(251.7)	TRBJ1-5*01(217.9)	CDR_779	0	0	0	0	0	0	0	0	0	0	0	0	0	0	0	0	0	0	0	0	0	0	0	0	0	0	0	498	0	0	0	0	0	0	0	0	0	0	0	0	0	0	0	0	0
TGTGCCTGGAGTAGGTGGGCCGGGGAGCTGTTTTTT	CAWSRWAGELFF	TRBV30*01(595.5),TRBV30*02(581.5),TRBV30*05(580.5)	TRBJ2-2*01(221.3)	CDR_780	0	0	0	0	0	0	0	0	0	0	0	0	0	0	0	0	0	0	0	0	0	0	0	0	0	0	0	0	0	0	0	0	0	0	0	0	0	0	0	0	0	0	0	138	1217
TGTGCCACCAGCAGAGAAAGGACCGGGACAGGGGTCGGGAGGGCCGGGGAGCTGTTTTTT	CATSRERTGTGVGRAGELFF	TRBV15*01(305.4),TRBV15*02(294.4)	TRBJ2-2*01(222.3)	CDR_781	0	0	0	0	0	0	0	0	0	0	0	0	0	0	0	0	0	0	0	0	0	0	0	0	0	0	0	1899	327	71	0	0	0	0	0	0	0	0	0	0	0	0	0	0	0
TGTGCCAGCAGTTTACTCCCCCTGTCAGGGTCTGTTAATTCACCCCTCCACTTT	CASSLLPLSGSVNSPLHF	TRBV27*01(283.5)	TRBJ1-6*01(222.4),TRBJ1-6*02(193.1)	CDR_782	2256	468	105	269	596	0	0	0	0	0	0	0	0	0	0	0	0	0	0	0	0	0	0	0	0	0	0	0	0	0	0	0	0	0	0	0	0	0	0	0	0	0	0	0	0
TGCAGTGCGGACCGGGACAGCTCCTACGAGCAGTACTTC	CSADRDSSYEQYF	TRBV20-1*01(397.7),TRBV20-1*02(397.7),TRBV20-1*03(397.7),TRBV20-1*06(397.7),TRBV20-1*07(397.7)	TRBJ2-7*01(236.8)	CDR_783	0	0	0	0	0	0	0	0	0	0	0	0	0	0	0	0	0	0	0	0	0	0	0	0	0	0	0	0	0	0	0	0	0	0	0	0	0	0	0	0	402	0	0	0	0
TGTGCCAGCAGCCCCCCGACAGGGTCTAACACTGAAGCTTTCTTT	CASSPPTGSNTEAFF	TRBV28*01(262.4)	TRBJ1-1*01(228.6)	CDR_784	0	0	0	0	0	0	0	0	0	0	0	0	0	0	0	0	0	0	0	0	0	0	0	33	0	0	0	0	0	0	0	0	0	0	0	0	0	0	0	0	0	0	0	0	0
TGTGCCAGCAGCCCCACCTCGTGGACCCTGGGGACAGGACACTATGGCTACACCTTC	CASSPTSWTLGTGHYGYTF	TRBV27*01(260.5)	TRBJ1-2*01(223)	CDR_785	0	0	0	0	0	0	0	0	0	0	0	0	0	0	0	0	0	0	0	0	0	0	0	0	0	0	0	0	0	0	0	0	0	0	375	0	0	0	0	0	0	0	0	0	0
TGTGCCAGCACTAGCGGGAGCTCCGGGGAGCTGTTTTTT	CASTSGSSGELFF	TRBV6-1*01(246.6),TRBV6-6*03(207.7),TRBV6-6*04(206.8)	TRBJ2-2*01(219.6)	CDR_786	0	0	0	0	0	0	0	0	0	0	0	0	0	0	0	0	0	0	0	0	0	0	0	0	0	0	0	0	0	0	0	0	0	0	0	0	0	0	0	0	0	0	0	0	0
TGTGCCAGCGGGCGGTCTAACTATGGCTACACCTTC	CASGRSNYGYTF	TRBV12-3*01(239.6),TRBV12-4*01(239.6),TRBV12-4*02(227.6)	TRBJ1-2*01(240)	CDR_787	0	0	0	0	0	0	0	0	0	0	0	0	0	0	0	0	0	0	7	0	0	0	0	0	0	0	0	0	0	0	0	0	0	0	0	0	0	0	0	0	0	0	0	0	0
TGTGCCAGCAGTCTCCTGACAGGGGGCCACGAGCAGTACTTC	CASSLLTGGHEQYF	TRBV28*01(270.8)	TRBJ2-7*01(199.6)	CDR_788	0	0	0	0	0	0	0	0	0	0	0	0	0	0	0	0	0	0	0	0	0	0	0	0	0	0	0	0	0	0	0	0	0	0	0	0	0	224	0	0	0	0	0	0	0
TGTGCCAGCAGCTCTCAGGCTCCACTCTACGAGCAGTACTTC	CASSSQAPLYEQYF	TRBV11-2*03(433.4),TRBV11-2*01(423.4),TRBV11-2*02(399.4),TRBV11-3*01(369.3)	TRBJ2-7*01(216.3)	CDR_789	0	0	0	0	0	0	0	0	0	0	0	0	0	0	0	0	0	0	0	0	0	0	0	0	0	0	0	0	0	0	0	0	0	0	0	0	0	0	0	0	0	0	0	0	0
TGTGCCAGCAGTTTATGGGGACAGAGAAATAATTCACCCCTCCACTTT	CASSLWGQRNNSPLHF	TRBV27*01(286.3)	TRBJ1-6*01(233.6),TRBJ1-6*02(203.3)	CDR_790	0	0	0	0	0	0	0	0	0	0	0	0	0	0	0	0	0	0	0	0	0	0	0	0	0	0	0	0	0	0	0	0	0	0	0	0	24	0	0	0	0	0	0	0	0
TGTGCCAGCAGCTCAACGGACAGGGCACCCTACGGGCCCGAGCAGTACTTC	CASSSTDRAPYGPEQYF	TRBV7-9*01(356.1),TRBV7-9*02(356.1),TRBV7-9*03(356.1),TRBV7-9*04(351.3),TRBV7-9*05(325.6)	TRBJ2-7*01(198)	CDR_791	0	0	0	0	0	0	0	0	0	0	0	0	0	0	0	0	0	0	0	0	0	0	0	0	0	0	0	0	0	0	0	0	0	0	0	0	0	0	0	0	0	0	0	0	0
TGCGCCAGCAGCCCGCCGGGGGTCTCGAGGTATGGCTACACCTTC	CASSPPGVSRYGYTF	TRBV5-1*01(414.1),TRBV5-1*02(399.1)	TRBJ1-2*01(192.4)	CDR_792	0	0	0	0	0	0	0	0	0	0	0	0	0	0	0	0	0	0	0	0	0	0	0	0	0	0	0	0	0	0	0	0	0	0	0	0	0	0	0	15	0	0	0	0	0
TGCAGTGCTAGATCGACAGGGAGGTACGAGCAGTACTTC	CSARSTGRYEQYF	TRBV20-1*05(429.1),TRBV20-1*07(429.1),TRBV20-1*01(419.1),TRBV20-1*02(414.1),TRBV20-1*06(414.1)	TRBJ2-7*01(205)	CDR_793	0	0	0	0	0	0	0	0	0	0	0	0	0	0	0	0	0	0	0	0	0	0	47	46	0	0	0	0	0	0	0	0	0	0	0	0	0	0	0	0	0	0	0	0	0
TGTGCCAGCAGTGTTAGCGAACCTCTGCACTTC	CASSVSEPLHF	TRBV2*01(328.1),TRBV2*03(328.1),TRBV2*02(323.1)	TRBJ2-7*01(162.1)	CDR_794	0	0	0	0	0	0	0	0	0	0	0	0	0	0	0	0	0	0	0	0	0	0	0	0	0	0	0	0	0	0	97	0	142	0	0	0	0	0	0	0	0	0	0	0	0
TGTGCCAGCAGTGGGGACGGTGGAAACACCATATATTTT	CASSGDGGNTIYF	TRBV6-1*01(249.8),TRBV6-6*03(222.1),TRBV6-6*04(222.1)	TRBJ1-3*01(235)	CDR_795	0	0	0	0	0	0	0	0	0	0	0	0	0	0	0	0	0	0	0	0	0	0	0	0	0	0	0	0	0	0	0	0	0	0	0	0	23	0	0	0	0	0	0	0	0
TGTGCCAGCAGTTACTCGGTGCAGGGGTTCATGAACACTGAAGCTTTCTTT	CASSYSVQGFMNTEAFF	TRBV6-5*01(272.4),TRBV6-6*01(268.9),TRBV6-6*02(268.9)	TRBJ1-1*01(262.9)	CDR_796	0	0	0	0	0	0	0	0	0	0	0	0	0	0	0	0	0	0	0	0	0	0	0	0	0	0	0	0	0	0	0	0	0	0	0	0	0	0	0	0	0	0	0	0	0
TGTGCCGGCGGGCGGGTAGAGGAGCAGTACTTC	CAGGRVEEQYF	TRBV7-9*01(335.3),TRBV7-9*02(335.3),TRBV7-9*03(335.3),TRBV7-9*04(335.3),TRBV7-9*05(316.8)	TRBJ2-7*01(193.1)	CDR_797	0	0	0	0	0	0	0	0	0	0	0	0	0	0	0	196	70	0	0	0	0	0	0	0	0	0	0	0	0	0	0	0	0	0	0	0	0	0	0	0	0	0	0	0	0
TGTGCCAGCAGTAATAAAAAGGGGACAGGGCCCTACGGGTACGAGCAGTACTTC	CASSNKKGTGPYGYEQYF	TRBV12-3*01(245),TRBV12-4*01(245),TRBV12-4*02(238.7)	TRBJ2-7*01(205.1)	CDR_798	0	0	0	0	0	0	0	0	0	0	0	0	0	0	0	0	0	0	0	0	0	0	0	0	0	0	0	0	0	0	0	0	0	0	0	0	23	0	0	0	0	0	0	0	0
TGTGCCAGCAGTTTAGGCAACAGCGTTGGTTCACCCCTCCACTTT	CASSLGNSVGSPLHF	TRBV12-3*01(274.9),TRBV12-4*01(274.9),TRBV12-4*02(258.3)	TRBJ1-6*01(213.9),TRBJ1-6*02(185)	CDR_799	0	0	0	0	0	0	0	0	0	0	0	0	0	0	0	0	0	0	0	0	0	0	0	0	0	0	0	0	0	0	0	190	0	0	0	0	0	0	0	0	0	0	0	0	0
TGTGCCAGCAGCGCAGGCATAGGGGGGGGGTCTTGGCAGCCCCAGCATTTT	CASSAGIGGGSWQPQHF	TRBV2*01(320),TRBV2*02(320),TRBV2*03(320)	TRBJ1-5*01(215)	CDR_800	0	0	0	0	0	0	0	0	0	0	0	0	0	0	0	0	0	0	0	0	0	0	0	15	0	0	0	0	0	0	0	0	0	0	0	0	0	0	0	0	0	0	0	0	0
TGTGCCAGCAGCTTAGCTATGAATCAGCCCCAGCATTTT	CASSLAMNQPQHF	TRBV7-2*04(384.9),TRBV7-2*01(370.4),TRBV7-2*02(358.2),TRBV7-8*01(352.7)	TRBJ1-5*01(228.8)	CDR_801	0	0	0	0	0	0	0	284	479	464	514	431	0	0	0	0	0	0	0	0	0	0	0	0	0	0	0	0	0	0	0	0	0	0	0	0	0	0	0	0	0	0	0	0	0
TGTGCCAACATTGCAGGGGACCTTGTGAACACTGAAGCTTTCTTT	CANIAGDLVNTEAFF	TRBV2*01(297.4),TRBV2*03(296.4),TRBV2*02(295.4)	TRBJ1-1*01(232.8)	CDR_802	0	0	0	0	0	0	0	0	0	0	0	0	0	0	0	0	0	0	0	0	0	0	0	24	0	0	0	0	0	0	0	0	0	0	0	0	0	0	0	0	0	0	0	0	0
TGTGCCAGCAGTTTACGGGGGTTCGGTTCACCCCTCCACTTT	CASSLRGFGSPLHF	TRBV12-3*01(265),TRBV12-4*01(265),TRBV12-4*02(254.2)	TRBJ1-6*01(213.5),TRBJ1-6*02(190.2)	CDR_803	0	0	0	0	0	0	0	0	0	0	0	0	0	0	0	0	0	0	0	0	0	0	0	0	0	0	0	503	102	0	0	0	0	0	0	0	0	0	0	0	0	0	0	0	0
TGCAGTGCTACCGGGACACCTAATCAGCCCCAGCATTTT	CSATGTPNQPQHF	TRBV20-1*01(408.8),TRBV20-1*02(408.8),TRBV20-1*03(408.8),TRBV20-1*06(408.8),TRBV20-1*07(408.8)	TRBJ1-5*01(229.4)	CDR_804	0	0	0	0	0	0	0	0	0	0	0	0	0	0	0	0	0	0	0	0	0	0	0	0	0	0	0	0	0	0	0	0	0	0	0	0	23	0	0	0	0	0	0	0	0
TGTGCCAGTAGTCCAGGGACAGGGCTCGTCTACGAGCAGTACTTC	CASSPGTGLVYEQYF	TRBV19*01(327),TRBV19*02(327),TRBV19*03(323)	TRBJ2-7*01(209.5)	CDR_805	0	0	0	0	0	0	0	0	0	0	0	0	0	0	0	0	0	0	0	0	0	137	48	23	0	0	0	0	0	0	0	0	0	0	0	0	0	0	0	0	0	0	0	0	0
TGTGCCACCTCACCCCCCGCGGGCGGTAATAGGGCTGGAAACACCATATATTTT	CATSPPAGGNRAGNTIYF	TRBV6-1*01(226.3),TRBV6-6*03(206.2),TRBV6-6*04(203.3)	TRBJ1-3*01(239.2)	CDR_806	0	0	0	0	0	0	0	0	0	0	0	0	0	0	0	0	0	0	0	0	0	0	0	0	0	0	0	0	0	0	0	0	0	0	0	0	0	0	0	0	0	0	0	0	0
TGTGCCAGTAGTATCTGGCACTATCAGCCCCAGCATTTT	CASSIWHYQPQHF	TRBV19*03(343.4),TRBV19*01(337.4),TRBV19*02(337.4)	TRBJ1-5*01(223.9)	CDR_807	0	0	0	0	0	0	0	0	0	0	0	0	0	0	0	0	0	0	0	0	0	0	0	0	0	0	0	0	0	0	0	0	0	0	0	0	0	0	0	0	0	0	0	113	0
TGTGCCAGCAGTTCCACCGGGACAGGGTCCCTCTATGGCTACACCTTC	CASSSTGTGSLYGYTF	TRBV6-1*01(247.3),TRBV6-6*01(232),TRBV6-6*02(232)	TRBJ1-2*01(217.6)	CDR_808	0	0	0	0	0	0	0	0	0	0	0	0	0	0	0	301	0	0	0	0	0	0	0	0	0	0	0	0	0	0	0	0	0	0	0	0	0	0	0	0	0	0	0	0	0
TGTGCCAGCAGTTTCGCGTTGCCAGGGTTAGATGAAAAACTGTTTTTT	CASSFALPGLDEKLFF	TRBV28*01(281)	TRBJ1-4*01(214.4)	CDR_809	0	0	0	0	0	0	0	0	0	0	0	0	0	0	0	0	0	0	0	0	0	0	35	0	0	0	0	0	0	0	0	0	0	0	0	0	0	0	0	0	0	0	0	0	0
TGTGCCAGCAGCCCCTGGGCGGGAGGGACGGGGGAGCTGTTTTTT	CASSPWAGGTGELFF	TRBV7-6*01(342.2),TRBV7-6*02(342.2)	TRBJ2-2*01(209)	CDR_810	0	0	0	0	0	0	0	0	0	0	0	0	0	0	0	0	0	0	0	0	0	0	0	0	0	0	0	0	0	8	0	0	0	0	0	0	0	0	0	0	0	0	0	0	0
TGTGCCAGCAGCTTAGAAAGCGGCAACTCCTACGAGCAGTACTTC	CASSLESGNSYEQYF	TRBV11-2*01(455),TRBV11-3*01(432.2),TRBV11-2*03(416),TRBV11-1*01(387.8)	TRBJ2-7*01(228.9)	CDR_811	0	0	0	0	0	0	0	0	0	0	0	0	0	0	0	0	0	0	0	0	0	0	0	0	0	0	0	0	0	0	0	0	0	0	0	0	0	0	0	16	0	0	0	0	0
TGCAGTGCTAGCTCTCCACGCAGGTTGAACACTGAAGCTTTCTTT	CSASSPRRLNTEAFF	TRBV20-1*05(420.5),TRBV20-1*07(420.5),TRBV20-1*02(419.5),TRBV20-1*03(419.5),TRBV20-1*06(419.5)	TRBJ1-1*01(233.9)	CDR_812	0	0	0	0	0	0	0	0	0	0	0	0	0	0	0	0	0	0	0	0	0	0	0	0	0	0	0	0	0	0	0	0	0	0	0	0	0	0	0	0	0	0	0	0	0
TGTGCCTGGAGCGGAGGACAGGGATCTCTGAACTATGGCTACACCTTC	CAWSGGQGSLNYGYTF	TRBV30*01(592.7),TRBV30*05(582.7),TRBV30*02(578.7)	TRBJ1-2*01(225.3)	CDR_813	0	0	0	0	0	0	0	0	0	0	0	0	0	0	0	0	0	0	0	0	0	0	0	0	0	0	0	0	0	0	0	0	0	0	0	0	0	0	0	0	0	0	0	0	0
TGTGCCAGCAGCCTACTGGACAGGGCCGGCCGTCCCCTCCACTTT	CASSLLDRAGRPLHF	TRBV28*01(261.2)	TRBJ1-6*01(199.3),TRBJ1-6*02(177.5)	CDR_814	0	0	0	0	0	0	0	0	0	0	0	0	0	0	0	0	0	0	0	0	0	0	0	0	25	0	0	0	0	0	0	0	0	0	0	0	0	0	0	0	0	0	0	0	0
TGTGCCAGCAGTCCAGCCTTAGCGGGTACCGGGGAGCTGTTTTTT	CASSPALAGTGELFF	TRBV27*01(271.5)	TRBJ2-2*01(227)	CDR_815	0	0	0	0	0	0	0	0	0	0	0	0	0	0	0	0	0	0	0	0	0	0	0	0	0	0	0	0	239	0	0	0	0	0	0	0	0	0	0	0	0	0	0	0	0
TGTGCCAGCAGTTACCTCCGGGACAGGGACGAGCAGTACTTC	CASSYLRDRDEQYF	TRBV6-6*01(250.9),TRBV6-6*02(250.9),TRBV6-1*01(249)	TRBJ2-7*01(205.2)	CDR_816	0	0	0	0	0	0	0	0	0	0	0	0	0	0	0	0	0	0	0	0	0	0	0	0	34	248	0	0	0	0	0	0	0	0	0	0	0	0	0	0	0	0	0	0	0
TGTGCCAGCAGCTTGGGCGGGGGCTGGTACGAGCAGTACTTC	CASSLGGGWYEQYF	TRBV11-2*01(442.3),TRBV11-2*03(414.1),TRBV11-3*01(411.6),TRBV11-2*02(406.5),TRBV11-3*02(377.3)	TRBJ2-7*01(209.2)	CDR_817	0	0	0	0	0	0	0	0	0	0	0	0	0	0	0	0	0	0	0	0	0	0	0	0	0	0	0	0	107	0	0	0	0	0	0	0	0	0	0	0	0	0	0	0	0
TGTGCCAGCAGTAGAACAGGGGGCTTAACTAAAGCTTTCTTT	CASSRTGGLTKAFF	TRBV12-3*01(252),TRBV12-4*01(252),TRBV12-4*02(240.8)	TRBJ1-1*01(199.8)	CDR_818	0	0	0	0	0	0	0	0	0	0	0	0	0	0	0	0	0	0	0	0	0	0	0	0	0	0	0	0	0	0	0	0	0	41	0	112	0	0	0	0	0	0	0	0	0
TGTGCCAGCAGTCGGGACCTCCGTGCTAATGAAAAACTGTTTTTT	CASSRDLRANEKLFF	TRBV27*01(271.6)	TRBJ1-4*01(228.5)	CDR_819	0	0	0	0	0	0	0	0	0	0	0	0	0	0	0	0	0	0	0	0	0	0	0	0	113	579	109	0	0	0	0	0	0	0	0	0	0	0	0	0	0	0	0	0	0
TGTGCCAGCAGCGACGGTAGGGCCGGGGCCAACGTCCTGACTTTC	CASSDGRAGANVLTF	TRBV11-2*01(435),TRBV11-2*03(426),TRBV11-2*02(416),TRBV11-3*02(412),TRBV11-3*01(407)	TRBJ2-6*01(244.3)	CDR_820	0	0	0	0	0	0	0	0	0	0	0	0	0	0	0	0	0	0	0	0	0	0	0	0	0	0	0	0	0	0	0	0	0	0	0	0	0	489	252	19	0	0	0	0	0
TGTGCCAGCAGTCCGACGACCAGCGGGAGAGTTTTCTACGAGCAGTACTTC	CASSPTTSGRVFYEQYF	TRBV2*01(324.4),TRBV2*02(324.4),TRBV2*03(324.4)	TRBJ2-7*01(209.1)	CDR_821	0	0	0	0	0	0	0	0	0	0	0	0	0	0	0	0	0	0	0	0	0	0	0	0	0	0	0	0	0	0	0	0	0	0	0	0	0	0	0	0	0	0	0	0	0
TGTGCCAGCTCACCAGGCAGCTACGAGCAGTACTTC	CASSPGSYEQYF	TRBV18*01(620)	TRBJ2-7*01(201.9)	CDR_822	0	0	0	0	0	0	0	0	0	0	0	0	0	0	0	0	0	0	0	0	0	0	0	0	0	0	0	0	0	0	0	0	0	0	0	0	0	0	0	22	0	0	0	0	0
TGCAGTGCGGCAGCCTACAATCAGCCCCAGCATTTT	CSAAAYNQPQHF	TRBV20-1*01(396.5),TRBV20-1*02(396.5),TRBV20-1*03(396.5),TRBV20-1*06(396.5),TRBV20-1*07(396.5)	TRBJ1-5*01(233.1)	CDR_823	0	0	0	0	0	0	0	0	0	521	290	0	0	0	0	0	0	0	0	0	0	0	0	0	0	0	0	0	0	0	0	0	0	0	0	0	0	0	0	0	0	0	0	0	0
TGTGCCACCGGAATCATGGGGGACACTGAAGCTTTCTTT	CATGIMGDTEAFF	TRBV28*01(245.2)	TRBJ1-1*01(222.5)	CDR_824	0	0	0	0	0	0	0	0	0	0	0	0	0	0	0	0	0	0	0	0	0	0	0	0	0	0	0	0	0	0	0	0	0	0	0	0	0	0	0	0	534	0	0	0	0
TGTGCCAGCAGTTTAGGACTAGGAGAAGATACGCAGTATTTT	CASSLGLGEDTQYF	TRBV12-3*01(274.6),TRBV12-4*01(274.6),TRBV12-4*02(258.9)	TRBJ2-3*01(220)	CDR_825	0	0	0	0	0	0	0	0	0	0	0	0	0	0	0	0	0	0	0	0	0	0	0	0	0	0	0	0	0	0	0	0	0	0	0	0	0	0	0	0	0	0	0	0	0
TGTGCCAGCAGCGTGAGCCCGGGACTGAGGACCGGGGAGCTGTTTTTT	CASSVSPGLRTGELFF	TRBV9*01(386.2),TRBV9*02(386.2),TRBV9*03(378.2)	TRBJ2-2*01(225.4)	CDR_826	0	0	0	0	0	0	0	0	0	0	0	0	0	0	0	0	0	0	0	0	0	0	0	0	0	0	0	752	128	0	0	0	0	0	0	0	0	0	0	0	0	0	0	0	0
TGTGCCTGGAGTGTAGGGACAGGGTCCGAGCAGTACTTC	CAWSVGTGSEQYF	TRBV30*01(613.5),TRBV30*02(599.5),TRBV30*05(583.5)	TRBJ2-7*01(196.9)	CDR_827	0	0	0	0	0	0	0	0	0	0	0	0	0	0	0	0	0	0	0	0	0	0	0	0	0	446	144	0	0	0	0	0	0	0	0	0	0	0	0	0	0	0	0	0	0
TGTGCCAGCAGCTTAGCAGGGACTGGGGCCAACGTCCTGACTTTC	CASSLAGTGANVLTF	TRBV7-8*01(376),TRBV7-8*02(362),TRBV7-2*01(324.7),TRBV7-2*04(324.7)	TRBJ2-6*01(217.4)	CDR_828	0	0	0	0	0	0	0	0	0	0	0	0	0	0	0	0	0	0	0	0	0	0	0	0	0	0	0	0	127	10	0	0	0	0	0	0	0	0	0	0	0	0	0	0	0
TGTGCCATCAGTGAATTGGGAGGGCCGCTTTCCGGGGGCTACACCTTC	CAISELGGPLSGGYTF	TRBV10-3*01(282.8),TRBV10-3*02(282.8)	TRBJ1-2*01(197.8)	CDR_829	0	0	0	0	0	0	0	0	0	0	0	0	0	0	0	0	0	0	0	0	0	0	0	0	0	0	0	0	0	0	0	0	0	40	591	198	0	0	0	0	0	0	0	0	0
TGCGCCAGCAGTGAGATGGCTAGCGGGAGTTCAGGGGAGCTGTTTTTT	CASSEMASGSSGELFF	TRBV10-1*01(285.4),TRBV10-1*02(285.4)	TRBJ2-2*01(210.5)	CDR_830	0	0	0	0	0	0	0	0	0	0	0	0	0	0	0	0	0	0	44	103	35	0	0	0	0	0	0	0	0	0	0	0	0	0	0	0	0	0	0	0	0	0	0	0	0
TGCGCCAGCAGCCCGAGACAGACCGGCAGTGTCTATGGCTACACCTTC	CASSPRQTGSVYGYTF	TRBV5-1*01(412.3),TRBV5-1*02(397.3)	TRBJ1-2*01(213.5)	CDR_831	0	0	0	0	0	0	0	0	0	0	0	0	0	0	0	0	0	0	0	0	0	0	0	0	0	0	0	0	0	0	0	0	0	150	0	0	0	0	0	0	0	0	0	0	0
TGTGCCAGCAGCCTCCAGGGGGATTCACCCCTCCACTTT	CASSLQGDSPLHF	TRBV9*01(372.9),TRBV9*02(372.9),TRBV9*03(372.9)	TRBJ1-6*02(215.4),TRBJ1-6*01(191.9)	CDR_832	0	0	0	0	0	0	0	0	0	0	0	0	0	0	0	0	0	0	0	0	0	0	0	0	0	0	0	0	0	0	0	0	0	36	0	0	0	0	0	0	0	0	0	0	0
TGTGCCAGCACCAGGGTAACTGTTGGGGCCAACGTCCTGACTTTC	CASTRVTVGANVLTF	TRBV6-1*01(226.4),TRBV6-6*03(213.6),TRBV6-6*04(213.6)	TRBJ2-6*01(244.9)	CDR_833	0	0	0	0	0	0	0	0	0	0	0	0	0	0	0	0	0	0	0	0	0	0	0	0	0	0	0	0	0	0	0	0	0	0	0	0	0	0	0	0	0	0	0	0	0
TGTGCCAGCAGTGACGGCCTAACTAGAACCGGGGAGCTGTTTTTT	CASSDGLTRTGELFF	TRBV6-1*01(257.8),TRBV6-6*01(208.9)	TRBJ2-2*01(226.5)	CDR_834	0	0	0	0	0	0	0	0	0	0	0	0	0	0	0	0	0	0	0	0	0	0	0	0	0	0	0	0	0	0	0	0	0	0	0	0	0	0	0	0	0	0	0	205	2265
TGTGCCAGCAGTGACGGGGTCGGAAATGCCATATATTTT	CASSDGVGNAIYF	TRBV6-1*01(258.1)	TRBJ1-3*01(201.7)	CDR_835	0	578	0	0	0	86	0	0	0	0	0	0	0	0	0	0	0	0	0	0	0	0	0	0	0	0	0	0	0	0	0	0	0	0	0	0	0	0	0	0	0	0	0	0	0
TGTGCCAGCAGTTGGGGTGGGGGGAGCTACTACTACGAGCAGTACTTC	CASSWGGGSYYYEQYF	TRBV12-3*01(250.6),TRBV12-4*01(250.6),TRBV12-4*02(240.1)	TRBJ2-7*01(209.9)	CDR_836	0	0	0	0	0	0	0	0	0	0	0	0	0	0	0	0	0	0	0	20	0	0	0	0	0	0	0	0	0	0	0	0	0	0	0	0	0	0	0	0	0	0	0	0	0
TGTGCCAGCACACCCGGCCCAGCAGGGCCGGGATCACCCCTCCACTTT	CASTPGPAGPGSPLHF	TRBV6-1*01(240.1),TRBV6-6*04(207.2),TRBV6-6*03(202.5)	TRBJ1-6*01(207.4)	CDR_837	747	919	0	0	0	52	0	0	0	0	0	0	0	0	0	0	0	0	0	0	0	0	0	0	0	0	0	0	0	0	0	0	0	0	0	0	0	0	0	0	0	0	0	0	0
TGTGCCAGCAGCTTAAGGTTTAGCGGGAGAGTCTACGAGCAGTACTTC	CASSLRFSGRVYEQYF	TRBV7-6*01(346.9),TRBV7-6*02(329.7),TRBV7-7*01(296.1)	TRBJ2-7*01(215.7)	CDR_838	0	0	0	0	0	0	0	0	0	0	0	0	0	0	0	0	0	0	0	0	0	0	0	0	0	0	0	0	0	0	0	0	0	0	0	0	0	0	0	0	0	0	0	0	0
TGTGCCAGCAGCCAAGGTGGACAGACCTACGAGCAGTACTTC	CASSQGGQTYEQYF	TRBV4-2*01(514.4),TRBV4-3*01(500.4),TRBV4-3*03(480.4),TRBV4-2*02(470.4),TRBV4-3*02(429.7)	TRBJ2-7*01(218.5)	CDR_839	0	0	0	0	0	0	0	0	0	0	0	0	0	0	0	0	0	0	0	0	0	0	0	0	0	0	0	0	0	0	0	0	0	0	0	0	0	209	0	13	0	0	0	0	0
TGTGCCAGCAGTTTCGGGGGCGCTTCCCGATTACGCTATGGCTACACCTTC	CASSFGGASRLRYGYTF	TRBV28*01(275)	TRBJ1-2*01(217.1)	CDR_840	0	0	0	0	0	0	0	0	0	0	0	0	0	0	0	0	0	0	0	0	0	0	0	0	0	0	0	0	0	0	0	0	0	0	0	0	0	0	0	0	0	0	0	0	0
TGTGCCAGCAGTTTAGCCGGGACAGCCTACGAGCAGTACTTC	CASSLAGTAYEQYF	TRBV27*01(287.3)	TRBJ2-7*01(222.9)	CDR_841	0	0	0	0	0	0	0	0	0	0	0	0	0	0	0	0	0	0	0	0	0	0	0	0	0	0	0	838	0	34	0	0	0	0	0	0	0	0	0	0	0	0	0	0	0
TGTGCCAGCAGCTTAATAAAGGACCCCATTTCCGAGCAGTACTTC	CASSLIKDPISEQYF	TRBV7-8*01(362.5),TRBV7-8*02(348.5),TRBV7-2*01(345.5),TRBV7-2*04(326.3)	TRBJ2-7*01(203.3)	CDR_842	0	0	0	0	0	0	0	0	0	0	0	0	0	0	0	0	0	0	0	0	0	0	0	0	0	0	0	0	0	0	0	0	0	0	0	0	27	0	0	0	0	0	0	0	0
TGTGCCAGCAGTAACGCAGGGAACTATGGCTACACCTTC	CASSNAGNYGYTF	TRBV27*01(265.7)	TRBJ1-2*01(228.8)	CDR_843	0	0	0	0	0	0	0	0	0	0	0	0	0	0	0	0	0	0	0	0	12	0	0	0	0	0	0	0	0	0	0	0	0	0	0	0	0	0	0	0	0	0	0	0	0
TGTGCCAGCCGGCCCTCGTGGGGGTCCATGAACACTGAAGCTTTCTTT	CASRPSWGSMNTEAFF	TRBV7-9*01(344.7),TRBV7-9*02(344.7),TRBV7-9*03(344.7),TRBV7-9*04(344.7),TRBV7-9*05(327.8)	TRBJ1-1*01(246.7)	CDR_844	0	0	0	0	0	0	0	0	0	0	0	0	0	0	0	0	0	0	0	0	0	0	0	0	0	0	0	0	0	0	0	0	0	61	1348	658	0	0	0	0	0	0	0	0	0
TGTGCCAGCAGTTTGGAGCTAGCAATACGCTCCTACGAGCAGTACTTC	CASSLELAIRSYEQYF	TRBV28*01(280.4)	TRBJ2-7*01(235.7)	CDR_845	0	0	0	0	0	0	0	0	0	0	0	0	0	0	0	0	0	0	0	0	0	0	37	0	0	0	0	0	0	0	0	0	0	0	0	0	0	0	0	0	0	0	0	0	0
TGTGCCAGCAGTACTCAGGGGGGGCCCTCCTACGAGCAGTACTTC	CASSTQGGPSYEQYF	TRBV6-1*01(236.6),TRBV6-6*03(232.8),TRBV6-6*01(226.4)	TRBJ2-7*01(219.3)	CDR_846	0	0	0	0	0	0	0	0	0	0	0	0	0	0	0	0	0	0	0	0	0	0	0	0	0	0	0	0	0	0	0	0	0	0	0	0	0	0	0	0	0	0	0	166	0
TGCAGTGCTAGAGGGGACAGGGCTAACACTGAAGCTTTCTTT	CSARGDRANTEAFF	TRBV20-1*01(424),TRBV20-1*05(419),TRBV20-1*07(419),TRBV20-1*02(414),TRBV20-1*06(414)	TRBJ1-1*01(226)	CDR_847	0	0	0	0	0	0	0	0	0	0	0	0	0	0	0	0	0	0	0	0	0	0	0	0	0	0	0	0	0	0	0	0	0	0	0	0	0	0	0	0	0	0	0	0	0
TGTGCCAGCAGTTTACGGGGTTGGGGTACCTACGAGCAGTACTTC	CASSLRGWGTYEQYF	TRBV28*01(284.1)	TRBJ2-7*01(217.5)	CDR_848	0	0	0	0	0	0	0	0	0	0	0	0	0	0	0	0	0	0	0	0	0	0	0	0	0	0	0	0	0	0	0	0	0	0	0	0	34	0	0	0	0	0	0	0	0
TGTGCCAGCAGTACAGGGATGTCTGGAAACACCATATATTTT	CASSTGMSGNTIYF	TRBV6-1*01(230.9),TRBV6-6*03(218.5),TRBV6-6*04(201.6)	TRBJ1-3*01(244.5)	CDR_849	0	0	0	0	0	0	0	0	0	0	0	0	0	0	0	0	0	0	0	0	0	0	0	0	0	0	0	0	0	0	0	0	0	0	0	0	29	0	0	0	0	0	0	0	0
TGTGCCAGTAGTATGAGGGGGGGCTATGGCTACACCTTC	CASSMRGGYGYTF	TRBV19*01(338.4),TRBV19*02(338.4),TRBV19*03(323.4)	TRBJ1-2*01(214.8)	CDR_850	0	0	0	0	0	0	0	0	0	0	0	0	0	0	0	0	0	0	0	0	0	0	0	19	0	0	0	0	0	0	0	0	0	0	0	0	0	0	0	0	0	0	0	0	0
TGTGCCAGCAGACGGGACAGTCAGGGTAAACTGTTTTTT	CASRRDSQGKLFF	TRBV2*01(317.2),TRBV2*02(317.2),TRBV2*03(317.2)	TRBJ1-4*01(189.8)	CDR_851	0	0	0	0	0	0	0	0	0	0	0	0	0	0	0	0	0	0	0	0	0	582	301	22	0	0	0	0	0	0	0	0	0	0	0	0	0	0	0	0	0	0	0	0	0
TGTGCCAGCTCATCCGGACTAGCGGGCTACGAGCAGTACTTC	CASSSGLAGYEQYF	TRBV18*01(607.5)	TRBJ2-7*01(210.4)	CDR_852	0	0	0	0	0	0	0	0	0	0	0	0	0	0	0	0	0	0	57	112	64	0	0	0	0	0	0	0	0	0	0	0	0	0	0	0	0	0	0	0	0	0	0	0	0
TGCGCCAGCAGCCAAGATTCACTAGCGGGTCTTAAATACGAGCAGTACTTC	CASSQDSLAGLKYEQYF	TRBV4-1*01(529.2)	TRBJ2-7*01(209)	CDR_853	0	0	0	0	0	0	0	0	0	0	0	0	0	0	0	230	0	0	0	0	0	0	0	0	0	0	0	0	0	0	0	0	0	0	0	0	0	0	0	0	0	0	0	0	0
TGTGCCAGCAGGATATCTGGACTAGCGGGAGTATCCGAGCAGTACTTC	CASRISGLAGVSEQYF	TRBV27*01(264.5)	TRBJ2-7*01(194.7)	CDR_854	0	0	0	0	0	0	0	0	0	0	0	0	0	0	0	0	0	0	0	0	0	0	0	0	0	0	0	0	0	0	0	0	0	0	0	0	25	0	0	0	0	0	0	0	0
TGTGCCACCAGCAGAGATAAACACAGGGGCCATGGCTACACCTTC	CATSRDKHRGHGYTF	TRBV15*01(307.9),TRBV15*02(291.9)	TRBJ1-2*01(210)	CDR_855	0	0	0	0	0	0	0	0	0	0	0	0	0	0	0	0	0	0	0	0	0	0	0	0	0	0	0	0	0	0	0	0	0	0	0	0	0	0	0	0	0	0	0	0	0
TGCAGTGCTAGAGATCATCAGGGGGACTATGGCTACACCTTC	CSARDHQGDYGYTF	TRBV20-1*01(440),TRBV20-1*05(420),TRBV20-1*07(420),TRBV20-1*02(415),TRBV20-1*06(415)	TRBJ1-2*01(225)	CDR_856	0	0	0	0	0	0	0	0	0	0	0	0	0	0	0	0	0	0	8	0	0	0	0	0	0	0	0	0	0	0	0	0	0	0	0	0	0	0	0	0	0	0	0	0	0
TGTGCCAGCAAATTAGTCGTGAACACCGGGGAGCTGTTTTTT	CASKLVVNTGELFF	TRBV12-3*01(246.6),TRBV12-4*01(246.6),TRBV12-4*02(233.9)	TRBJ2-2*01(250)	CDR_857	0	0	0	0	0	0	0	0	0	0	0	0	0	0	0	0	0	0	0	0	0	0	0	0	0	0	0	0	0	0	0	0	0	0	0	0	0	0	0	0	0	0	0	0	0
TGTGCCACCAGCAGAGATAGATTGGACAGGGCTTACGAGCAGTACTTC	CATSRDRLDRAYEQYF	TRBV15*01(308),TRBV15*02(291.2)	TRBJ2-7*01(202.1)	CDR_858	0	0	0	0	0	0	0	0	0	0	0	0	2831	15246	4986	0	0	0	0	0	0	0	0	0	0	0	0	0	0	0	0	0	0	0	0	0	0	0	0	0	0	0	0	0	0
TGTGCCAGCAGTTACAGGGGACTAGTGGGCAATGAGCAGTTCTTC	CASSYRGLVGNEQFF	TRBV6-6*01(249.7),TRBV6-6*02(249.7),TRBV6-1*01(249.3)	TRBJ2-1*01(215.5)	CDR_859	0	499	0	0	0	0	0	0	0	0	0	0	0	0	0	0	0	0	0	0	0	0	0	0	0	0	0	0	0	0	0	0	0	0	0	0	0	0	0	0	0	0	0	0	0
TGTGCCAGCAACCCGGGACCCCTTTCCGTCTTC	CASNPGPLSVF	TRBV11-2*01(415.6),TRBV11-2*02(400.2),TRBV11-2*03(400.2),TRBV11-3*01(384.6),TRBV11-3*02(380.1)	TRBJ2-7*01(156.4)	CDR_860	0	0	0	0	0	0	0	0	0	0	0	0	0	0	0	0	0	0	0	0	0	0	0	0	0	0	0	0	0	0	0	146	0	0	0	0	0	0	0	0	0	0	0	0	0
TGCGCCAGCAGCTTGCCGAAACTCTACGAGCAGTACTTC	CASSLPKLYEQYF	TRBV5-1*01(427.6),TRBV5-1*02(401.6)	TRBJ2-7*01(205.2)	CDR_861	0	0	0	227	0	0	0	0	0	0	0	0	0	0	0	0	0	0	0	0	0	0	0	0	0	0	0	0	0	0	0	0	0	0	0	0	0	0	0	0	0	0	0	0	0
TGTGCCAGTAGTATACGGCAGGGCGCGATACGTCAGCCCCAGCATTTT	CASSIRQGAIRQPQHF	TRBV19*01(343),TRBV19*02(343),TRBV19*03(325)	TRBJ1-5*01(217.6)	CDR_862	0	0	0	0	0	0	0	0	0	0	0	0	0	0	0	0	0	0	0	0	0	0	0	0	0	0	0	0	0	0	0	0	0	32	601	0	0	0	0	0	0	0	0	0	0
TGTGCCAGCAGCTCTGGGACAGGGGGTGAAAAACTGTTTTTT	CASSSGTGGEKLFF	TRBV12-3*01(247.3),TRBV12-4*01(247.3),TRBV12-4*02(236.2)	TRBJ1-4*01(209.1)	CDR_863	0	0	0	0	0	0	0	0	0	0	0	0	0	0	0	0	0	0	0	0	0	0	0	0	0	0	0	0	0	0	0	0	0	0	295	148	0	0	0	0	0	0	0	0	0
TGTGCCAGCAGTGCCTATTCGGCCACCGGGGAGCTGTTTTTT	CASSAYSATGELFF	TRBV28*01(267.1)	TRBJ2-2*01(231.4)	CDR_864	0	0	0	0	0	0	0	0	0	0	0	0	0	0	0	0	0	0	0	0	0	0	0	0	0	0	0	0	0	0	0	0	0	0	0	0	0	0	0	0	0	0	0	0	0
TGTGCCAGCAGGCCTACAGGGTTGCGCGAAAAACTGTTTTTT	CASRPTGLREKLFF	TRBV28*01(264.6)	TRBJ1-4*01(203.3)	CDR_865	0	0	0	0	0	0	0	0	0	0	0	0	359	618	0	0	0	0	0	0	0	0	0	0	0	0	0	0	0	0	0	0	0	0	0	0	0	0	0	0	0	0	0	0	0
TGTGCCAGCAGCTTAGGAGGGACTAGCGTTTACGAGCAGTACTTC	CASSLGGTSVYEQYF	TRBV7-9*01(378.9),TRBV7-9*02(378.9),TRBV7-9*03(378.9),TRBV7-9*04(358.6),TRBV7-9*05(332.2)	TRBJ2-7*01(207.9)	CDR_866	0	0	0	0	0	0	0	0	0	0	0	0	0	0	0	0	0	0	0	0	0	0	0	0	0	0	0	0	0	0	620	0	0	0	0	0	0	0	0	0	0	0	0	0	0
TGTGCCAGCAGCAACCAGATCTACGAGCAGTACTTC	CASSNQIYEQYF	TRBV11-3*01(435),TRBV11-3*02(435),TRBV11-1*01(421),TRBV11-2*01(407)	TRBJ2-7*01(208.2)	CDR_867	0	0	0	0	0	0	0	0	0	0	0	0	0	0	0	0	0	0	0	0	0	0	0	0	0	0	0	0	0	0	0	0	0	0	0	0	0	0	0	0	0	0	0	0	0
TGTGCCAGTAGTAGAGTGGACAGCAACTATGGCTACACCTTC	CASSRVDSNYGYTF	TRBV19*01(334.3),TRBV19*02(334.3),TRBV19*03(323.3)	TRBJ1-2*01(228.8)	CDR_868	0	0	0	0	0	0	0	0	0	0	0	0	0	0	0	0	0	0	0	0	0	0	0	0	0	448	0	0	0	0	0	0	0	0	0	0	0	0	0	0	0	0	0	0	0
TGTGCCAGCAGTTTATATGGGGAGAACAATGAGCAGTTCTTC	CASSLYGENNEQFF	TRBV27*01(292.1)	TRBJ2-1*01(212.6)	CDR_869	0	0	0	0	0	0	0	0	0	0	0	0	0	0	0	0	0	0	8	35	0	0	0	0	0	0	0	0	0	0	0	0	0	0	0	0	0	0	0	0	0	0	0	0	0
TGTGCCAAACTGGACGGATCGAGGGAGCAGTACTTC	CAKLDGSREQYF	TRBV24-1*01(278.8)	TRBJ2-7*01(183.9)	CDR_870	0	0	0	0	435	0	0	0	0	0	0	0	0	0	0	0	0	0	0	0	0	0	0	0	0	0	0	0	0	0	0	0	0	0	0	0	0	0	0	0	0	0	0	0	0
TGTGCCAGCAGCGTAGAATCCATAAGCTCTGGGGCCAACGTCCTGACTTTC	CASSVESISSGANVLTF	TRBV9*01(393.6),TRBV9*02(393.6),TRBV9*03(378.6)	TRBJ2-6*01(269)	CDR_871	0	0	0	0	0	0	0	0	0	0	0	0	0	0	0	0	0	0	0	0	0	0	0	0	0	0	0	0	0	0	0	0	0	0	0	0	0	0	0	0	0	0	0	0	0
TGTGCCATCAGTGGGGGAGTAAACAATTCACCCCTCCACTTT	CAISGGVNNSPLHF	TRBV10-3*01(275.8),TRBV10-3*02(275.8)	TRBJ1-6*01(218.6),TRBJ1-6*02(187)	CDR_872	0	0	0	0	0	0	364	397	288	880	348	266	0	0	0	0	0	0	0	0	0	0	0	0	0	0	0	0	0	0	0	0	0	0	0	0	0	0	0	0	0	0	0	0	0
TGCGCCAGCAGCCCAGAGCCGGGACCTCTCTCCTACGAGCAGTACTTC	CASSPEPGPLSYEQYF	TRBV4-3*01(499.8),TRBV4-3*03(488.8),TRBV4-2*01(485.8),TRBV4-3*02(474.8),TRBV4-2*02(435.9)	TRBJ2-7*01(227)	CDR_873	0	0	0	0	0	0	0	0	0	0	0	0	0	0	0	0	0	0	0	0	0	0	0	0	0	0	0	0	0	0	0	0	0	0	0	0	0	0	0	0	0	0	0	0	0
TGTGCCAGCAGAGCGGACAGGGCCAGTTCGAGGGAGCAGTACTTC	CASRADRASSREQYF	TRBV28*01(262.6)	TRBJ2-7*01(192.5)	CDR_874	0	0	0	0	0	0	0	0	0	0	0	0	0	0	0	0	0	0	0	0	0	0	0	0	0	0	0	0	0	0	0	0	0	0	0	0	0	0	0	0	0	0	0	0	0
TGTGCCAGCAGCCAAGTATACATGTATGGCTACACCTTC	CASSQVYMYGYTF	TRBV4-2*01(520.7),TRBV4-3*01(506.7),TRBV4-3*03(486.7),TRBV4-2*02(475.2),TRBV4-3*02(467.4)	TRBJ1-2*01(213.4)	CDR_875	0	0	0	0	0	0	0	0	0	0	0	0	0	0	0	0	0	0	0	0	0	0	0	0	0	0	0	0	0	0	0	0	0	0	0	0	0	0	0	0	0	0	0	0	0
TGTGCCAGCAGTCCGACCGACATGGGCTACGAGCAGTACTTC	CASSPTDMGYEQYF	TRBV7-7*01(331.2),TRBV7-7*02(331.2),TRBV7-6*01(275.2)	TRBJ2-7*01(212.7)	CDR_876	0	0	0	0	0	0	0	0	0	0	0	0	0	0	0	0	0	0	0	0	0	0	0	0	0	0	0	0	0	0	151	0	0	0	0	0	0	0	0	0	0	0	0	0	0
TGTGCCAGCCGGGGACAGGGCAATCAGCCCCAGCATTTT	CASRGQGNQPQHF	TRBV2*01(306.3),TRBV2*02(306.3),TRBV2*03(306.3)	TRBJ1-5*01(240)	CDR_877	0	0	0	0	0	0	0	0	0	0	0	0	0	0	0	0	0	0	0	0	0	0	0	0	0	0	0	0	0	0	0	0	0	0	0	0	35	179	298	31	0	0	0	0	0
TGTGCCAGCAGTGATGCGGTATGGGAAACAGCTTCCTACGAGCAGTACTTC	CASSDAVWETASYEQYF	TRBV6-1*01(267.8),TRBV6-6*04(225.3)	TRBJ2-7*01(226.3)	CDR_878	0	0	0	0	0	0	0	0	0	0	0	0	0	0	0	0	0	0	0	0	0	0	0	0	0	0	0	0	0	0	0	0	0	0	0	0	0	0	0	0	0	0	0	0	0
TGCAGTGCTAGACCCACCGGGACTAGCAGAATTGCGAACACCGGGGAGCTGTTTTTT	CSARPTGTSRIANTGELFF	TRBV20-1*05(416.4),TRBV20-1*07(416.4),TRBV20-1*01(415.8),TRBV20-1*02(411.4),TRBV20-1*06(411.4)	TRBJ2-2*01(254.4)	CDR_879	0	0	0	0	0	0	0	0	0	0	0	0	254	0	644	0	0	0	0	0	0	0	0	0	0	0	0	0	0	0	0	0	0	0	0	0	0	0	0	0	0	0	0	0	0
TGTGCCAGCAGCTGGGCCTCTGGGGCCAACGTCCTGACTTTC	CASSWASGANVLTF	TRBV27*01(263.7)	TRBJ2-6*01(259.8)	CDR_880	0	0	0	0	0	0	0	0	0	0	0	0	0	0	0	0	0	0	0	0	0	0	0	0	0	0	0	0	0	0	0	0	0	0	0	0	0	0	0	0	533	0	0	0	0
TGTGCCAGCAGTTACACAGGCCTTAACCCCTACGAGCAGTACTTC	CASSYTGLNPYEQYF	TRBV6-2*01(269.8),TRBV6-3*01(269.8)	TRBJ2-7*01(211.5)	CDR_881	0	0	0	0	222	0	0	0	0	0	0	0	0	0	0	0	0	0	0	0	0	0	0	0	0	0	0	0	0	0	0	0	0	0	0	0	0	0	0	0	0	0	0	0	0
TGTGCCAGTAGTATAGCTAGCGGGTCCTACGAGCAGTACTTC	CASSIASGSYEQYF	TRBV19*01(346.8),TRBV19*02(346.8),TRBV19*03(321.8)	TRBJ2-7*01(218.8)	CDR_882	0	0	0	207	0	0	0	0	0	0	0	0	0	0	0	0	0	0	0	0	0	0	0	0	0	0	0	0	0	0	0	0	0	0	0	0	0	0	0	0	0	0	0	0	0
TGTGCCAGCAGTGGCACAGAGGCTAGCGGACTCCTTGGCGCCTACGAGCAGTACTTC	CASSGTEASGLLGAYEQYF	TRBV6-1*01(256.8),TRBV6-6*03(237.8),TRBV6-6*04(237.8)	TRBJ2-7*01(224.2)	CDR_883	0	0	0	0	0	0	0	0	0	0	0	0	0	0	0	0	0	0	0	0	0	0	0	0	0	0	0	0	0	0	0	0	0	0	0	0	0	0	0	0	0	0	0	0	0
TGCGCCAGCAGCTTGACAGGGAAGGTATCCCACGAGCAGTACTTC	CASSLTGKVSHEQYF	TRBV5-1*01(427.9),TRBV5-1*02(400.9)	TRBJ2-7*01(209.1)	CDR_884	527	0	50	0	0	0	0	0	0	0	0	0	0	0	0	0	0	0	0	0	0	0	0	0	0	0	0	0	0	0	0	0	0	0	0	0	0	0	0	0	0	0	0	0	0
TGTGCCAGCAGTTTCGTGGGCCAGGACTACGAGCAGTACTTC	CASSFVGQDYEQYF	TRBV28*01(280.2)	TRBJ2-7*01(204.5)	CDR_885	0	0	0	175	187	0	0	0	0	0	0	0	0	0	0	0	0	0	0	0	0	0	0	0	0	0	0	0	0	0	0	0	0	0	0	0	0	0	0	0	0	0	0	0	0
TGTGCCTGGAGTTTAAGGTCCCTTGCCTACGAGCAGTACTTC	CAWSLRSLAYEQYF	TRBV30*01(596.4),TRBV30*02(582.4),TRBV30*05(580.4)	TRBJ2-7*01(220)	CDR_886	0	0	0	0	0	0	0	0	0	0	0	0	0	0	0	0	0	0	0	0	0	0	34	0	0	0	0	0	0	0	0	0	0	0	0	0	0	0	0	0	0	0	0	0	0
TGTGCCAGCAGTTCGGGACCGACCTACGAGCAGTACTTC	CASSSGPTYEQYF	TRBV27*01(274.3)	TRBJ2-7*01(215.6)	CDR_887	0	0	0	0	0	0	0	0	0	0	0	0	0	0	0	0	0	0	0	0	0	0	0	0	33	509	502	0	0	0	0	0	0	0	0	0	0	0	0	0	0	0	0	0	0
TGTGCCACCAGCGCCACAGGACCCGATAACACTGAAGCTTTCTTT	CATSATGPDNTEAFF	TRBV15*02(305),TRBV15*01(281),TRBV15*03(277)	TRBJ1-1*01(230)	CDR_888	0	0	0	0	0	0	0	0	0	0	0	0	0	0	0	0	0	0	0	0	0	0	0	0	0	0	0	0	0	0	0	0	0	0	0	0	0	0	0	0	0	0	0	0	0
TGTGCCAGCAGTTTAGTGGGGTTTATTTCTAACTATGGCTACACCTTC	CASSLVGFISNYGYTF	TRBV28*01(285)	TRBJ1-2*01(229.7)	CDR_889	0	0	0	0	0	0	0	0	0	0	0	0	0	0	0	0	0	0	0	0	0	0	43	0	0	0	0	0	0	0	0	0	0	0	0	0	0	0	0	0	0	0	0	0	0
TGCAGTGCCAGGACTAGCGGGACCCTCTCCTACGAGCAGTACTTC	CSARTSGTLSYEQYF	TRBV20-1*04(420.2),TRBV20-1*05(406.2),TRBV20-1*07(406.2),TRBV20-1*02(405.2),TRBV20-1*06(405.2)	TRBJ2-7*01(225.1)	CDR_890	0	0	0	0	0	313	0	0	0	0	0	0	0	0	0	0	0	0	0	0	0	0	0	0	0	0	0	0	0	0	0	0	0	0	0	0	0	0	0	0	0	0	0	0	0
TGTGCCATCAGTGAGGTATCGGGGGGCGCCCCCTACGAGCAGTACTTC	CAISEVSGGAPYEQYF	TRBV10-3*01(285.5),TRBV10-3*02(285.5)	TRBJ2-7*01(218.7)	CDR_891	0	0	0	166	197	0	0	0	0	0	0	0	0	0	0	0	0	0	0	0	0	0	0	0	0	0	0	0	0	0	0	0	0	0	0	0	0	0	0	0	0	0	0	0	0
TGTGCCAGCAGGGGACTAGGGGACGAGCAGTACTTC	CASRGLGDEQYF	TRBV7-9*01(358.2),TRBV7-9*02(358.2),TRBV7-9*03(358.2),TRBV7-9*04(358.2),TRBV7-9*05(339.2)	TRBJ2-7*01(197.8)	CDR_892	0	0	0	0	0	0	0	0	0	0	0	0	0	0	0	0	0	0	8	0	0	0	0	0	0	0	0	0	0	0	0	0	0	0	0	0	0	0	0	0	0	0	0	0	0
TGTGCCTGGACCCCCGGCAATATTTATGGCTACACCTTC	CAWTPGNIYGYTF	TRBV30*01(585.2),TRBV30*05(580.2),TRBV30*02(571.2)	TRBJ1-2*01(213.6)	CDR_893	0	0	34	0	0	0	0	0	0	0	0	0	0	0	0	0	0	0	0	0	0	0	0	0	0	0	0	0	0	0	0	0	0	0	0	0	0	0	0	0	0	0	0	0	0
TGTGCCAGCAGTTCGGAACAGGGGCGTGGGTCCTACGAGCAGTACTTC	CASSSEQGRGSYEQYF	TRBV12-3*01(259.1),TRBV12-4*01(259.1),TRBV12-4*02(247.6)	TRBJ2-7*01(222.2)	CDR_894	0	0	0	0	0	0	0	0	0	0	0	0	0	0	0	0	0	0	0	0	0	0	0	0	0	0	0	0	0	0	0	0	0	0	0	0	0	0	0	0	0	0	282	0	0
TGTGCCATCGCTATGACGGGGACAGACACTCGAGAGCAGTACTTC	CAIAMTGTDTREQYF	TRBV10-3*01(255.9),TRBV10-3*02(255.9)	TRBJ2-7*01(190.8)	CDR_895	0	0	0	0	0	0	0	0	0	0	0	0	0	0	0	0	0	0	0	0	0	0	0	0	0	0	0	0	0	0	0	0	0	0	336	146	0	0	0	0	0	0	0	0	0
TGTGCCAGCAGTCCCCAACCCAAGACAGGGTTCCACGAGCAGTACTTC	CASSPQPKTGFHEQYF	TRBV28*01(268.9)	TRBJ2-7*01(207.3)	CDR_896	0	0	0	0	0	0	0	0	0	0	0	0	0	0	0	0	0	0	0	0	0	0	76	0	0	0	0	0	0	0	0	0	0	0	0	0	0	0	0	0	0	0	0	0	0
TGTGCCAGCAGTGTAGGTAAGGAAGCTGGGGCCTACAATGAGCAGTTCTTC	CASSVGKEAGAYNEQFF	TRBV6-1*01(250.9),TRBV6-6*04(222.5),TRBV6-6*03(220.6)	TRBJ2-1*01(214.1)	CDR_897	0	0	0	0	0	0	0	0	0	0	0	0	0	0	0	0	0	0	0	0	0	0	0	0	0	0	0	0	0	0	0	0	0	0	0	0	0	435	269	0	0	0	0	0	0
TGTGCCAGCAGCTCCGGCCCGGGGACCAGCGAGCAGTACTTC	CASSSGPGTSEQYF	TRBV6-1*01(246.1),TRBV6-6*04(215.8),TRBV6-6*03(214.2)	TRBJ2-7*01(196.2)	CDR_898	0	0	0	0	0	0	0	0	0	0	0	0	0	0	0	0	0	0	0	0	0	0	0	0	0	314	0	0	0	0	0	0	0	0	0	0	0	0	0	0	0	0	0	0	0
TGTGCCAGCAGCTTAGACCCACGGGGGGGTTCACCCCTCCACTTT	CASSLDPRGGSPLHF	TRBV7-2*01(369.4),TRBV7-2*04(364.5),TRBV7-2*02(352.9),TRBV7-8*01(349.3)	TRBJ1-6*01(213.5),TRBJ1-6*02(190.9)	CDR_899	0	0	0	0	0	0	0	0	0	0	0	0	0	0	0	0	0	0	0	0	0	128	0	0	0	0	0	0	0	0	0	0	0	0	0	0	0	0	0	0	0	0	0	0	0
TGTGCCAGTAGTAGCGGAGCGGGGACCGGGGAGCTGTTTTTT	CASSSGAGTGELFF	TRBV19*01(333.9),TRBV19*02(333.9),TRBV19*03(323.9)	TRBJ2-2*01(225.5)	CDR_900	0	0	0	0	0	0	0	0	0	0	0	0	0	0	0	0	0	0	0	0	0	0	0	0	0	0	0	0	0	0	58	0	0	0	0	0	0	0	0	0	0	0	0	0	0
TGTGCCAGCAGTCTAAATTACAGGGCGGAGGGCACTGAAGCTTTCTTT	CASSLNYRAEGTEAFF	TRBV12-3*01(251),TRBV12-4*01(251),TRBV12-4*02(240)	TRBJ1-1*01(210.4)	CDR_901	0	0	0	0	0	0	0	0	0	0	0	0	0	0	0	0	0	0	0	0	0	0	0	0	0	0	0	0	0	0	0	0	0	0	0	0	0	0	0	0	0	0	0	0	0
TGTGCCAGCAGTTTTGGTGGGGTCGGTGACGAGCAGTACTTC	CASSFGGVGDEQYF	TRBV27*01(279.9)	TRBJ2-7*01(200.6)	CDR_902	707	503	35	115	0	71	0	0	0	0	0	0	0	0	0	0	0	0	0	0	0	0	0	0	0	0	0	0	0	0	0	0	0	0	0	0	0	0	0	0	0	0	0	0	0
TGTGCCAGCAGACTTGACTCCTACGAGCAGTACTTC	CASRLDSYEQYF	TRBV11-2*01(429.4),TRBV11-2*02(415.4),TRBV11-2*03(412.4),TRBV11-3*01(401.4),TRBV11-3*02(398.4)	TRBJ2-7*01(222.3)	CDR_903	0	0	0	0	0	0	0	0	0	0	0	0	0	0	0	0	0	0	0	0	0	0	0	0	0	0	0	0	0	0	0	0	0	0	0	0	25	181	0	18	0	0	0	0	0
TGTGCCAGCAGCTTATTTTTGGACGAGCAGTACTTC	CASSLFLDEQYF	TRBV7-8*01(364),TRBV7-8*02(345.2),TRBV7-2*01(330.9),TRBV7-2*04(320.1)	TRBJ2-7*01(205.1)	CDR_904	0	0	0	0	0	0	0	0	0	0	0	0	0	0	0	0	0	0	0	0	0	0	0	0	0	0	0	0	0	0	0	0	0	0	0	0	0	0	0	0	0	0	0	259	0
TGTGCCAGCGCCCAGAGCTCCTACGAGCAGTACTTC	CASAQSSYEQYF	TRBV6-1*01(237.8),TRBV6-6*04(209.5),TRBV6-6*03(207.7)	TRBJ2-7*01(236.2)	CDR_905	581	686	39	116	454	127	0	0	0	0	0	0	0	0	0	0	0	0	0	0	0	0	0	0	0	0	0	0	0	0	0	0	0	0	0	0	0	0	0	0	0	0	0	0	0
TGTGCCAGCAGTTTATTAGGACAGGGACTCTTTCTTGAAAAACTGTTTTTT	CASSLLGQGLFLEKLFF	TRBV28*01(286.3)	TRBJ1-4*01(209.4)	CDR_906	0	0	0	0	0	0	0	0	0	0	0	0	0	0	0	0	0	0	0	0	0	0	0	0	0	0	0	0	0	0	0	0	0	0	0	0	0	0	0	0	0	0	0	0	0
TGTGCCAGCAGTCTAGGGGCCAATCAGCCCCAGCATTTT	CASSLGANQPQHF	TRBV27*01(268.5)	TRBJ1-5*01(232.7)	CDR_907	0	0	0	0	0	0	0	0	0	0	0	0	0	0	0	0	0	0	0	0	0	0	0	0	0	0	0	0	0	0	0	0	0	0	0	0	0	0	0	0	434	0	0	0	0
TGCGCCAGCAGCCAAGTTCTGTTCTACGAGCAGTACTTC	CASSQVLFYEQYF	TRBV4-1*01(526.9)	TRBJ2-7*01(209)	CDR_908	0	0	0	0	0	0	0	0	0	0	0	0	0	0	0	0	0	0	0	0	0	111	0	38	0	0	0	0	0	0	0	0	0	0	0	0	0	0	0	0	0	0	0	0	0
TGTGCCAGCAGTGAAACCGGGTCTAGCACAGATACGCAGTATTTT	CASSETGSSTDTQYF	TRBV2*01(335.8),TRBV2*03(332.6),TRBV2*02(320.8)	TRBJ2-3*01(241.2)	CDR_909	0	0	0	0	0	0	0	0	0	0	0	0	0	0	0	0	0	0	0	0	0	0	0	0	0	0	0	0	0	0	0	0	0	0	0	0	0	220	406	12	0	0	0	0	0
TGTGCCATCAGTTCGGGACTGTACAATCAGCCCCAGCATTTT	CAISSGLYNQPQHF	TRBV10-3*01(269.1),TRBV10-3*02(269.1)	TRBJ1-5*01(233)	CDR_910	0	0	0	0	182	0	0	0	0	0	0	0	0	0	0	0	0	0	0	0	0	0	0	0	0	0	0	0	0	0	0	0	0	0	0	0	0	0	0	0	0	0	0	0	0
TGTGCCAGCAGCATTCGTTCCAGGGGGAGGGAGCCCCAGCATTTT	CASSIRSRGREPQHF	TRBV7-2*01(358.7),TRBV7-2*04(358.7),TRBV7-2*02(346.8),TRBV7-8*03(339.7)	TRBJ1-5*01(208.1)	CDR_911	0	0	0	0	0	0	0	0	0	0	0	0	0	0	0	0	0	0	8	0	36	0	0	0	0	0	0	0	0	0	0	0	0	0	0	0	0	0	0	0	0	0	0	0	0
TGTGCCACCAGCAGAGAGGGGACTAATGAAAAACTGTTTTTT	CATSREGTNEKLFF	TRBV15*01(300.7),TRBV15*02(289.7)	TRBJ1-4*01(232.4)	CDR_912	0	0	37	0	0	0	0	0	0	0	0	0	0	0	0	0	0	0	0	0	0	0	0	0	0	0	0	0	0	0	0	0	0	0	0	0	0	0	0	0	0	0	0	0	0
TGTGCCTGGAGAGGGGACCCTTCCTACGAGCAGTACTTC	CAWRGDPSYEQYF	TRBV30*01(593.5),TRBV30*05(584.5),TRBV30*02(579.5)	TRBJ2-7*01(215.8)	CDR_913	0	0	0	0	0	0	0	0	0	0	0	0	0	0	0	0	0	0	0	0	0	0	53	25	0	0	0	0	0	0	0	0	0	0	0	0	0	0	0	0	0	0	0	0	0
TGCAGTGCTAGAAGGGGGAGGGCCTCGACCGGGGAGCTGTTTTTT	CSARRGRASTGELFF	TRBV20-1*01(418.6),TRBV20-1*05(418.6),TRBV20-1*07(418.6),TRBV20-1*02(413.6),TRBV20-1*06(413.6)	TRBJ2-2*01(226)	CDR_914	0	0	0	0	0	0	0	0	0	0	0	0	0	0	0	0	0	0	0	0	0	0	0	0	0	0	0	0	0	0	0	0	0	0	0	0	0	0	0	0	0	0	0	0	0
TGTGCCTGGAGCCCGGGACAGGGAAGGGAAAAACTGTTTTTT	CAWSPGQGREKLFF	TRBV30*01(585.5),TRBV30*05(575.5),TRBV30*02(571.5)	TRBJ1-4*01(203.6)	CDR_915	0	0	0	0	0	0	0	0	0	0	0	0	0	0	0	0	0	0	0	0	0	0	85	0	0	0	0	0	0	0	0	0	0	0	0	0	0	0	0	0	0	0	0	0	0
TGTGCCACCAGTGATTCTCAGGTTCCTTACGAGCAGTACTTC	CATSDSQVPYEQYF	TRBV24-1*01(324.1)	TRBJ2-7*01(210)	CDR_916	0	0	0	0	0	0	0	0	0	0	0	0	0	0	0	0	0	0	0	0	0	0	0	0	0	0	0	495	0	0	0	0	0	0	0	0	0	0	0	0	0	0	0	0	0
TGTGCCTGGAGTGCCCTCACCTACGAGCAGTACTTC	CAWSALTYEQYF	TRBV30*01(600.5),TRBV30*02(586.5),TRBV30*05(580.5)	TRBJ2-7*01(219.1)	CDR_917	0	0	0	0	0	0	0	0	0	0	0	0	0	0	0	0	0	0	0	0	0	0	0	0	0	0	0	0	0	0	0	0	0	0	0	0	0	0	0	0	309	0	0	0	0
TGTGCCAGTTCGTCGGGCGGTGACACTGAAGCTTTCTTT	CASSSGGDTEAFF	TRBV19*01(312.7),TRBV19*02(312.7),TRBV19*03(312.7)	TRBJ1-1*01(225)	CDR_918	0	0	0	0	0	0	0	0	0	0	0	0	0	0	0	0	0	0	0	0	0	0	0	0	0	0	0	0	0	0	0	0	0	0	0	0	0	0	0	0	0	0	0	0	0
TGTGCCAGCAGCTTAGGTCCTTTGCGGGAGCAATACGAGCAGTACTTC	CASSLGPLREQYEQYF	TRBV7-2*01(367.6),TRBV7-2*04(367.6),TRBV7-8*01(355.1),TRBV7-2*02(348.7)	TRBJ2-7*01(198.2)	CDR_919	0	0	0	0	0	47	0	0	0	0	0	0	0	0	0	0	0	0	0	0	0	0	0	0	0	0	0	0	0	0	0	0	0	0	0	0	0	0	0	0	0	0	0	0	0
TGCGCCAGCAGCTTGGCTACAGGGGGTACGGGAAACACCATATATTTT	CASSLATGGTGNTIYF	TRBV5-1*01(439.3),TRBV5-1*02(405.3)	TRBJ1-3*01(229.2)	CDR_920	0	0	0	0	0	0	0	0	0	0	0	0	0	0	0	0	0	0	0	0	0	0	0	0	0	0	87	0	0	0	0	0	0	0	0	0	0	0	0	0	0	0	0	0	0
TGTGCCAGCAGGGAACAGGGGTTGAACACTGAAGCTTTCTTT	CASREQGLNTEAFF	TRBV4-2*01(491.1),TRBV4-3*01(477.1),TRBV4-3*03(477.1),TRBV4-2*02(472.1),TRBV4-3*02(457.2)	TRBJ1-1*01(233.2)	CDR_921	2286	0	134	0	155	0	0	0	0	0	0	0	0	0	0	0	0	0	0	0	0	0	0	0	0	0	0	0	0	0	0	0	0	0	0	0	0	0	0	0	0	0	0	0	0
TGTGCCAGTAGTCCACTACTAGCGGGAGTTAGGGATACGCAGTATTTT	CASSPLLAGVRDTQYF	TRBV19*01(326.8),TRBV19*02(326.8),TRBV19*03(321.8)	TRBJ2-3*01(211.5)	CDR_922	605	0	63	970	299	0	0	0	0	0	0	0	0	0	0	0	0	0	0	0	0	0	0	0	0	0	0	0	0	0	0	0	0	0	0	0	0	0	0	0	0	0	0	0	0
TGTGCCACCAGTGACCCCGGGACAGGGGGCACAGATACGCAGTATTTT	CATSDPGTGGTDTQYF	TRBV24-1*01(315)	TRBJ2-3*01(213.1)	CDR_923	0	0	0	0	0	0	0	0	0	0	0	0	0	0	0	0	0	0	0	0	10	0	0	0	0	0	0	0	0	0	0	0	0	0	0	0	0	0	0	0	0	0	0	0	0
TGTGCCAGCATTAAATTCGTTAAGGACGCAACTTATGGCTACACCTTC	CASIKFVKDATYGYTF	TRBV6-1*01(235.5),TRBV6-6*01(214.3),TRBV6-6*02(213.2)	TRBJ1-2*01(214.2)	CDR_924	0	0	0	0	0	0	0	0	0	0	0	0	0	0	0	0	0	0	0	0	0	1001	117	224	0	0	0	0	0	0	0	0	0	0	0	0	0	0	0	0	0	0	0	0	0
TGTGCCAGCAGTTTAGTAACGAATTCACCCCTCCACTTT	CASSLVTNSPLHF	TRBV27*01(283.9)	TRBJ1-6*01(225.1),TRBJ1-6*02(200.9)	CDR_925	0	0	0	0	0	0	0	0	0	0	0	0	0	0	0	0	0	0	0	0	0	0	0	0	93	1016	322	0	0	0	0	0	0	0	0	0	0	0	0	0	0	0	0	0	0
TGTGCCACCAGTGATTCGGCTAGCGGGGGGACCTACGAGCAGTACTTC	CATSDSASGGTYEQYF	TRBV24-1*01(325)	TRBJ2-7*01(222.2)	CDR_926	0	0	0	0	0	0	0	0	0	0	0	0	0	0	0	0	0	0	0	0	0	0	0	0	0	0	0	0	0	0	0	0	0	0	0	0	29	0	0	0	0	0	0	0	0
TGTGCCACCAGTCCCTTGGGGGATACGCAGTATTTT	CATSPLGDTQYF	TRBV15*02(287.1),TRBV15*01(272.5)	TRBJ2-3*01(212.5)	CDR_927	0	0	0	0	0	0	0	0	0	0	0	0	963	625	1043	0	0	0	0	0	0	0	0	0	0	0	0	0	0	0	0	0	0	0	0	0	0	0	0	0	0	0	0	0	0
TGCGCCAGCAGCCAAATAAACCGAGGAGAGGGCCCGGGAGCGGGCTACACCTTC	CASSQINRGEGPGAGYTF	TRBV4-1*01(505.2)	TRBJ1-2*01(198.2)	CDR_928	0	0	0	0	0	0	0	0	0	0	0	0	0	0	0	0	0	0	0	0	0	0	0	0	0	0	0	0	0	0	0	0	0	0	0	0	0	0	0	0	0	0	0	0	0
TGTGCCAGCAGTGAATTGGCAAACTACGAGCAGTACTTC	CASSELANYEQYF	TRBV6-1*01(270.9),TRBV6-6*04(222.9)	TRBJ2-7*01(208.6)	CDR_929	0	0	0	0	0	0	0	0	0	0	0	0	0	0	0	0	0	0	0	0	0	0	0	0	0	0	0	0	0	0	0	0	0	0	0	0	21	181	0	0	0	0	0	0	0
TGTGCCAGAACGGGACTAGCGGAACACACCGGGGAGCTGTTTTTT	CARTGLAEHTGELFF	TRBV28*01(246.2)	TRBJ2-2*01(230.5)	CDR_930	0	3169	0	0	0	54	0	0	0	0	0	0	0	0	0	0	0	0	0	0	0	0	0	0	0	0	0	0	0	0	0	0	0	0	0	0	0	0	0	0	0	0	0	0	0
TGTGCCAGCAGTCCCACCCAACAGGTCTGGGAGCTGTTTTTT	CASSPTQQVWELFF	TRBV27*01(270)	TRBJ2-2*01(206.5)	CDR_931	0	0	0	0	0	0	0	0	0	0	0	0	0	0	0	0	0	0	0	0	0	0	0	0	0	0	0	0	0	0	0	0	0	0	0	0	0	0	0	0	0	0	0	0	0
TGTGCCAGCAGGGGACCGTGGAATGAAAAACTGTTTTTT	CASRGPWNEKLFF	TRBV6-1*01(247.6),TRBV6-6*04(228.8),TRBV6-6*03(226.1)	TRBJ1-4*01(219.3)	CDR_932	0	0	0	0	0	0	0	0	0	0	0	0	0	0	0	0	0	0	0	0	0	0	0	0	0	0	0	0	0	0	0	0	0	0	0	0	0	0	0	0	0	0	0	95	0
TGCGCCAGCAGCCGAATAGCGGATTTAGCGGATACGCAGTATTTT	CASSRIADLADTQYF	TRBV4-1*01(498.8)	TRBJ2-3*01(176)	CDR_933	0	0	0	0	0	0	0	0	0	0	0	0	0	0	0	463	507	919	0	0	0	0	0	0	0	0	0	0	0	0	0	0	0	0	0	0	0	0	0	0	0	0	0	0	0
TGTGCCAGCAGTTTAACAGGGAAAGGGAACACTGAAGCTTTCTTT	CASSLTGKGNTEAFF	TRBV28*01(284.5)	TRBJ1-1*01(227.2)	CDR_934	0	0	0	0	0	0	0	0	0	0	0	0	0	0	0	0	0	0	0	0	0	0	0	0	0	0	91	0	0	0	0	0	0	0	0	0	0	0	0	0	0	0	0	0	0
TGTGCCAGCAGCTTAGGGAGACAGGGACAGTCACCCCTCCACTTT	CASSLGRQGQSPLHF	TRBV7-8*01(356.5),TRBV7-8*02(324.2),TRBV7-2*01(320.7)	TRBJ1-6*01(206)	CDR_935	0	0	34	0	0	0	0	0	0	0	0	0	0	0	0	0	0	0	0	0	0	0	0	0	0	0	0	0	0	0	0	0	0	0	0	0	0	0	0	0	0	0	0	0	0
TGTGCCAGCAGCTTAGTTATTGGCGCCGTTGAAGCTTTCTTT	CASSLVIGAVEAFF	TRBV7-2*04(372.8),TRBV7-2*01(371.8),TRBV7-2*02(360),TRBV7-8*01(354.5)	TRBJ1-1*01(201.5)	CDR_936	0	0	0	0	0	0	0	0	0	0	0	0	0	0	0	0	0	0	0	0	0	0	0	0	0	0	0	0	102	0	0	0	0	0	0	0	0	0	0	0	0	0	0	0	0
TGTGCCAGCAGTTTAGCGCTAAGCCAGGGAGGAGGCTACACCTTC	CASSLALSQGGGYTF	TRBV12-3*01(300.7),TRBV12-4*01(300.7)	TRBJ1-2*01(195.6)	CDR_937	0	0	0	0	0	0	0	0	0	0	0	0	0	0	0	0	0	0	0	0	0	0	0	0	0	0	0	0	0	0	0	321	197	0	0	0	0	0	0	0	0	0	0	0	0
TGTGCCAGCAGTTATCGGGACAGGTTAGTTGAGCAGTACTTC	CASSYRDRLVEQYF	TRBV6-1*01(248.9),TRBV6-6*01(239.1),TRBV6-6*02(235.7)	TRBJ2-7*01(188.1)	CDR_938	880	0	106	161	0	0	0	0	0	0	0	0	0	0	0	0	0	0	0	0	0	0	0	0	0	0	0	0	0	0	0	0	0	0	0	0	0	0	0	0	0	0	0	0	0
TGTGCCAGCAGGGCTACTTCTAGCGGGGGGGCCGTTAGGCAGTACTTC	CASRATSSGGAVRQYF	TRBV27*01(267.2)	TRBJ2-7*01(180.8)	CDR_939	0	0	0	0	0	0	0	0	0	0	0	0	0	0	0	0	0	0	0	0	0	0	0	0	0	0	0	0	0	0	0	0	0	62	0	116	0	0	0	0	0	0	0	0	0
TGCGCCAGCAGCCAAGAACTAGACTACGAGCAGTACTTC	CASSQELDYEQYF	TRBV4-3*01(527.2),TRBV4-2*01(513.2),TRBV4-3*03(501.2),TRBV4-3*02(487.2)	TRBJ2-7*01(211.8)	CDR_940	0	0	0	0	0	0	0	0	0	0	0	0	0	0	0	0	0	0	0	0	0	0	0	0	0	0	0	0	0	0	0	0	0	0	0	0	0	0	0	0	0	0	0	0	0
TGTGCCAGCAGCTTTTCCCCCGAGACAGGGGACTATGGCTACACCTTC	CASSFSPETGDYGYTF	TRBV9*01(371.9),TRBV9*02(371.9),TRBV9*03(371.9)	TRBJ1-2*01(222.7)	CDR_941	0	0	0	0	0	0	0	0	0	0	0	0	0	0	0	0	0	0	0	0	0	0	0	0	0	0	0	0	0	0	0	0	0	0	0	117	0	0	0	0	0	0	0	0	0
TGCGCCAGCAGCTTAAGGGAGGGAGGTTATGACTCTGGAAACACCATATATTTT	CASSLREGGYDSGNTIYF	TRBV5-1*01(425),TRBV5-1*02(403)	TRBJ1-3*01(246.7)	CDR_942	0	0	0	0	0	0	0	0	0	0	0	0	0	0	0	0	0	0	0	0	0	0	0	0	0	0	0	0	0	0	0	0	0	0	0	0	0	0	0	0	0	0	0	0	0
TGCGCCAGCAGCCAAGTGGCAGGGATCAACGAGCAGTACTTC	CASSQVAGINEQYF	TRBV4-1*01(518.9)	TRBJ2-7*01(201.8)	CDR_943	0	0	0	0	0	0	0	0	0	0	0	0	0	0	0	832	213	814	0	0	0	0	0	0	0	0	0	0	0	0	0	0	0	0	0	0	0	0	0	0	0	0	0	0	0
TGCAGTGCTAGAAAGGGGGGCGGGGAGCTGTTTTTT	CSARKGGGELFF	TRBV20-1*01(417.8),TRBV20-1*05(417.8),TRBV20-1*07(417.8),TRBV20-1*02(412.8),TRBV20-1*06(412.8)	TRBJ2-2*01(215.2)	CDR_944	0	0	0	189	365	0	0	0	0	0	0	0	0	0	0	0	0	0	0	0	0	0	0	0	0	0	0	0	0	0	0	0	0	0	0	0	0	0	0	0	0	0	0	0	0
TGTGCCAGCAGTCCCTGGACAGGAGTCACGAACACCGGGGAGCTGTTTTTT	CASSPWTGVTNTGELFF	TRBV12-3*01(251.1),TRBV12-4*01(251.1),TRBV12-4*02(240)	TRBJ2-2*01(253.2)	CDR_945	0	0	0	0	0	0	0	0	0	0	0	0	0	0	0	0	0	0	0	0	0	0	0	0	0	0	0	0	0	0	0	0	0	0	0	0	0	0	0	0	0	0	0	0	0
TGTGCCAGCAGTTTAGGCCAGGGGAGTTTGAACACTGAAGCTTTCTTT	CASSLGQGSLNTEAFF	TRBV28*01(285.4)	TRBJ1-1*01(233)	CDR_946	0	0	0	0	0	0	0	0	0	0	0	0	0	0	0	0	0	0	0	0	0	0	0	0	0	0	0	0	0	0	0	0	0	0	0	0	29	194	0	0	0	0	0	0	0
TGTGCCAGCAGCTTGGCTGAAGCGGAATACGAGCAGTACTTC	CASSLAEAEYEQYF	TRBV5-6*01(453.8),TRBV5-5*01(440.2),TRBV5-5*02(402.8),TRBV5-5*03(402.8)	TRBJ2-7*01(211.4)	CDR_947	0	0	0	0	0	0	0	0	0	0	0	0	0	0	0	0	0	0	0	0	0	0	0	0	0	0	0	0	0	0	0	0	0	0	0	0	0	0	0	0	0	0	0	0	0
TGCGCCAGCAGCCAAGCTGGACAGCTGAACTATGGCTACACCTTC	CASSQAGQLNYGYTF	TRBV4-3*01(522.8),TRBV4-2*01(508.8),TRBV4-3*03(502.8),TRBV4-3*02(488.8),TRBV4-2*02(466.8)	TRBJ1-2*01(238)	CDR_948	0	0	0	0	0	0	0	0	0	0	0	0	0	0	0	0	0	0	0	0	0	0	0	0	0	0	0	482	297	12	0	0	0	0	0	0	0	0	0	0	0	0	0	0	0
TGTGCCACCAGTTCGACAACCTTCTATGGCTACACCTTC	CATSSTTFYGYTF	TRBV24-1*01(304.5)	TRBJ1-2*01(214.1)	CDR_949	0	0	0	0	0	0	0	0	0	0	0	0	0	0	0	0	0	0	0	0	0	0	0	0	0	0	0	0	0	0	0	0	0	0	0	84	0	0	0	0	0	0	0	0	0
TGTGCCAGCAGCAAAGGGAGTAACTATGGCTACACCTTC	CASSKGSNYGYTF	TRBV7-9*01(360.1),TRBV7-9*02(360.1),TRBV7-9*03(360.1),TRBV7-9*04(360.1),TRBV7-9*05(347.1)	TRBJ1-2*01(228.7)	CDR_950	0	0	0	0	0	0	0	0	0	0	0	0	0	0	0	0	0	0	0	0	0	0	0	0	0	0	0	0	0	0	0	0	0	0	0	0	0	0	0	0	0	0	0	0	0
TGTGCCAGCAGTTTAGTTCAGGGTACCTATGGCTACACCTTC	CASSLVQGTYGYTF	TRBV28*01(285.9)	TRBJ1-2*01(218.1)	CDR_951	0	0	0	0	0	0	0	0	0	0	0	0	0	0	0	0	0	0	0	0	0	0	0	0	0	0	0	0	0	0	0	0	0	0	0	0	0	0	0	0	301	0	0	0	0
TGTGCCAGCTCACCACTGGACGGGAACACTGAAGCTTTCTTT	CASSPLDGNTEAFF	TRBV18*01(630.3)	TRBJ1-1*01(231.7)	CDR_952	0	0	0	0	0	0	0	0	0	0	0	0	0	0	0	0	0	0	0	21	0	0	0	0	0	0	0	0	0	0	0	0	0	0	0	0	0	0	0	0	0	0	0	0	0
TGTGCCAGCAATGGATTCGGTGGGTCCTACAATGAGCAGTTCTTC	CASNGFGGSYNEQFF	TRBV28*01(258.5)	TRBJ2-1*01(211.3)	CDR_953	0	0	0	0	0	0	0	0	0	0	0	0	0	0	0	0	0	0	0	0	0	0	38	0	0	0	0	0	0	0	0	0	0	0	0	0	0	0	0	0	0	0	0	0	0
TGTGCCAGCAGACAGGGACTAAACTATGGCTACACCTTC	CASRQGLNYGYTF	TRBV2*01(318.2),TRBV2*02(318.2),TRBV2*03(318.2)	TRBJ1-2*01(225.3)	CDR_954	0	0	0	0	0	0	0	0	0	0	0	0	0	0	0	0	0	0	0	0	0	0	0	0	0	0	0	0	0	0	0	0	0	40	0	0	0	0	0	0	0	0	0	0	0
TGTGCCAGCAGCGTCAGAGCGGGGCCCGCCTACGAGCAGTACTTC	CASSVRAGPAYEQYF	TRBV9*01(383.3),TRBV9*02(383.3),TRBV9*03(378.3)	TRBJ2-7*01(215.8)	CDR_955	0	0	0	0	0	0	0	0	0	0	0	0	0	0	0	0	0	0	0	0	0	0	0	0	0	0	0	0	0	0	0	153	162	0	0	0	0	0	0	0	0	0	0	0	0
TGTGCCTGGAGTGTAAGTCGCGGGAGGGGAATCTACGAGCAGTACTTC	CAWSVSRGRGIYEQYF	TRBV30*01(608.9),TRBV30*02(594.9),TRBV30*05(578.9)	TRBJ2-7*01(213.2)	CDR_956	0	0	0	0	0	0	0	0	0	0	0	0	0	0	0	0	95	0	0	0	0	0	0	0	0	0	0	0	0	0	0	0	0	0	0	0	0	0	0	0	0	0	0	0	0
TGCAGTGCTAGAGTACATGCGGGAGGGATTACCTACGAGCAGTACTTC	CSARVHAGGITYEQYF	TRBV20-1*01(423.8),TRBV20-1*05(418.8),TRBV20-1*07(418.8),TRBV20-1*02(413.8),TRBV20-1*06(413.8)	TRBJ2-7*01(223.2)	CDR_957	0	0	0	0	0	0	0	0	0	0	0	0	0	0	0	0	0	0	0	0	0	0	0	0	0	0	0	2094	220	27	0	0	0	0	0	0	0	0	0	0	0	0	0	0	0
TGTGCCATCCGGGAGGAGGACGGAAACACCATATATTTT	CAIREEDGNTIYF	TRBV10-3*01(256.8),TRBV10-3*02(256.8)	TRBJ1-3*01(228.3)	CDR_958	0	0	0	0	0	0	349	323	343	634	358	388	0	0	0	0	0	0	0	0	0	0	0	0	0	0	0	0	0	0	0	0	0	0	0	0	0	0	0	0	0	0	0	0	0
TGTGCCAGTAGACAGCCTGGACAGGGGACCGGGGAGCTGTTTTTT	CASRQPGQGTGELFF	TRBV27*01(250.3)	TRBJ2-2*01(226.3)	CDR_959	0	0	0	0	0	0	0	0	0	0	0	0	0	0	686	0	0	0	0	0	0	0	0	0	0	0	0	0	0	0	0	0	0	0	0	0	0	0	0	0	0	0	0	0	0
TGTGCCAGCAGCGGAACAGATTATCAGCCCCAGCATTTT	CASSGTDYQPQHF	TRBV2*01(318),TRBV2*02(318),TRBV2*03(318)	TRBJ1-5*01(223)	CDR_960	0	0	0	0	0	0	0	0	0	0	0	0	0	0	0	315	0	0	0	0	0	0	0	0	0	0	0	0	0	0	0	0	0	0	0	0	0	0	0	0	0	0	0	0	0
TGTGCCAGCAGCTTGGGTGTGGGAGACGGCTACAATGAGCAGTTCTTC	CASSLGVGDGYNEQFF	TRBV5-8*01(459.6),TRBV5-4*01(426.8)	TRBJ2-1*01(233.3)	CDR_961	0	0	0	0	0	0	601	951	369	1620	1104	560	0	0	0	0	0	0	0	0	0	0	0	0	0	0	0	0	0	0	0	0	0	0	0	0	0	0	0	0	0	0	0	0	0
TGTGCCAGTAAGAAGGGGTCGGGGTATGGCTACACCTTC	CASKKGSGYGYTF	TRBV19*01(318.9),TRBV19*02(318.9),TRBV19*03(318.9)	TRBJ1-2*01(205.7)	CDR_962	0	0	0	0	0	0	0	0	0	0	0	0	0	0	0	0	0	0	0	0	0	0	0	0	0	0	0	0	0	0	0	0	0	0	0	0	0	0	0	0	0	0	0	0	0
TGTGCCAGCAGCTCCCAGGGCAGGGGAAACTATGGCTACACCTTC	CASSSQGRGNYGYTF	TRBV9*01(373.7),TRBV9*02(373.7),TRBV9*03(373.7)	TRBJ1-2*01(227.2)	CDR_963	0	0	0	0	0	0	0	0	0	0	0	0	0	0	0	0	0	0	0	0	0	0	0	0	0	0	0	0	0	0	0	0	0	0	0	0	0	0	0	0	350	0	0	0	0
TGTGCCAGCACGCCGCACCTTAATGAAAAACTGTTTTTT	CASTPHLNEKLFF	TRBV2*01(312.8),TRBV2*02(312.8),TRBV2*03(312.8)	TRBJ1-4*01(224)	CDR_964	0	0	0	0	0	0	0	0	0	0	0	0	0	0	0	0	0	0	0	0	0	0	0	0	0	0	0	0	0	0	68	141	271	0	0	0	0	0	0	0	0	0	0	0	0
TGTGCCATCAGTGTGGGGGGCCAAACTGGAAACACCATATATTTT	CAISVGGQTGNTIYF	TRBV10-3*01(274.1),TRBV10-3*02(274.1)	TRBJ1-3*01(238.8)	CDR_965	0	0	0	0	0	0	0	0	0	0	0	0	0	0	0	0	0	0	0	0	0	0	35	0	0	0	0	0	0	0	0	0	0	0	0	0	0	0	0	0	0	0	0	0	0
TGTGCCAGCAGTTTAAAGCGGGCGAACACCGGGGAGCTGTTTTTT	CASSLKRANTGELFF	TRBV12-3*01(268.3),TRBV12-4*01(268.3),TRBV12-4*02(256.9)	TRBJ2-2*01(256.1)	CDR_966	0	0	0	0	0	0	0	0	0	0	0	236	0	0	0	0	0	0	0	0	0	0	0	0	0	0	0	0	0	0	0	0	0	0	0	0	0	0	0	0	0	0	0	0	0
TGTGCCAGCAGCCAAAAAGCGGGACTCACCTACGAGCAGTACTTC	CASSQKAGLTYEQYF	TRBV5-5*01(416.7),TRBV5-5*02(416.7),TRBV5-5*03(416.7),TRBV5-6*01(401.9)	TRBJ2-7*01(204.9)	CDR_967	0	0	0	0	0	0	0	0	0	0	0	0	0	0	0	0	0	0	0	0	0	0	0	0	0	0	0	0	0	0	0	0	0	27	0	0	0	0	0	0	0	0	0	0	0
TGTGCCAGTAGTATAGGAGGACTAGCGGGGGCCCAAGAGACCCAGTACTTC	CASSIGGLAGAQETQYF	TRBV19*01(348.4),TRBV19*02(348.4),TRBV19*03(323.4)	TRBJ2-5*01(230.6)	CDR_968	0	0	0	0	0	0	0	0	0	0	0	0	0	0	0	0	0	0	0	0	0	0	0	0	0	0	0	0	0	0	0	0	0	0	0	0	0	0	0	0	0	0	0	0	0
TGTGCCAGCATGGAGGGACTAGCGGGAATCTACGAGCAGTACTTC	CASMEGLAGIYEQYF	TRBV28*01(261.4)	TRBJ2-7*01(214.6)	CDR_969	0	0	0	0	0	0	0	0	0	0	0	0	0	0	0	0	0	0	0	0	0	0	0	0	0	0	0	0	0	0	0	0	0	0	0	0	0	0	0	0	0	0	0	0	0
TGTGCCAGCAGTTTATTCGGGGGACAAGGGAGCGAGCAGTACTTC	CASSLFGGQGSEQYF	TRBV27*01(291.8)	TRBJ2-7*01(197.6)	CDR_970	0	0	0	0	0	0	0	0	0	0	0	0	0	0	0	0	0	0	0	0	0	83	0	0	0	0	0	0	0	0	0	0	0	0	0	0	0	0	0	0	0	0	0	0	0
TGTGCCACCAGTAAGTCAGGGGGCAACTATGGCTACACCTTC	CATSKSGGNYGYTF	TRBV24-1*01(305)	TRBJ1-2*01(225.2)	CDR_971	0	0	0	0	0	0	0	0	0	0	0	0	0	0	0	0	0	0	0	0	0	0	0	0	0	0	0	0	0	9	0	0	0	0	0	0	0	0	0	0	0	0	0	0	0
TGTGCCAGCAGTCGATTACTAGCGGGAGGGCCTTACGAGCAGTACTTC	CASSRLLAGGPYEQYF	TRBV27*01(269.4)	TRBJ2-7*01(207.3)	CDR_972	0	0	0	0	0	0	0	0	0	0	0	0	0	0	0	0	0	0	0	0	0	0	0	0	0	0	0	0	0	0	0	0	0	0	0	0	0	0	0	0	0	0	0	0	0
TGCGCCAGCAGCCAAGATTATACGCAGCCCCAGCATTTT	CASSQDYTQPQHF	TRBV4-1*01(535)	TRBJ1-5*01(199)	CDR_973	0	0	0	0	0	0	0	0	0	0	0	0	0	0	0	0	0	0	0	0	10	0	0	0	0	0	0	0	0	0	0	0	0	0	0	0	0	0	0	0	0	0	0	0	0
TGTGCCAGCAGCTCCGGGACTAGCGGGATCTCCTACAATGAGCAGTTCTTC	CASSSGTSGISYNEQFF	TRBV7-9*01(365.6),TRBV7-9*02(365.6),TRBV7-9*03(365.6),TRBV7-9*04(360.6),TRBV7-9*05(335.7)	TRBJ2-1*01(247.4)	CDR_974	0	0	0	0	0	0	0	0	0	0	0	0	0	610	0	0	0	0	0	0	0	0	0	0	0	0	0	0	0	0	0	0	0	0	0	0	0	0	0	0	0	0	0	0	0
TGTGCCAGCAGTCCGGGAAGCGGGGGCACCTACAATGAGCAGTTCTTC	CASSPGSGGTYNEQFF	TRBV27*01(268.4)	TRBJ2-1*01(237.7)	CDR_975	0	0	0	0	0	0	0	0	0	0	0	0	0	0	893	0	0	0	0	0	0	0	0	0	0	0	0	0	0	0	0	0	0	0	0	0	0	0	0	0	0	0	0	0	0
TGTGCCAGTAGTCCCGGGACAGGACTCTACGAGCAGTACTTC	CASSPGTGLYEQYF	TRBV19*01(327.9),TRBV19*02(327.9),TRBV19*03(323.9)	TRBJ2-7*01(218.7)	CDR_976	0	0	0	0	0	0	0	0	0	0	0	0	0	0	0	0	211	0	0	0	0	0	0	0	0	0	0	0	0	0	0	0	0	0	0	0	0	0	0	0	0	0	0	0	0
TGTGCCACTGCGCAGGGGGTCTCTGGAAACACCATATATTTT	CATAQGVSGNTIYF	TRBV6-1*01(234.3),TRBV6-6*03(220.3),TRBV6-6*04(220.3)	TRBJ1-3*01(247.7)	CDR_977	0	0	0	0	0	0	0	0	0	0	0	0	0	0	0	0	0	0	0	0	0	0	0	0	0	0	0	0	0	0	0	0	0	0	0	0	0	0	0	0	0	0	0	0	0
TGTGCCAGCAGTCTGGAACGGGACACCCGGGGGGACACCATATATTTT	CASSLERDTRGDTIYF	TRBV28*01(270.7)	TRBJ1-3*01(209.4)	CDR_978	0	0	0	0	0	0	0	0	0	0	0	0	0	0	0	0	0	0	0	0	0	0	0	0	0	0	0	0	0	0	0	195	0	0	0	0	0	0	0	0	0	0	0	0	0
TGTGCCAGCAGTTCATGGACGGACAGCCTTATGTACGAGCAGTACTTC	CASSSWTDSLMYEQYF	TRBV28*01(281.9)	TRBJ2-7*01(204)	CDR_979	0	0	0	0	0	0	326	0	227	0	352	317	0	0	0	0	0	0	0	0	0	0	0	0	0	0	0	0	0	0	0	0	0	0	0	0	0	0	0	0	0	0	0	0	0
TGCGCCAGCAGCTTCGCCGGGACCGGCAGCTCCTACGAGCAGTACTTC	CASSFAGTGSSYEQYF	TRBV5-1*01(429.3),TRBV5-1*02(401.3)	TRBJ2-7*01(238.5)	CDR_980	0	0	0	0	0	0	0	0	0	0	0	0	0	0	0	0	0	0	0	0	0	0	0	0	0	305	0	0	0	0	0	0	0	0	0	0	0	0	0	0	0	0	0	0	0
TGTGCCAGCAGTACAATTCGGGAGAGCAATCAGCCCCAGCATTTT	CASSTIRESNQPQHF	TRBV28*01(273.8)	TRBJ1-5*01(242.4)	CDR_981	0	0	0	0	0	0	0	0	0	0	0	0	0	0	0	0	0	0	0	0	0	89	95	0	0	0	0	0	0	0	0	0	0	0	0	0	0	0	0	0	0	0	0	0	0
TGTGCCAGCAGCCCTTCCTTTCCGGGACTAGCGGTTCCCTACGAGCAGTACTTC	CASSPSFPGLAVPYEQYF	TRBV16*01(323.5),TRBV16*03(319.5)	TRBJ2-7*01(217.2)	CDR_982	0	0	0	0	0	0	0	0	0	0	0	0	0	0	0	0	0	0	0	0	0	0	0	0	0	0	0	0	0	0	0	0	0	0	0	0	0	0	0	0	0	0	0	119	0
TGTGCCTTTCGAGTAGTACCCTCTAACTATGGCTACACCTTC	CAFRVVPSNYGYTF	TRBV30*01(569.6),TRBV30*05(568.6),TRBV30*02(555.6)	TRBJ1-2*01(228.8)	CDR_983	0	0	0	0	0	0	0	0	0	0	0	0	0	0	0	0	0	0	0	0	0	0	0	0	0	0	0	592	187	0	0	0	0	0	0	0	0	0	0	0	0	0	0	0	0
TGTGCCAGCAGCGCTCAGGGGACGGCTAACTATGGCTACACCTTC	CASSAQGTANYGYTF	TRBV7-8*03(346.6),TRBV7-8*01(342.9),TRBV7-2*01(300.8),TRBV7-8*02(287.9),TRBV7-2*04(284.6)	TRBJ1-2*01(242.2)	CDR_984	0	0	0	0	0	0	0	0	0	0	0	0	0	0	0	0	0	0	0	0	0	0	84	0	0	0	0	0	0	0	0	0	0	0	0	0	0	0	0	0	0	0	0	0	0
TGTGCCAGCGAAAGGGACAGGGGCGGTAATGAAAAACTGTTTTTT	CASERDRGGNEKLFF	TRBV2*01(308.2),TRBV2*02(308.2),TRBV2*03(308.2)	TRBJ1-4*01(225)	CDR_985	0	0	0	0	0	0	0	0	0	0	0	0	0	0	0	0	0	0	0	21	0	0	0	0	0	0	0	0	0	0	0	0	0	0	0	0	0	0	0	0	0	0	0	0	0
TGCGCCAGCAGCCGGACCTACCAGAGCTCCTACGAGCAGTACTTC	CASSRTYQSSYEQYF	TRBV4-1*01(500.4)	TRBJ2-7*01(244.5)	CDR_986	0	0	0	0	0	0	0	0	0	0	0	0	0	0	0	0	0	0	0	0	0	0	0	0	0	0	0	0	0	0	0	0	0	0	0	0	0	0	0	0	0	0	0	0	0
TGTGCCAGCAGTTGGGCTCGGGACAGCCCCTACGAGCAGTACTTC	CASSWARDSPYEQYF	TRBV28*01(275.9)	TRBJ2-7*01(222.5)	CDR_987	0	0	0	0	0	0	0	0	0	0	0	0	0	0	0	0	0	0	0	0	0	0	0	0	0	0	0	0	0	0	0	0	0	0	0	0	0	0	0	0	291	0	0	0	0
TGTGCCTGGAGTGTACCGAGCAGGGGTCTCTATGGCTACACCTTC	CAWSVPSRGLYGYTF	TRBV30*01(617.8),TRBV30*02(603.8),TRBV30*05(582.8)	TRBJ1-2*01(211.7)	CDR_988	0	0	0	0	0	0	0	0	0	0	0	0	0	0	0	0	0	0	0	0	0	0	0	0	0	0	0	0	0	0	0	0	0	0	0	0	0	0	0	0	0	0	0	0	0
TGTGCCACCAGCAGTCCACAGGAGGCGGGGGGGATCTACGAGCAGTACTTC	CATSSPQEAGGIYEQYF	TRBV15*02(292.9),TRBV15*01(288.9)	TRBJ2-7*01(210.9)	CDR_989	0	0	0	0	0	0	0	0	0	0	0	0	0	0	0	0	0	0	0	0	0	0	0	0	0	0	0	0	0	0	0	0	0	0	0	0	0	0	0	0	0	0	265	0	0
TGTGCCAGCAGTTCGACAGGGGGCAATCAGCCCCAGCATTTT	CASSSTGGNQPQHF	TRBV6-1*01(258.5),TRBV6-6*01(249.5),TRBV6-6*02(249.5)	TRBJ1-5*01(239.2)	CDR_990	0	0	0	0	0	0	0	0	0	0	0	0	0	0	0	0	0	0	0	0	0	0	38	0	0	0	0	0	0	0	0	0	0	0	0	0	0	0	0	0	0	0	0	0	0
TGTGCCAGCAGTTTGGGCGTTGCTGGGGAGCTGTTTTTT	CASSLGVAGELFF	TRBV28*01(282)	TRBJ2-2*01(211.4)	CDR_991	0	0	0	0	0	0	0	0	0	0	0	0	0	0	548	0	0	0	0	0	0	0	0	0	0	0	0	0	0	0	0	0	0	0	0	0	0	0	0	0	0	0	0	0	0
TGTGCCAGCTCACCTGGCACAGGGGTAAACTATGGCTACACCTTC	CASSPGTGVNYGYTF	TRBV18*01(617.9)	TRBJ1-2*01(225.8)	CDR_992	0	0	0	0	0	0	0	0	0	0	0	0	0	0	0	0	0	0	0	0	0	0	0	0	0	0	0	0	0	0	0	0	0	0	0	0	0	0	0	0	286	0	0	0	0
TGTGCCAGCAGCTTAGCGGGGTTTGGGACCGGGGAGCTGTTTTTT	CASSLAGFGTGELFF	TRBV11-2*01(455),TRBV11-3*01(427),TRBV11-2*03(421),TRBV11-2*02(416),TRBV11-1*01(380.7)	TRBJ2-2*01(227.2)	CDR_993	0	0	0	0	0	0	0	0	0	0	0	0	0	0	0	0	0	0	0	0	20	0	0	0	0	0	0	0	0	0	0	0	0	0	0	0	0	0	0	0	0	0	0	0	0
TGCGCCAGCAGTGAGTCAGGGTACAATCAGCCCCAGCATTTT	CASSESGYNQPQHF	TRBV10-2*01(301.6)	TRBJ1-5*01(233.9)	CDR_994	0	0	0	0	0	0	0	0	0	0	0	0	0	0	0	0	0	0	0	0	0	0	0	0	0	533	159	0	0	0	0	0	0	0	0	0	0	0	0	0	0	0	0	0	0
TGTGCCAGCAGTTTATCGGGGCAGGGGGCATTCTACGAGCAGTACTTC	CASSLSGQGAFYEQYF	TRBV27*01(298.9)	TRBJ2-7*01(215.3)	CDR_995	0	0	0	0	0	0	0	0	0	0	0	0	0	0	0	0	0	0	0	0	0	0	0	0	0	0	0	0	0	0	0	0	0	0	0	0	0	0	0	0	0	0	0	0	0
TGTGCCAGCAGCCCACTGGACGGAAAAAACTATGGCTACACCTTC	CASSPLDGKNYGYTF	TRBV7-9*01(365),TRBV7-9*02(365),TRBV7-9*03(365),TRBV7-9*04(365),TRBV7-9*05(341)	TRBJ1-2*01(225.6)	CDR_996	0	0	0	0	0	0	0	0	0	0	0	0	0	0	0	0	0	0	0	0	0	0	0	27	0	0	0	0	0	0	0	0	0	0	0	0	0	0	0	0	0	0	0	0	0
TGTGCCAGCAGCTCTTCTAGCGTCCAGGGCGAGCAGTACTTC	CASSSSSVQGEQYF	TRBV5-4*01(431.9),TRBV5-8*01(431.1),TRBV5-4*02(412.5)	TRBJ2-7*01(195.9)	CDR_997	0	0	0	0	0	0	0	0	0	0	0	0	0	0	0	0	128	0	0	0	0	0	0	0	0	0	0	0	0	0	0	0	0	0	0	0	0	0	0	0	0	0	0	0	0
TGTGCCTCAAAAGGGGGCGCCTATAATGAAAAACTGTTTTTT	CASKGGAYNEKLFF	TRBV28*01(241.2)	TRBJ1-4*01(225)	CDR_998	0	0	0	0	0	0	0	0	0	0	0	0	0	0	0	0	0	0	0	0	0	0	0	0	0	0	0	0	0	0	0	0	0	0	0	0	0	0	0	0	0	0	0	0	0
TGTGCCAGCTCACCGACTCTTGGTGAGCAGTTCTTC	CASSPTLGEQFF	TRBV18*01(627.6)	TRBJ2-1*01(148.8)	CDR_999	0	0	0	0	0	0	0	0	0	0	0	0	0	0	0	0	0	0	0	0	0	0	0	0	0	0	0	0	0	0	0	0	0	0	0	0	0	0	0	0	0	0	0	0	0
TGTGCCTGGATAGGAGAGGGACACACTGAAGCTTTCTTT	CAWIGEGHTEAFF	TRBV30*02(586.5),TRBV30*01(572.5),TRBV30*05(567.5)	TRBJ1-1*01(207.5)	CDR_1000	0	0	0	0	0	0	0	0	0	0	0	0	0	0	0	0	0	0	0	0	0	0	0	0	0	0	0	0	0	0	0	0	0	0	0	0	0	0	0	0	0	0	0	0	0
TGTGCCAGCAGTGGGCAGAGAAACTCCTACGAGCAGTACTTC	CASSGQRNSYEQYF	TRBV6-1*01(249.8),TRBV6-6*04(212.2),TRBV6-6*03(210.1)	TRBJ2-7*01(229.6)	CDR_1001	0	0	0	0	0	0	0	0	0	0	0	0	0	0	0	0	0	0	0	0	0	138	0	0	0	0	0	0	0	0	0	0	0	0	0	0	0	0	0	0	0	0	0	0	0
TGCAGTGCTAAACCCCCGGGGGGCACTGAAGCTTTCTTT	CSAKPPGGTEAFF	TRBV20-1*01(408.8),TRBV20-1*02(408.8),TRBV20-1*03(408.8),TRBV20-1*06(408.8),TRBV20-1*07(408.8)	TRBJ1-1*01(216.8)	CDR_1002	0	0	0	0	0	0	0	0	0	0	0	0	0	0	0	0	0	0	0	0	0	0	0	0	0	0	0	0	0	0	0	0	0	0	0	0	0	0	0	0	0	0	0	0	0
TGTGCCAGCAGTTATTTGGACACCGGGGAGCTGTTTTTT	CASSYLDTGELFF	TRBV6-2*01(271.4),TRBV6-3*01(271.4)	TRBJ2-2*01(232)	CDR_1003	0	0	0	0	0	0	0	0	0	0	0	0	0	0	0	0	0	0	0	0	0	0	0	0	0	0	0	0	0	0	0	0	0	0	0	0	0	0	0	0	0	0	0	0	0
TGCAGTGCTAGAAGTGGCGGGTTCTTT	CSARSGGFF	TRBV20-1*01(418.3),TRBV20-1*05(418.3),TRBV20-1*07(418.3),TRBV20-1*02(413.3),TRBV20-1*06(413.3)	TRBJ1-1*01(168.9)	CDR_1004	0	0	0	0	0	0	0	0	0	0	0	0	0	0	0	0	0	0	0	0	0	0	0	0	0	0	0	0	0	0	0	0	0	0	0	0	0	0	0	0	0	0	0	0	0
TGTGCCAGCAGTCCGACAGGGAACTATGGCTACACCTTC	CASSPTGNYGYTF	TRBV27*01(266.7)	TRBJ1-2*01(225.1)	CDR_1005	0	0	0	0	0	0	0	0	0	0	0	0	0	0	0	0	0	0	0	0	0	0	0	0	0	0	0	0	0	0	0	0	0	0	0	0	0	0	0	0	0	0	193	0	0
TGTGCCAGCAGTCGGACAGGGAAGGAAAAACTGTTTTTT	CASSRTGKEKLFF	TRBV12-3*01(248.4),TRBV12-4*01(248.4),TRBV12-4*02(237.6)	TRBJ1-4*01(204.9)	CDR_1006	0	0	0	0	0	0	0	0	0	0	0	0	0	0	0	0	0	0	0	0	0	0	0	0	0	0	0	0	0	0	0	0	0	0	0	0	0	0	0	0	0	0	0	0	0
TGTGCCAGTAGTATAGATCTCGGGACAGGAGGAAATAGCAATCAGCCCCAGCATTTT	CASSIDLGTGGNSNQPQHF	TRBV19*01(367.4),TRBV19*02(367.4),TRBV19*03(317.5)	TRBJ1-5*01(252.4)	CDR_1007	0	483	0	0	0	0	0	0	0	0	0	0	0	0	0	0	0	0	0	0	0	0	0	0	0	0	0	0	0	0	0	0	0	0	0	0	0	0	0	0	0	0	0	0	0
TGTGCCAGCAGTCGACCTCCGGGACTAGCGGGAGGACCTTACAATGAGCAGTTCTTC	CASSRPPGLAGGPYNEQFF	TRBV12-3*01(255.4),TRBV12-4*01(255.4),TRBV12-4*02(243.8)	TRBJ2-1*01(206.3)	CDR_1008	0	0	0	0	0	0	0	0	0	0	0	0	0	0	0	0	0	0	0	0	0	0	0	0	0	0	0	0	0	0	0	0	0	0	0	0	0	0	0	0	0	0	0	0	0
TGTGCCAGCAGCTTAGGGGTCATTAACTATGGCTACACCTTC	CASSLGVINYGYTF	TRBV7-2*01(370),TRBV7-2*04(368.5),TRBV7-2*02(357),TRBV7-8*01(355.9)	TRBJ1-2*01(231.7)	CDR_1009	0	0	0	0	0	0	0	0	0	0	0	0	0	0	0	0	0	0	0	0	0	0	0	0	0	0	0	0	0	0	0	0	0	0	202	0	0	0	0	0	0	0	0	0	0
TGCGCCAGCAGCCCCCTCGGGCAGATATCTAACTATGGCTACACCTTC	CASSPLGQISNYGYTF	TRBV4-1*01(494)	TRBJ1-2*01(240.7)	CDR_1010	446	0	56	180	0	61	0	0	0	0	0	0	0	0	0	0	0	0	0	0	0	0	0	0	0	0	0	0	0	0	0	0	0	0	0	0	0	0	0	0	0	0	0	0	0
TGTGCCAGTAGGCCCGGGGCGGACCCCTACAATGAGCAGTTCTTC	CASRPGADPYNEQFF	TRBV19*01(322.5),TRBV19*02(322.5),TRBV19*03(322.5)	TRBJ2-1*01(205.9)	CDR_1011	0	0	0	0	0	0	0	0	0	0	0	0	0	0	0	0	0	0	0	0	0	0	0	0	0	282	0	0	0	0	0	0	0	0	0	0	0	0	0	0	0	0	0	0	0
TGTGCCAGCAGCTCCGTAGGGCGGGGGGCTTACACCGGGGAGCTGTTTTTT	CASSSVGRGAYTGELFF	TRBV7-3*01(354.5),TRBV7-3*04(329.7)	TRBJ2-2*01(236.6)	CDR_1012	0	0	0	0	0	0	0	0	0	0	0	0	0	0	0	0	0	0	0	0	0	0	0	0	0	0	0	0	0	0	0	0	0	31	0	0	0	0	0	0	0	0	0	0	0
TGTGCCAGCAGTGAAGCGGCTGGCTACACCTTC	CASSEAAGYTF	TRBV6-1*01(280.9)	TRBJ1-2*01(203.6)	CDR_1013	0	0	0	0	0	0	0	0	0	0	0	0	0	0	0	0	0	0	0	0	0	0	0	0	0	0	0	0	0	0	0	0	0	0	0	0	0	0	0	0	0	0	0	0	0
TGTGCCAGTAGTATAGATGGGGACAGACCCTACGGCTCCTACAATGAGCAGTTCTTC	CASSIDGDRPYGSYNEQFF	TRBV19*01(357.8),TRBV19*02(357.8),TRBV19*03(322.8)	TRBJ2-1*01(224.2)	CDR_1014	0	0	0	0	0	0	0	0	0	0	0	0	0	0	0	0	0	0	0	0	0	0	0	0	0	0	0	0	0	0	0	0	0	82	224	91	0	0	0	0	0	0	0	0	0
TGTGCCAGCACCTCCCTGGGCGGGGGGGCGAGAGAGCAGTACTTC	CASTSLGGGAREQYF	TRBV28*01(258.3)	TRBJ2-7*01(198.9)	CDR_1015	0	0	0	0	0	0	0	0	0	0	0	0	0	0	0	0	0	0	0	0	0	80	0	15	0	0	0	0	0	0	0	0	0	0	0	0	0	0	0	0	0	0	0	0	0
TGTGCCAGCTCACCCCTGGGGGACAGGCCCGGAAACACCATATATTTT	CASSPLGDRPGNTIYF	TRBV18*01(618.9)	TRBJ1-3*01(229)	CDR_1016	0	0	0	0	0	0	0	0	0	0	0	0	0	0	0	0	0	0	0	0	0	0	0	0	0	0	0	0	0	0	45	0	0	0	0	0	0	0	0	0	0	0	0	0	0
TGTGCCAGCAGCCAAGGGACTAGCGGGAGGAATGAGCAGTTCTTC	CASSQGTSGRNEQFF	TRBV4-2*01(514.1),TRBV4-3*01(500.1),TRBV4-3*03(480.1),TRBV4-2*02(470.1),TRBV4-3*02(455.7)	TRBJ2-1*01(181.2)	CDR_1017	0	0	0	0	0	0	0	0	0	0	0	0	0	0	0	0	0	0	0	0	0	0	0	0	0	0	0	0	0	0	0	0	0	0	0	0	0	0	0	0	0	0	0	0	0
TGTGCCAGCAGTAAACAGGTTAGCTCCTACGAGCAGTACTTC	CASSKQVSSYEQYF	TRBV6-1*01(252.5),TRBV6-6*03(234.5),TRBV6-6*04(226.8)	TRBJ2-7*01(237.5)	CDR_1018	0	0	0	0	0	0	0	0	0	0	0	0	0	0	0	0	0	0	0	0	0	0	0	0	0	0	0	0	0	0	0	0	0	75	433	247	0	0	0	0	0	0	0	0	0
TGCGCCAGCAGCCCCATACCAGGGTTGGAAGGCTACACCTTC	CASSPIPGLEGYTF	TRBV5-1*01(412.9),TRBV5-1*02(397.9)	TRBJ1-2*01(196.5)	CDR_1019	0	0	0	0	0	0	0	0	0	0	0	0	0	0	0	0	0	0	0	0	0	0	0	0	0	0	0	0	0	0	0	0	0	0	0	0	0	0	0	0	329	0	0	0	0
TGTGCCAGCAGTTTTTCTGGAGGGGGCACCTACGAGCAGTACTTC	CASSFSGGGTYEQYF	TRBV12-3*01(258.2),TRBV12-4*01(258.2),TRBV12-4*02(218.4)	TRBJ2-7*01(213)	CDR_1020	0	0	0	0	0	0	0	0	0	0	0	0	0	0	0	0	0	0	0	0	0	0	0	0	0	0	0	0	0	0	0	0	0	0	0	0	0	0	0	0	0	0	0	0	0
TGTGCCAGCAGCGTAGACCCAGGCACAGATACGCAGTATTTT	CASSVDPGTDTQYF	TRBV9*01(392.9),TRBV9*02(392.9),TRBV9*03(377.9)	TRBJ2-3*01(238.5)	CDR_1021	0	440	0	0	0	0	0	0	0	0	0	0	0	0	0	0	0	0	0	0	0	0	0	0	0	0	0	0	0	0	0	0	0	0	0	0	0	0	0	0	0	0	0	0	0
TGTGCCAGCAGTCGACAGGGGATAACCGTCGAGCAGTACTTC	CASSRQGITVEQYF	TRBV6-1*01(251.8),TRBV6-6*04(246),TRBV6-6*03(206.1)	TRBJ2-7*01(195)	CDR_1022	918	0	84	235	163	0	0	0	0	0	0	0	0	0	0	0	0	0	0	0	0	0	0	0	0	0	0	0	0	0	0	0	0	0	0	0	0	0	0	0	0	0	0	0	0
TGTGCCACCACCCCCGATTTAAGCTACGAGCAGTACTTC	CATTPDLSYEQYF	TRBV24-1*01(294)	TRBJ2-7*01(198.8)	CDR_1023	0	0	0	0	0	0	0	0	0	0	0	0	0	0	0	0	0	0	0	0	0	115	87	30	0	0	0	0	0	0	0	0	0	0	0	0	0	0	0	0	0	0	0	0	0
TGTGCCAGCAGACCAAGAGGACAGTCCCTCTATGGCTACACCTTC	CASRPRGQSLYGYTF	TRBV12-3*01(252),TRBV12-4*01(252),TRBV12-4*02(240)	TRBJ1-2*01(215.3)	CDR_1024	0	0	0	452	198	0	0	0	0	0	0	0	0	0	0	0	0	0	0	0	0	0	0	0	0	0	0	0	0	0	0	0	0	0	0	0	0	0	0	0	0	0	0	0	0
TGTGCCAGCAGTTTACCATACCGCTACCCCGGAAGAACCTACGAGCAGTACTTC	CASSLPYRYPGRTYEQYF	TRBV12-3*01(274.4),TRBV12-4*01(274.4),TRBV12-4*02(262.3)	TRBJ2-7*01(212.9)	CDR_1025	0	0	0	0	0	0	0	0	0	0	0	0	0	0	0	0	0	0	0	0	0	0	0	0	0	0	0	0	0	0	0	0	0	0	0	0	0	0	0	0	0	0	0	0	0
TGCAGCGTGAGGGCGGGGGGCAATGAGCAGTTCTTC	CSVRAGGNEQFF	TRBV29-1*01(283.7),TRBV29-1*02(269.7)	TRBJ2-1*01(198.1)	CDR_1026	0	0	0	0	0	0	0	0	0	0	0	0	0	0	0	0	0	0	0	0	0	169	64	23	0	0	0	0	0	0	0	0	0	0	0	0	0	0	0	0	0	0	0	0	0
TGTGCCAGTAGGCTGACAGATGAAGCTTTCTTT	CASRLTDEAFF	TRBV19*01(323.9),TRBV19*02(323.9),TRBV19*03(323.9)	TRBJ1-1*01(199.8)	CDR_1027	0	0	0	0	0	0	0	0	0	0	0	0	0	0	0	0	0	0	0	0	0	0	0	0	0	0	0	0	0	16	0	0	0	0	0	0	0	0	0	0	0	0	0	0	0
TGTGCCAGCAGCCGGACACCGAGGGGTAATTCACCCCTCCACTTT	CASSRTPRGNSPLHF	TRBV5-6*01(425.1),TRBV5-5*01(410.9),TRBV5-5*02(407.8),TRBV5-5*03(407.8)	TRBJ1-6*01(224.3),TRBJ1-6*02(199.4)	CDR_1028	0	0	0	148	0	0	0	0	0	0	0	0	0	0	0	0	0	0	0	0	0	0	0	0	0	0	0	0	0	0	0	0	0	0	0	0	0	0	0	0	0	0	0	0	0
TGTGCCAGCTCACCACCCTCGCGTCCCTACGAGCAGTACTTC	CASSPPSRPYEQYF	TRBV18*01(631.7)	TRBJ2-7*01(219.3)	CDR_1029	0	0	0	0	0	0	0	0	0	0	0	0	0	0	0	0	0	0	0	0	0	0	0	0	0	0	0	0	97	0	0	0	0	0	0	0	0	0	0	0	0	0	0	0	0
TGTGCCAGCAGCGCAACGGTGGGGACAGGGGCAGGGGAGCAGTACTTC	CASSATVGTGAGEQYF	TRBV7-8*03(351.4),TRBV7-8*01(349.5),TRBV7-2*01(312.2),TRBV7-8*02(296.5),TRBV7-2*04(294.5)	TRBJ2-7*01(189.9)	CDR_1030	0	0	0	0	0	0	0	0	0	0	0	0	0	0	0	0	0	0	0	0	0	0	0	0	0	0	0	0	0	0	0	0	0	0	0	0	0	0	0	0	0	0	0	0	0
TGTGCCAGCAGTTTACGTTTCCGTATGGAGCAGCAACGCGAGCAGTACTTC	CASSLRFRMEQQREQYF	TRBV12-3*01(257.7),TRBV12-4*01(257.7),TRBV12-4*02(247.4)	TRBJ2-7*01(196.3)	CDR_1031	0	0	0	0	0	0	0	0	0	0	0	0	0	0	0	0	0	0	0	0	0	0	0	0	0	0	0	0	158	22	0	0	0	0	0	0	0	0	0	0	0	0	0	0	0
TGTGCCAGCAGTTTAGGGTTTGAGGACAGGGGGCAGTACGAGCAGTACTTC	CASSLGFEDRGQYEQYF	TRBV28*01(286.7)	TRBJ2-7*01(204.9)	CDR_1032	0	0	0	0	0	0	0	0	0	0	0	0	0	0	0	0	0	0	0	0	0	0	0	0	0	0	0	0	0	0	0	0	0	0	0	0	0	0	0	0	357	0	0	0	0
TGTGCCAGCAGAGGACAGGGGATGACTGAAGCTTTCTTT	CASRGQGMTEAFF	TRBV2*01(315.9),TRBV2*02(315.9),TRBV2*03(315.9)	TRBJ1-1*01(213.1)	CDR_1033	0	0	0	0	0	0	0	0	0	0	0	0	0	0	0	0	0	0	0	0	0	0	59	0	0	0	0	0	0	0	0	0	0	0	0	0	0	0	0	0	0	0	0	0	0
TGTGCCAGCACCCTAGCGGGTACTAGCACAGATACGCAGTATTTT	CASTLAGTSTDTQYF	TRBV9*01(368.9),TRBV9*02(368.9),TRBV9*03(361.9)	TRBJ2-3*01(254.3)	CDR_1034	0	2337	0	0	0	95	0	0	0	0	0	0	0	0	0	0	0	0	0	0	0	0	0	0	0	0	0	0	0	0	0	0	0	0	0	0	0	0	0	0	0	0	0	0	0
TGCGCCAGCAGGGGGACAGGGGACGAGCAGTACTTC	CASRGTGDEQYF	TRBV10-1*01(283),TRBV10-1*02(283)	TRBJ2-7*01(169.9)	CDR_1035	0	0	0	0	0	0	0	0	0	0	0	0	0	0	0	0	0	0	0	0	0	0	0	0	0	0	0	0	0	0	0	0	0	0	0	0	22	0	0	0	0	0	0	0	0
TGTGCCAGCAGCCTGACAGGGTTGGATGAAAAACTGTTTTTT	CASSLTGLDEKLFF	TRBV28*01(264.3)	TRBJ1-4*01(213.7)	CDR_1036	0	0	0	0	0	0	0	0	0	0	0	0	0	0	0	0	0	0	0	0	0	0	0	0	0	315	0	0	0	0	0	0	0	0	0	0	0	0	0	0	0	0	0	0	0
TGTGCCAGCAGTTTTAAGGGACAATTCTTGAACACCGGGGAGCTGTTTTTT	CASSFKGQFLNTGELFF	TRBV12-3*01(261.3),TRBV12-4*01(261.3),TRBV12-4*02(253.3)	TRBJ2-2*01(243.4)	CDR_1037	0	0	0	0	0	0	0	0	0	0	0	0	0	0	0	0	0	0	0	0	0	0	55	0	0	0	0	0	0	0	0	0	0	0	0	0	0	0	0	0	0	0	0	0	0
TGTGCCAGCAGTCATCTAGCGGGAGGAAGCTACAATGAGCAGTTCTTC	CASSHLAGGSYNEQFF	TRBV27*01(269.8)	TRBJ2-1*01(227)	CDR_1038	0	0	0	0	0	0	0	0	0	0	0	0	0	640	927	0	0	0	0	0	0	0	0	0	0	0	0	0	0	0	0	0	0	0	0	0	0	0	0	0	0	0	0	0	0
TGTGCCAGCAGTTTGGGTGCTAAGGGCAATCAGCCCCAGCATTTT	CASSLGAKGNQPQHF	TRBV12-3*01(267.4),TRBV12-4*01(267.4),TRBV12-4*02(255.7)	TRBJ1-5*01(236.4)	CDR_1039	0	0	0	0	0	0	0	0	0	0	0	0	0	0	0	0	0	0	0	0	0	0	0	0	0	0	0	604	131	0	0	0	0	0	0	0	0	0	0	0	0	0	0	0	0
TGTGCCAGCAGTTTGACAGGGTACAGAGGGTTTAATTCACCCCTCCACTTT	CASSLTGYRGFNSPLHF	TRBV28*01(280.7)	TRBJ1-6*01(228.3),TRBJ1-6*02(203.9)	CDR_1040	0	0	0	0	0	0	0	0	0	0	0	0	0	0	0	0	0	0	0	0	0	0	0	0	0	0	0	0	0	0	0	0	0	0	0	0	0	177	0	0	0	0	0	0	0
TGTGCCAGCAGCTTAGCGTTGCCAGATTCACCCCTCCACTTT	CASSLALPDSPLHF	TRBV11-1*01(460.3),TRBV11-3*01(436.8),TRBV11-3*02(415.3)	TRBJ1-6*02(215.6),TRBJ1-6*01(190.4)	CDR_1041	0	0	0	0	0	0	0	0	0	0	0	0	0	0	0	0	0	0	0	0	0	0	0	0	0	0	0	0	0	0	0	0	0	0	0	0	0	0	0	0	0	0	0	0	0
TGTGCCAGCGGGCGGACAGGGGGTGAAAAACTGTTTTTT	CASGRTGGEKLFF	TRBV7-2*01(341),TRBV7-2*04(341),TRBV7-2*02(329),TRBV7-8*03(327.2)	TRBJ1-4*01(210)	CDR_1042	0	0	0	0	0	0	0	0	0	0	0	0	0	0	0	0	0	0	0	0	16	0	0	0	0	0	0	0	0	0	0	0	0	0	0	0	0	0	0	0	0	0	0	0	0
TGCAGTGCTGTCGCCTCCCTGGGGACAGGGGACCCCTACGAGCAGTACTTC	CSAVASLGTGDPYEQYF	TRBV20-1*01(403.5),TRBV20-1*02(403.5),TRBV20-1*03(403.5),TRBV20-1*06(403.5),TRBV20-1*07(403.5)	TRBJ2-7*01(216.8)	CDR_1043	0	0	0	0	0	0	0	0	0	0	0	0	0	0	0	0	0	0	0	0	0	0	0	0	0	0	0	0	0	0	0	0	0	0	0	0	0	0	0	0	0	0	0	0	0
TGTGCCACCAGCAGAGGGGTAACAGGGACGGGAGCTTTCTTT	CATSRGVTGTGAFF	TRBV15*01(299.6),TRBV15*02(293.6)	TRBJ1-1*01(184.3)	CDR_1044	0	0	0	0	0	0	0	0	0	0	0	0	0	0	0	0	0	0	0	0	0	0	0	0	0	0	0	0	0	0	0	0	0	0	0	0	0	0	0	0	0	0	0	0	0
TGTGCCAGCAGCCCGACTAGCGGGGATTCCTACGAGCAGTACTTC	CASSPTSGDSYEQYF	TRBV7-8*03(351.2),TRBV7-8*01(343.7),TRBV7-2*01(312.7),TRBV7-2*04(298.9)	TRBJ2-7*01(223.7)	CDR_1045	0	0	0	0	0	0	0	0	0	0	0	0	0	0	0	0	0	0	0	0	0	0	0	0	28	338	0	0	0	0	0	0	0	0	0	0	0	0	0	0	0	0	0	0	0
TGTGCCAGCATACCCGATAGCGGGAGTTTCGAGCAGTACTTC	CASIPDSGSFEQYF	TRBV2*02(317.6),TRBV2*01(314.6),TRBV2*03(314.6)	TRBJ2-7*01(197.2)	CDR_1046	0	0	0	0	0	0	0	0	0	0	0	0	0	0	0	0	0	0	0	0	0	0	0	0	0	0	0	0	0	0	0	0	0	0	0	0	0	0	0	0	0	0	0	0	0
TGCGCCAGCAGCTCAGCGGACCCCGACATCTATGGCTACACCTTC	CASSSADPDIYGYTF	TRBV5-1*01(416.2),TRBV5-1*02(399.2)	TRBJ1-2*01(216.2)	CDR_1047	0	0	0	0	0	47	0	0	0	0	0	0	0	0	0	0	0	0	0	0	0	0	0	0	0	0	0	0	0	0	0	0	0	0	0	0	0	0	0	0	0	0	0	0	0
TGTGCCAGCGGGGAGGGTACCTACGAGCAGTACTTC	CASGEGTYEQYF	TRBV2*01(309.3),TRBV2*02(309.3),TRBV2*03(309.3)	TRBJ2-7*01(217.4)	CDR_1048	0	0	0	0	0	0	0	0	0	0	0	0	0	0	0	0	0	0	0	0	0	0	40	0	0	0	0	0	0	0	0	0	0	0	0	0	0	0	0	0	0	0	0	0	0
TGTGCCAGCCGTCGCAGGGGGCAAAATGGCTACACCTTC	CASRRRGQNGYTF	TRBV28*01(250.6)	TRBJ1-2*01(207.9)	CDR_1049	0	0	0	0	0	0	0	0	0	0	0	0	0	0	0	0	0	0	0	0	0	0	0	0	0	0	0	0	0	0	0	0	0	28	0	0	0	0	0	0	0	0	0	0	0
TGTGCCAGCACGGAATTCAGGCTTAATTCACCCCTCCACTTT	CASTEFRLNSPLHF	TRBV6-2*01(251),TRBV6-3*01(251),TRBV6-1*01(241),TRBV6-6*03(227),TRBV6-6*04(227)	TRBJ1-6*01(235),TRBJ1-6*02(221)	CDR_1050	0	0	0	0	0	0	0	0	0	0	0	0	0	0	0	0	0	0	0	0	0	0	0	0	0	0	0	0	0	0	0	0	0	0	0	0	0	0	0	0	0	0	0	0	0
TGCAGTGCTAGTCGCGAGGTACAGATCGGCTACACCTTC	CSASREVQIGYTF	TRBV20-1*04(418.7),TRBV20-1*01(413.7),TRBV20-1*02(413.7),TRBV20-1*06(413.7),TRBV20-1*07(413.7)	TRBJ1-2*01(199.6)	CDR_1051	0	0	0	0	0	0	0	0	0	0	0	0	0	0	0	0	0	0	0	0	0	0	0	0	0	0	0	0	78	0	0	0	0	0	0	0	0	0	0	0	0	0	0	0	0
TGCGCCAGCAGCGCCGGGACTAGCGGGAGGTACGAGCAGTACTTC	CASSAGTSGRYEQYF	TRBV5-1*01(413.5),TRBV5-1*02(398.5)	TRBJ2-7*01(207.9)	CDR_1052	0	0	0	0	0	0	0	0	0	0	0	0	0	0	0	2089	8743	7453	0	0	0	0	0	0	0	0	0	0	0	0	0	0	0	0	0	0	0	0	0	0	0	0	0	0	0
TGTGCCAGCAGCTTAGAGACTAGCGGCCGACAGCAGTACTTC	CASSLETSGRQQYF	TRBV11-1*01(452),TRBV11-3*01(443.1),TRBV11-3*02(415.6),TRBV11-2*01(385.3)	TRBJ2-7*01(182.8)	CDR_1053	0	0	0	0	0	0	0	0	0	0	0	0	237	559	0	0	0	0	0	0	0	0	0	0	0	0	0	0	0	0	0	0	0	0	0	0	0	0	0	0	0	0	0	0	0
TGTGCCAGCAGTTTGAGGGGATCGGGCACTGAAGCTTTCTTT	CASSLRGSGTEAFF	TRBV6-1*01(256.8),TRBV6-6*01(232.7),TRBV6-6*02(232.7)	TRBJ1-1*01(217.4)	CDR_1054	0	0	0	0	0	0	0	0	0	0	0	0	0	0	0	0	0	0	0	0	0	0	0	0	0	0	0	0	0	0	0	0	0	35	0	0	0	0	0	0	0	0	0	0	0
TGTGCCTGTATGAGGGGGGATAATGAAAAACTGTTTTTT	CACMRGDNEKLFF	TRBV30*01(569.6),TRBV30*05(569.6),TRBV30*02(555.6)	TRBJ1-4*01(224.2)	CDR_1055	0	0	0	0	0	0	0	0	0	0	0	0	0	0	0	0	0	0	0	0	0	0	0	0	0	0	0	0	114	0	0	0	0	0	0	0	0	0	0	0	0	0	0	0	0
TGTGCCAGCAGCAGAGGGGTGGAGGACGAGCAGTACTTC	CASSRGVEDEQYF	TRBV6-1*01(248.5),TRBV6-6*03(218.7),TRBV6-6*04(217.9)	TRBJ2-7*01(198.6)	CDR_1056	0	0	0	0	0	0	0	0	0	0	0	0	484	1004	600	0	0	0	0	0	0	0	0	0	0	0	0	0	0	0	0	0	0	0	0	0	0	0	0	0	0	0	0	0	0
TGTGCCAGCGGTGAGGGAACCATGCCAGAAAGTTGGTATGGCTACACCTTC	CASGEGTMPESWYGYTF	TRBV6-1*01(252.3),TRBV6-6*03(208),TRBV6-6*04(208)	TRBJ1-2*01(213.2)	CDR_1057	803	0	0	0	230	49	0	0	0	0	0	0	0	0	0	0	0	0	0	0	0	0	0	0	0	0	0	0	0	0	0	0	0	0	0	0	0	0	0	0	0	0	0	0	0
TGTGCCAGCTCGGCAACGAAGTCACCCCTCCACTTT	CASSATKSPLHF	TRBV28*01(243.2)	TRBJ1-6*01(216),TRBJ1-6*02(181.8)	CDR_1058	0	0	0	0	0	0	0	0	0	0	0	0	0	0	0	0	0	0	12	0	11	0	0	0	0	0	0	0	0	0	0	0	0	0	0	0	0	0	0	0	0	0	0	0	0
TGTGCCAGCAGCTTTACCCCAGGGGGATACACTGAAGCTTTCTTT	CASSFTPGGYTEAFF	TRBV28*01(272.7)	TRBJ1-1*01(221)	CDR_1059	0	0	0	0	0	0	0	0	0	0	0	0	0	0	0	3515	360	1309	0	0	0	0	0	0	0	0	0	0	0	0	0	0	0	0	0	0	0	0	0	0	0	0	0	0	0
TGTGCCAGCAGTACCACCGGATTGGGTTACAATCAGCCCCAGCATTTT	CASSTTGLGYNQPQHF	TRBV28*01(269.5)	TRBJ1-5*01(233.2)	CDR_1060	0	0	0	0	0	0	0	0	0	0	0	0	360	1566	761	0	0	0	0	0	0	0	0	0	0	0	0	0	0	0	0	0	0	0	0	0	0	0	0	0	0	0	0	0	0
TGTGCCAGCAGTCCCACCGGGACAGCCGTTTATAGCAATCAGCCCCAGCATTTT	CASSPTGTAVYSNQPQHF	TRBV27*01(271.3)	TRBJ1-5*01(258.1)	CDR_1061	0	0	0	0	0	0	0	0	0	0	0	0	0	0	0	0	0	0	0	0	0	82	0	0	0	0	0	0	0	0	0	0	0	0	0	0	0	0	0	0	0	0	0	0	0
TGTGCTAGTGGTTTGGGATCGGGACTAGCGGGACGTCACCACGAGCAGTACTTC	CASGLGSGLAGRHHEQYF	TRBV12-5*01(289.4)	TRBJ2-7*01(190.4)	CDR_1062	0	0	0	0	0	0	0	0	0	0	0	0	0	0	0	0	0	0	0	0	0	0	0	0	0	0	0	0	0	0	0	0	0	0	0	0	0	0	0	0	0	0	0	0	0
TGTGCCAGCAGCCTTCTACCCGGACTAGCGGCGACCTACGAGCAGTACTTC	CASSLLPGLAATYEQYF	TRBV6-2*01(245.4),TRBV6-3*01(245.4)	TRBJ2-7*01(213.5)	CDR_1063	0	0	0	0	0	0	0	0	0	0	0	0	0	0	0	0	0	0	16	145	28	0	0	0	0	0	0	0	0	0	0	0	0	0	0	0	0	0	0	0	0	0	0	0	0
TGTGCCAGCAGCTTGGGGGCAGGTAGCCGCAACTCCTACGAGCAGTACTTC	CASSLGAGSRNSYEQYF	TRBV5-6*01(443.3),TRBV5-5*01(431.8),TRBV5-5*02(402.9),TRBV5-5*03(402.9),TRBV5-8*01(358)	TRBJ2-7*01(227.4)	CDR_1064	0	0	0	0	0	0	0	0	0	0	0	0	0	0	0	0	0	189	0	0	0	0	0	0	0	0	0	0	0	0	0	0	0	0	0	0	0	0	0	0	0	0	0	0	0
TGTGCCAGCAGCCAAGATCCACTAGCGGGTTCCTACGAGCAGTACTTC	CASSQDPLAGSYEQYF	TRBV3-1*01(584)	TRBJ2-7*01(229.3)	CDR_1065	0	0	0	0	0	0	0	0	0	0	0	0	0	0	0	0	0	0	0	0	0	0	0	0	0	0	0	0	0	0	0	0	0	0	0	0	0	0	0	0	0	0	0	0	0
TGTGCCAGCAGTCCGGGACAGGGAGGGATGGAAAAACTGTTTTTT	CASSPGQGGMEKLFF	TRBV28*01(271)	TRBJ1-4*01(202.3)	CDR_1066	0	0	0	0	0	0	0	0	0	0	0	0	0	0	0	0	0	0	0	0	0	0	0	0	0	0	0	0	0	0	0	0	0	0	0	0	21	0	0	0	0	0	0	0	0
TGCAGTGCTAGAGATCTTGGGCAGGGGAGCACTGAAGCTTTCTTT	CSARDLGQGSTEAFF	TRBV20-1*01(443.5),TRBV20-1*05(418.5),TRBV20-1*07(418.5),TRBV20-1*02(413.5),TRBV20-1*06(413.5)	TRBJ1-1*01(217.7)	CDR_1067	0	0	0	0	0	0	0	0	0	0	0	0	0	0	0	0	0	0	0	0	0	0	0	0	0	0	0	0	0	0	0	0	0	0	0	0	0	0	0	0	0	0	0	128	0
TGTGCCACCCGGGCCGGGGAAAAACTGTTTTTT	CATRAGEKLFF	TRBV2*01(300),TRBV2*02(300),TRBV2*03(300)	TRBJ1-4*01(205)	CDR_1068	0	0	0	0	0	0	0	0	0	0	0	0	0	0	0	0	0	0	0	0	0	0	0	0	0	0	0	0	0	0	0	0	0	0	0	0	0	0	0	0	0	0	0	0	0
TGTGCCAGCAGTGCCCACATGAACACCGGGGAGCTGTTTTTT	CASSAHMNTGELFF	TRBV2*01(328.3),TRBV2*03(328.3),TRBV2*02(323.3)	TRBJ2-2*01(245.6)	CDR_1069	0	0	0	0	0	0	0	0	0	0	0	0	0	0	0	0	0	0	0	0	0	0	0	0	0	0	0	0	0	0	0	0	0	0	0	98	0	0	0	0	0	0	0	0	0
TGCGCCAGCAGCTTGGGACTAGCGGGAGAATTGTCGTGGTACGAGCAGTACTTC	CASSLGLAGELSWYEQYF	TRBV5-1*01(434.1),TRBV5-1*02(402.1)	TRBJ2-7*01(205.9)	CDR_1070	0	0	0	0	0	0	0	0	0	0	0	0	0	0	0	0	0	0	0	0	0	0	0	0	0	0	0	0	0	0	0	0	0	0	0	0	54	390	582	39	0	0	0	0	0
TGTGCCAGCAGTGAACGATTAGCGGGAGGGCCTCTCACAGATACGCAGTATTTT	CASSERLAGGPLTDTQYF	TRBV2*01(338.2),TRBV2*03(338.2),TRBV2*02(323.2)	TRBJ2-3*01(205.2)	CDR_1071	0	0	0	0	0	0	0	0	0	0	0	0	0	0	0	0	86	0	0	0	0	0	0	0	0	0	0	0	0	0	0	0	0	0	0	0	0	0	0	0	0	0	0	0	0
TGTGCCAGCAGACCAGGGGGCGTCTATGGCTACACCTTC	CASRPGGVYGYTF	TRBV2*01(318.7),TRBV2*02(318.7),TRBV2*03(318.7)	TRBJ1-2*01(218.4)	CDR_1072	0	0	0	0	0	0	0	0	0	0	0	0	0	0	0	0	0	0	0	0	0	89	0	0	0	0	0	0	0	0	0	0	0	0	0	0	0	0	0	0	0	0	0	0	0
TGTGCCAGCAGCGAGGGGAGCGGGATAAGCTCCTACGAGCAGTACTTC	CASSEGSGISSYEQYF	TRBV11-2*03(438.1),TRBV11-2*01(419.1),TRBV11-2*02(394.1),TRBV11-3*01(359.7)	TRBJ2-7*01(236.1)	CDR_1073	0	0	0	0	0	0	0	0	0	0	0	0	0	0	0	211	0	0	0	0	0	0	0	0	0	0	0	0	0	0	0	0	0	0	0	0	0	0	0	0	0	0	0	0	0
TGTGCCAGCAGTATCGGGACAGCGAACCTCTATGGCTACACCTTC	CASSIGTANLYGYTF	TRBV28*01(269.6)	TRBJ1-2*01(215.5)	CDR_1074	0	0	0	0	0	0	0	0	0	0	0	0	0	0	0	1195	353	602	0	0	0	0	0	0	0	0	0	0	0	0	0	0	0	0	0	0	0	0	0	0	0	0	0	0	0
TGCGCTCCAGGGGGCACAGACTATGGCTACACCTTC	CAPGGTDYGYTF	TRBV20-1*01(375),TRBV20-1*02(375),TRBV20-1*03(375),TRBV20-1*06(375),TRBV20-1*07(375)	TRBJ1-2*01(223.6)	CDR_1075	0	0	0	0	0	0	0	0	0	0	0	0	0	0	0	0	0	0	0	0	0	0	0	0	0	0	0	0	113	11	0	0	0	0	0	0	0	0	0	0	0	0	0	0	0
TGTGCCAGCACAGTATCCCAGGGGTATAATTCACCCCTCCACTTT	CASTVSQGYNSPLHF	TRBV6-1*01(226),TRBV6-6*03(213),TRBV6-6*04(204.6)	TRBJ1-6*01(239.4),TRBJ1-6*02(216.9)	CDR_1076	0	0	0	0	0	0	0	0	0	0	0	0	0	0	0	0	0	0	0	0	0	0	0	0	0	0	0	0	0	0	0	0	0	0	0	0	27	0	0	0	0	0	0	0	0
TGTGCCAGTAGTGATAGGACCTATAATTCACCCCTCCACTTT	CASSDRTYNSPLHF	TRBV19*01(344.8),TRBV19*02(344.8),TRBV19*03(322.8)	TRBJ1-6*02(210.5),TRBJ1-6*01(192.1)	CDR_1077	0	0	0	0	0	0	0	0	0	0	0	0	0	0	0	0	0	0	0	0	0	0	0	63	0	0	0	0	0	0	0	0	0	0	0	0	0	0	0	0	0	0	0	0	0
TGTGCCAGTACCCTCGACAGAGCCGGGACTAGCTCCTACAATGAGCAGTTCTTC	CASTLDRAGTSSYNEQFF	TRBV19*01(318.4),TRBV19*02(318.4),TRBV19*03(318.4)	TRBJ2-1*01(235.3)	CDR_1078	0	0	0	0	0	0	0	0	0	0	0	0	0	0	0	0	0	0	0	0	0	0	0	0	0	0	0	0	0	0	0	0	0	0	0	0	0	0	0	0	0	0	0	0	0
TGTGCCAGCAGCCTCGATTACGTCGGCACTGAAGCTTTCTTT	CASSLDYVGTEAFF	TRBV7-9*01(362.4),TRBV7-9*02(362.4),TRBV7-9*03(362.4),TRBV7-9*04(362.4),TRBV7-9*05(336.1)	TRBJ1-1*01(217.3)	CDR_1079	0	0	0	0	0	0	0	0	0	0	0	0	0	0	0	0	0	0	0	0	0	0	0	0	0	0	0	0	187	0	0	0	0	0	0	0	0	0	0	0	0	0	0	0	0
TGTGCCACCGACAGGGCGAACACCGGGGAGCTGTTTTTT	CATDRANTGELFF	TRBV19*01(303.8),TRBV19*02(303.8),TRBV19*03(303.8)	TRBJ2-2*01(253.7)	CDR_1080	0	0	0	0	0	0	0	0	0	0	0	0	0	0	0	0	0	0	0	0	0	0	0	0	0	0	0	0	0	0	0	0	0	0	0	0	0	0	0	0	0	0	0	0	0
TGTGCCAGCAGCCAATCCGCCGGGGCTATGAACTACGAGCAGTACTTC	CASSQSAGAMNYEQYF	TRBV16*01(343.1),TRBV16*03(318.1)	TRBJ2-7*01(209.9)	CDR_1081	0	0	0	0	0	0	0	0	0	0	0	0	0	0	0	0	0	0	0	0	0	0	0	0	33	0	89	0	0	0	0	0	0	0	0	0	0	0	0	0	0	0	0	0	0
TGTGCCACCAGACCGGGACAGCTGGGGAGCAATCAGCCCCAGCATTTT	CATRPGQLGSNQPQHF	TRBV27*01(253.2)	TRBJ1-5*01(245)	CDR_1082	0	0	0	0	0	0	0	0	0	0	0	0	0	0	0	0	0	0	0	0	15	0	0	0	0	0	0	0	0	0	0	0	0	0	0	0	0	0	0	0	0	0	0	0	0
TGTGCCAGCAGTGAAGCCAACTACTATGGCTACACCTTC	CASSEANYYGYTF	TRBV2*01(347.9),TRBV2*03(337.9),TRBV2*02(322.9)	TRBJ1-2*01(223.7)	CDR_1083	0	0	0	0	0	0	739	0	0	0	0	239	0	0	0	0	0	0	0	0	0	0	0	0	0	0	0	0	0	0	0	0	0	0	0	0	0	0	0	0	0	0	0	0	0
TGTGCCAGTAGTATGGGGCAATTGAACACTGAAGCTTTCTTT	CASSMGQLNTEAFF	TRBV19*01(338.6),TRBV19*02(338.6),TRBV19*03(324.6)	TRBJ1-1*01(236)	CDR_1084	0	0	0	0	0	0	0	0	0	0	0	0	0	0	0	0	0	0	0	0	0	0	0	0	0	0	0	0	0	0	0	0	0	0	0	0	0	0	0	0	0	0	0	0	0
TGCGCCAGCAGGAATACTTACAGGGGGCTGGGAACTGAAGCTTTCTTT	CASRNTYRGLGTEAFF	TRBV5-1*01(407.7),TRBV5-1*02(397.7)	TRBJ1-1*01(211)	CDR_1085	0	0	0	0	0	0	0	0	0	0	0	0	0	0	0	0	0	0	0	0	0	0	0	0	0	0	0	0	0	0	0	0	0	0	0	0	0	0	0	12	0	0	0	0	0
TGTGCCAGCAGTTCAGACAGGGCGGGGAGAGAAAAACTGTTTTTT	CASSSDRAGREKLFF	TRBV2*01(325),TRBV2*02(325),TRBV2*03(325)	TRBJ1-4*01(203.2)	CDR_1086	0	0	0	0	0	0	0	0	0	0	0	0	0	0	0	0	0	0	0	0	0	0	0	0	0	0	0	1367	195	8	0	0	0	0	0	0	0	0	0	0	0	0	0	0	0
TGCGCCAGCAGCAGGATATTCGTCCCGGGACAGAGCTCCTACGAGCAGTACTTC	CASSRIFVPGQSSYEQYF	TRBV4-1*01(494.4)	TRBJ2-7*01(243.8)	CDR_1087	0	0	0	0	0	0	0	0	0	0	0	0	0	0	0	0	0	0	0	0	0	0	0	0	0	0	0	0	127	0	0	0	0	0	0	0	0	0	0	0	0	0	0	0	0
TGCAGTGCAGAGGGACAGGTCGGCTACACCTTC	CSAEGQVGYTF	TRBV20-1*01(406.7),TRBV20-1*05(401.7),TRBV20-1*07(401.7),TRBV20-1*02(398.7),TRBV20-1*06(398.7)	TRBJ1-2*01(197.9)	CDR_1088	0	0	0	0	0	0	0	0	0	0	0	0	0	0	0	0	0	0	0	0	0	0	0	0	36	1266	141	0	0	0	0	0	0	0	0	0	0	0	0	0	0	0	0	0	0
TGTGCCAGCAGATCCATGACTAGCAGAAACTACGAGCAGTACTTC	CASRSMTSRNYEQYF	TRBV6-3*01(245.9)	TRBJ2-7*01(210.5)	CDR_1089	0	0	0	0	0	0	0	0	0	0	0	0	0	0	0	0	0	0	0	0	0	85	0	0	0	0	0	0	0	0	0	0	0	0	0	0	0	0	0	0	0	0	0	0	0
TGCAGTGGGGAACTAGCGGGTGGGACCTACGAGCAGTACTTC	CSGELAGGTYEQYF	TRBV20-1*01(393.9),TRBV20-1*02(393.9),TRBV20-1*03(393.9),TRBV20-1*06(393.9),TRBV20-1*07(393.9)	TRBJ2-7*01(222.8)	CDR_1090	0	0	0	0	0	0	0	0	0	0	0	0	0	0	0	0	0	0	0	0	0	0	0	0	0	0	0	0	0	0	0	0	0	0	0	0	0	0	0	13	0	0	0	0	0
TGCAGTGCTAGACCCCTTGGGGGGAGGGCCTACGAGCAGTACTTC	CSARPLGGRAYEQYF	TRBV20-1*01(416.3),TRBV20-1*05(416.3),TRBV20-1*07(416.3),TRBV20-1*02(411.3),TRBV20-1*06(411.3)	TRBJ2-7*01(207.1)	CDR_1091	0	0	46	0	0	0	0	0	0	0	0	0	0	0	0	0	0	0	0	0	0	0	0	0	0	0	0	0	0	0	0	0	0	0	0	0	0	0	0	0	0	0	0	0	0
TGCAGTGCTAGACCTGAACCGGGACAGGGGACTAGCGGGATCTACGAGCAGTACTTC	CSARPEPGQGTSGIYEQYF	TRBV20-1*05(419.2),TRBV20-1*07(419.2),TRBV20-1*01(418.2),TRBV20-1*02(413.2),TRBV20-1*06(413.2)	TRBJ2-7*01(208.9)	CDR_1092	0	0	0	510	253	66	0	0	0	0	0	0	0	0	0	0	0	0	0	0	0	0	0	0	0	0	0	0	0	0	0	0	0	0	0	0	0	0	0	0	0	0	0	0	0
TGTGCCAGCAGCGTGCAAAGCGGGGCCTCAGTGTACGAGCAGTACTTC	CASSVQSGASVYEQYF	TRBV7-8*01(350.9),TRBV7-8*03(350.9),TRBV7-2*01(315.5),TRBV7-2*04(309)	TRBJ2-7*01(204.1)	CDR_1093	0	0	0	0	0	0	0	0	0	0	0	0	0	0	0	0	0	0	0	0	0	0	0	0	0	0	0	0	0	0	0	0	0	0	0	0	0	0	0	33	0	0	0	0	0
TGCAGCGTTGAGGGGGGAAGGGCAGAATTAGCCCACTATGGCTACACCTTC	CSVEGGRAELAHYGYTF	TRBV29-1*01(298.2),TRBV29-1*02(240.2)	TRBJ1-2*01(226.7)	CDR_1094	0	0	0	0	0	0	0	0	0	0	0	0	0	0	0	0	0	0	0	0	0	0	0	0	0	0	0	632	0	0	0	0	0	0	0	0	0	0	0	0	0	0	0	0	0
TGTGCCAGCAGTTTACAGGATCCAAGCACAGATACGCAGTATTTT	CASSLQDPSTDTQYF	TRBV28*01(286)	TRBJ2-3*01(208.3)	CDR_1095	0	0	0	0	0	0	0	0	0	0	0	0	0	0	0	0	0	0	0	0	0	0	0	0	0	247	0	0	0	0	0	0	0	0	0	0	0	0	0	0	0	0	0	0	0
TGTGCCAGCACCCGGGAAACTAATGAAAAACTGTTTTTT	CASTRETNEKLFF	TRBV4-2*01(482.7),TRBV4-2*02(477.7),TRBV4-3*01(468.7),TRBV4-3*03(467.7),TRBV4-3*02(451.3)	TRBJ1-4*01(238.9)	CDR_1096	0	0	0	0	0	0	0	0	0	0	0	0	0	0	0	0	0	201	0	0	0	0	0	0	0	0	0	0	0	0	0	0	0	0	0	0	0	0	0	0	0	0	0	0	0
TGTGCCAGCAGTGCAAACAGGGGGCAAGGGCTAGCGGGAGGCCCAGACGAGCAGTACTTC	CASSANRGQGLAGGPDEQYF	TRBV12-3*01(254.7),TRBV12-4*01(254.7),TRBV12-4*02(243.2)	TRBJ2-7*01(201.8)	CDR_1097	0	0	0	0	0	0	0	0	0	0	0	0	0	0	0	0	0	0	0	0	0	0	0	0	0	0	0	0	0	0	0	0	0	211	350	292	0	0	0	0	0	0	0	0	0
TGTGCCACCAGCAGGGGACTAGCGGGAGATGTTTACGAGCAGTACTTC	CATSRGLAGDVYEQYF	TRBV15*02(292.9),TRBV15*01(288.5)	TRBJ2-7*01(205.1)	CDR_1098	0	0	0	0	0	0	0	0	0	0	0	0	0	0	0	0	0	0	0	0	0	0	0	0	0	0	0	0	0	0	0	0	0	0	0	0	0	219	482	0	0	0	0	0	0
TGTGCCAGCAGTTTGAGCTCGATGCACTATGGCTACACCTTC	CASSLSSMHYGYTF	TRBV28*01(284.2)	TRBJ1-2*01(225)	CDR_1099	0	0	0	0	0	0	0	0	0	0	0	0	0	0	0	0	0	0	0	0	0	0	0	0	0	0	0	0	0	0	0	0	0	0	0	0	23	0	0	0	0	0	0	0	0
TGTGCCAGCAGTTACCCCGAGGTAGCGGGAGGCACAGATACGCAGTATTTT	CASSYPEVAGGTDTQYF	TRBV12-3*01(273.9),TRBV12-4*01(273.9),TRBV12-4*02(260.5)	TRBJ2-3*01(195.5)	CDR_1100	0	0	0	0	0	0	0	0	0	0	0	0	0	0	0	0	0	0	0	0	0	0	0	0	0	0	0	0	0	0	0	0	0	0	0	0	26	0	0	12	0	0	0	0	0
TGTGCCATCAGTCCTTACAGGGAGACTGAAGCTTTCTTT	CAISPYRETEAFF	TRBV10-3*01(283),TRBV10-3*02(283)	TRBJ1-1*01(206.2)	CDR_1101	0	0	0	0	0	0	0	0	0	0	0	0	0	0	0	0	0	0	0	0	0	0	0	0	0	0	0	0	0	0	0	0	0	0	0	0	0	0	0	0	0	0	0	0	0
TGTGCCAGCAGTTACTCAGGGCAGTGGGGAAGCAATCAGCCCCAGCATTTT	CASSYSGQWGSNQPQHF	TRBV6-6*01(267.8),TRBV6-6*02(267.8),TRBV6-5*01(264.3)	TRBJ1-5*01(244.1)	CDR_1102	0	0	0	0	0	0	0	0	0	0	0	0	0	0	0	0	0	0	0	0	0	0	0	0	0	0	0	0	0	0	0	0	0	0	0	0	0	0	0	0	0	0	0	0	0
TGTGCCAGCAGCCAAGACCACCCGGGTCTAGCGGGAGGGAGCTCCTACGAGCAGTACTTC	CASSQDHPGLAGGSSYEQYF	TRBV4-2*01(528.3),TRBV4-3*01(514.3),TRBV4-3*03(489.3),TRBV4-2*02(479.3),TRBV4-3*02(435.5)	TRBJ2-7*01(250.7)	CDR_1103	0	0	0	0	0	0	0	0	0	0	0	0	0	0	0	0	0	0	25	90	24	0	0	0	0	0	0	0	0	0	0	0	0	0	0	0	0	0	0	0	0	0	0	0	0
TGTGCCAGCAGCTTAACATCCCCGGGACAGGGCTTCGACGAGCAGTACTTC	CASSLTSPGQGFDEQYF	TRBV11-1*01(448.6),TRBV11-3*01(434.6),TRBV11-3*02(417.5),TRBV11-2*01(363.2)	TRBJ2-7*01(207.5)	CDR_1104	0	0	0	0	0	0	0	0	0	0	0	0	0	0	0	0	0	0	0	0	0	0	0	0	0	0	0	0	0	0	0	0	0	0	0	0	0	0	0	0	0	0	224	0	0
TGTGCCAGCAGCAGCCGTCTAGGAAGCACTGAAGCTTTCTTT	CASSSRLGSTEAFF	TRBV27*01(268.6)	TRBJ1-1*01(223)	CDR_1105	0	0	0	0	0	0	0	0	0	0	0	0	0	0	0	0	0	0	0	0	10	0	0	0	0	0	0	0	0	0	0	0	0	0	0	0	0	0	0	0	0	0	0	0	0
TGCGCCAGCAGTCCAACTACAGGGGGCGGCGAGCAGTACTTC	CASSPTTGGGEQYF	TRBV10-1*01(261.8),TRBV10-1*02(259.6)	TRBJ2-7*01(197.6)	CDR_1106	0	0	0	0	0	0	0	0	0	0	0	0	0	0	0	0	0	0	0	0	0	0	0	0	0	0	0	0	0	0	114	628	494	0	0	0	0	0	0	0	0	0	0	0	0
TGCAGTGCTAGAGGACAGGGTTCTGGGGCGGGGCACTACGAGCAGTACTTC	CSARGQGSGAGHYEQYF	TRBV20-1*01(422.9),TRBV20-1*05(417.9),TRBV20-1*07(417.9),TRBV20-1*02(412.9),TRBV20-1*06(412.9)	TRBJ2-7*01(213.6)	CDR_1107	0	0	0	0	0	0	0	0	0	0	0	0	0	0	0	0	0	0	0	0	0	0	0	0	0	0	0	0	0	0	0	0	0	0	0	0	0	0	0	0	0	0	0	0	0
TGCGCCAGCAGCTCCGGGACAGGGAACTTTCAGCCCCAGCATTTT	CASSSGTGNFQPQHF	TRBV5-1*01(415.5),TRBV5-1*02(398.6)	TRBJ1-5*01(219.4)	CDR_1108	0	0	0	0	0	0	0	0	0	0	0	0	0	0	0	0	0	0	0	0	0	0	0	0	0	0	0	0	161	0	0	0	0	0	0	0	0	0	0	0	0	0	0	0	0
TGTGCCAGTAGTACCCGGGATTATAATTCACCCCTCCACTTT	CASSTRDYNSPLHF	TRBV19*01(330.9),TRBV19*02(330.9),TRBV19*03(323.9)	TRBJ1-6*01(233.8),TRBJ1-6*02(219.8)	CDR_1109	0	0	0	0	0	0	0	0	0	0	0	0	0	0	0	0	0	0	0	0	0	0	0	15	0	0	0	0	0	0	0	0	0	0	0	0	0	0	0	0	0	0	0	0	0
TGTGCCACCAGCAGAGAGGTCGTTTTGGGCTACGAGCAGTACTTC	CATSREVVLGYEQYF	TRBV15*01(304.6),TRBV15*02(293.3)	TRBJ2-7*01(211.5)	CDR_1110	0	0	0	0	0	0	412	0	0	0	0	224	0	0	0	0	0	0	0	0	0	0	0	0	0	0	0	0	0	0	0	0	0	0	0	0	0	0	0	0	0	0	0	0	0
TGTGCCAGCAGGAGAGGGGGCGTGGAGGGCTACACCTTC	CASRRGGVEGYTF	TRBV2*01(318.5),TRBV2*02(318.5),TRBV2*03(318.5)	TRBJ1-2*01(197.2)	CDR_1111	0	0	0	0	0	0	0	0	0	0	0	0	0	0	0	0	0	0	0	0	0	0	0	0	0	0	0	0	0	0	0	0	0	0	0	0	30	0	0	0	0	0	0	0	0
TGTGCCAGCACCCCTCCGAGGGGGCCCCAGCATTTT	CASTPPRGPQHF	TRBV28*01(260.4)	TRBJ1-5*01(203.8)	CDR_1112	0	0	0	0	0	0	0	0	0	0	0	0	0	1058	1818	0	0	0	0	0	0	0	0	0	0	0	0	0	0	0	0	0	0	0	0	0	0	0	0	0	0	0	0	0	0
TGTGCCAGCAGTTTAGAGGAGGCAGGGGGAATGAACACTGAAGCTTTCTTT	CASSLEEAGGMNTEAFF	TRBV28*01(284.9)	TRBJ1-1*01(241.4)	CDR_1113	0	0	0	0	0	0	0	0	0	0	0	0	0	0	0	0	0	0	0	0	0	0	0	0	0	0	0	0	0	0	249	275	388	0	0	0	0	0	0	0	0	0	0	0	0
TGTGCCAGCAGTTTGTTCGACGGCGGTAGCACAGATACGCAGTATTTT	CASSLFDGGSTDTQYF	TRBV27*01(278.4)	TRBJ2-3*01(222.7)	CDR_1114	0	0	0	0	0	0	0	0	0	0	0	0	0	0	0	0	0	0	0	0	0	0	0	0	0	0	0	0	0	0	0	0	0	99	418	235	0	0	0	0	0	0	0	0	0
TGTGCCAGCATCGGAGACACCGGGGAGCTGTTTTTT	CASIGDTGELFF	TRBV2*01(312.4),TRBV2*02(312.4),TRBV2*03(312.4)	TRBJ2-2*01(237.6)	CDR_1115	0	0	0	0	0	0	0	0	0	0	0	0	0	0	0	0	0	0	0	0	0	0	0	0	0	0	0	0	0	0	0	0	0	420	0	181	0	0	0	0	0	0	0	0	0
TGTGCCAGCGGCGGGGGTGGGAGACCTTATGGCTACACCTTC	CASGGGGRPYGYTF	TRBV6-1*01(219.5),TRBV6-6*03(188.2),TRBV6-6*04(188.2)	TRBJ1-2*01(215)	CDR_1116	0	0	0	0	0	0	0	0	0	0	0	0	0	0	0	0	0	0	0	0	0	0	0	0	0	0	0	0	0	0	0	0	0	0	0	0	0	0	0	0	0	0	0	0	0
TGTGCCAGCAGTTACTCGGGCAACGACGAGCAGTACTTC	CASSYSGNDEQYF	TRBV6-6*01(273.3),TRBV6-6*02(273.3),TRBV6-5*01(267.3)	TRBJ2-7*01(199)	CDR_1117	0	0	0	0	0	0	0	0	0	0	0	0	0	0	0	0	0	0	18	61	14	0	0	0	0	0	0	0	0	0	0	0	0	0	0	0	0	0	0	0	0	0	0	0	0
TGTGCCAGTACTGGACAGGGTGGCGTATATGGCTACACCTTC	CASTGQGGVYGYTF	TRBV19*01(318.3),TRBV19*02(318.3),TRBV19*03(318.3)	TRBJ1-2*01(207.2)	CDR_1118	0	0	0	0	0	0	0	0	0	0	0	0	0	0	0	0	0	0	0	0	0	0	0	0	0	0	0	0	0	0	0	0	0	0	0	0	0	0	0	0	0	0	0	103	0
TGCGCCAGCAGCCAAGAGGTTAGGGGAGGGTACGTCGAGCAGTACTTC	CASSQEVRGGYVEQYF	TRBV4-1*01(514.4)	TRBJ2-7*01(192.2)	CDR_1119	0	0	0	0	0	0	0	0	0	0	0	0	0	0	0	0	0	0	0	0	0	0	0	0	0	0	0	0	0	0	0	0	0	0	0	0	0	0	0	0	345	0	0	0	0
TGTGCCACCAAATCCGCGGGAGCGGCCACCGGGGAGCTGTTTTTT	CATKSAGAATGELFF	TRBV24-1*01(295)	TRBJ2-2*01(233.2)	CDR_1120	0	0	0	0	0	0	0	0	0	0	0	0	0	0	0	0	0	0	0	0	0	0	0	0	0	0	0	664	88	16	0	0	0	0	0	0	0	0	0	0	0	0	0	0	0
TGCAGTGCTCACTCCGGGACTAGCGCTTACGAGCAGTACTTC	CSAHSGTSAYEQYF	TRBV20-1*01(403.1),TRBV20-1*02(403.1),TRBV20-1*03(403.1),TRBV20-1*06(403.1),TRBV20-1*07(403.1)	TRBJ2-7*01(209.6)	CDR_1121	0	0	0	0	0	0	0	0	0	0	0	0	0	0	0	0	0	0	0	22	0	0	0	0	0	0	0	0	0	0	0	0	0	0	0	0	0	0	0	0	0	0	0	0	0
TGTGCCACCCTAGAGTTGGCTAGCTTAGTGTACGAGCAGTACTTC	CATLELASLVYEQYF	TRBV28*01(241.3)	TRBJ2-7*01(197.1)	CDR_1122	0	0	0	0	0	0	0	0	0	0	0	0	0	0	0	0	0	0	0	0	0	0	0	0	0	0	0	0	0	0	0	0	0	0	0	0	0	0	0	15	0	0	0	0	0
TGTGCCAGCAGCTCCCTCAATTCCTACGAGCAGTACTTC	CASSSLNSYEQYF	TRBV11-3*01(437.6),TRBV11-3*02(432.6),TRBV11-1*01(423.1),TRBV11-2*01(408)	TRBJ2-7*01(222.5)	CDR_1123	0	0	0	0	0	0	0	0	0	0	0	0	0	0	0	0	0	0	0	0	0	0	0	0	0	0	0	0	0	0	0	0	0	0	0	0	0	0	0	0	0	0	0	0	0
TGTGCCAGCAGTTTTTTCCCCGGACAGGGGAACTATGGCTACACCTTC	CASSFFPGQGNYGYTF	TRBV27*01(276.5)	TRBJ1-2*01(227)	CDR_1124	0	0	0	0	0	0	0	0	0	0	0	0	0	0	0	0	0	0	0	0	0	0	42	0	0	0	0	0	0	0	0	0	0	0	0	0	0	0	0	0	0	0	0	0	0
TGTGCCAGCAGCTCCGAGTTTGGCAGCGGCTACGAGCAGTACTTC	CASSSEFGSGYEQYF	TRBV11-2*01(438.8),TRBV11-2*03(419.8),TRBV11-2*02(414.8),TRBV11-3*01(410.8),TRBV11-3*02(405.8)	TRBJ2-7*01(196.7)	CDR_1125	0	0	0	0	0	0	0	0	0	0	0	0	0	0	0	0	0	0	0	0	0	0	0	0	0	0	0	0	0	0	0	0	0	0	0	0	25	0	0	0	0	0	0	0	0
TGTGCCAGCAGTCGGCGGGCGGCCGAGCAGTACTTC	CASSRRAAEQYF	TRBV6-1*01(251.8),TRBV6-6*04(237.5),TRBV6-6*03(221.8)	TRBJ2-7*01(194.2)	CDR_1126	0	0	0	0	0	0	0	0	0	0	0	0	0	0	0	0	0	0	0	0	0	0	0	0	0	0	0	0	0	0	0	0	0	0	0	0	0	0	0	0	0	0	0	0	0
TGTGCCGCAGGAGGGTTTTCACCCCTCCACTTT	CAAGGFSPLHF	TRBV30*01(564.5),TRBV30*05(564.5),TRBV30*02(550.5)	TRBJ1-6*01(215.8),TRBJ1-6*02(178.6)	CDR_1127	0	0	0	0	0	0	0	0	0	0	0	0	0	0	0	0	0	0	0	0	0	85	0	0	0	0	0	0	0	0	0	0	0	0	0	0	0	0	0	0	0	0	0	0	0
TGCAGTGCTAGAGAAAGAGACAGGGGCGGAATCGAGCAGTACTTC	CSARERDRGGIEQYF	TRBV20-1*01(428.5),TRBV20-1*05(418.5),TRBV20-1*07(418.5),TRBV20-1*02(413.5),TRBV20-1*06(413.5)	TRBJ2-7*01(195.2)	CDR_1128	0	0	0	0	0	0	0	0	0	0	0	0	0	0	0	0	0	0	0	0	0	0	0	0	0	0	0	0	0	0	0	210	0	0	0	0	0	0	0	0	0	0	0	0	0
TGTGCCAGTAAACATTCAAGCTCCTACGAGCAGTACTTC	CASKHSSSYEQYF	TRBV19*01(317.7),TRBV19*02(317.7),TRBV19*03(317.7)	TRBJ2-7*01(233.5)	CDR_1129	0	0	0	0	0	0	0	0	0	0	0	0	0	0	0	0	0	0	0	0	0	0	0	0	0	0	0	0	0	0	0	0	0	0	0	0	0	0	327	0	0	0	0	0	0
TGTGCCAGCGCGACAGGGTTCAACGAGCAGTACTTC	CASATGFNEQYF	TRBV27*01(253.5)	TRBJ2-7*01(199)	CDR_1130	0	0	0	125	0	0	0	0	0	0	0	0	0	0	0	0	0	0	0	0	0	0	0	0	0	0	0	0	0	0	0	0	0	0	0	0	0	0	0	0	0	0	0	0	0
TGTGCCAGCAATGGCAGGTTGCCCACCGGGGAGCTGTTTTTT	CASNGRLPTGELFF	TRBV28*01(260.7)	TRBJ2-2*01(230.4)	CDR_1131	0	0	0	0	0	0	0	0	0	0	0	0	0	0	0	0	0	0	0	0	0	0	0	0	0	0	0	0	0	0	0	0	0	0	0	0	0	0	0	0	0	0	0	0	0
TGCAGCGTGGCTGACTCTTCCGAGAAGAACACCGGGGAGCTGTTTTTT	CSVADSSEKNTGELFF	TRBV29-1*01(284.1),TRBV29-1*02(269.1)	TRBJ2-2*01(243.9)	CDR_1132	0	0	0	0	0	0	0	0	0	0	0	0	0	0	0	0	0	0	12	27	16	0	0	0	0	0	0	0	0	0	0	0	0	0	0	0	0	0	0	0	0	0	0	0	0
TGTGCCAGCAGTTTTTCCATCGCGGGTTACGAGCAGTACTTC	CASSFSIAGYEQYF	TRBV27*01(283.3)	TRBJ2-7*01(207.8)	CDR_1133	0	0	0	0	0	0	0	0	0	0	0	0	0	0	0	0	73	0	0	0	0	0	0	0	0	0	0	0	0	0	0	0	0	0	0	0	0	0	0	0	0	0	0	0	0
TGTGCCAGCAGTTTTTTGTCTACAGGGGATATCGGCAATCAGCCCCAGCATTTT	CASSFLSTGDIGNQPQHF	TRBV28*01(274.2)	TRBJ1-5*01(237.8)	CDR_1134	0	0	0	0	0	0	0	0	0	0	0	0	0	0	0	0	0	0	0	0	0	0	0	0	0	0	0	0	0	0	0	0	0	0	0	0	0	0	0	0	0	0	0	0	0
TGTGCCAGCAGCTTAGCGGGACAGGGGGCCTACGAGCAGTACTTC	CASSLAGQGAYEQYF	TRBV7-8*01(381),TRBV7-8*02(367),TRBV7-2*01(358),TRBV7-2*04(353),TRBV7-8*03(351)	TRBJ2-7*01(222.2)	CDR_1135	0	0	0	0	0	0	0	0	0	0	0	0	0	0	0	0	0	0	0	0	0	0	0	0	0	0	0	0	0	0	0	0	0	0	0	0	0	0	0	0	0	0	0	0	0
TGTGCCAGCAGATTAGGCGACCCCTACGAGCAGTACTTC	CASRLGDPYEQYF	TRBV12-3*01(266.2),TRBV12-4*01(266.2),TRBV12-4*02(248.9)	TRBJ2-7*01(214.7)	CDR_1136	0	0	0	0	0	0	0	0	0	0	0	0	0	0	0	0	0	0	0	0	0	0	0	0	0	0	0	0	0	0	0	0	0	0	0	0	0	178	0	0	0	0	0	0	0
TGCAGTGCTAGAGACGGAGCGGCTAATGAAAAACTGTTTTTT	CSARDGAANEKLFF	TRBV20-1*01(424.2),TRBV20-1*05(414.2),TRBV20-1*07(414.2),TRBV20-1*02(409.2),TRBV20-1*06(409.2)	TRBJ1-4*01(230)	CDR_1137	0	0	0	0	0	0	0	0	0	0	0	0	0	0	0	0	0	0	0	0	0	0	0	0	0	0	0	0	0	0	0	0	0	0	0	0	0	0	0	0	0	0	0	0	0
TGTGCCAGCAGGTACCAAGATACGCAGTATTTT	CASRYQDTQYF	TRBV2*02(320),TRBV2*01(317),TRBV2*03(317)	TRBJ2-3*01(218.1)	CDR_1138	0	0	0	0	0	0	310	0	0	0	0	0	0	0	0	0	0	0	0	0	0	0	0	0	0	0	0	0	0	0	0	0	0	0	0	0	0	0	0	0	0	0	0	0	0
TGCAGTGCTAGAATACAGGGGAGAACCGGGGAGCTGTTTTTT	CSARIQGRTGELFF	TRBV20-1*01(418.3),TRBV20-1*05(418.3),TRBV20-1*07(418.3),TRBV20-1*02(413.3),TRBV20-1*06(413.3)	TRBJ2-2*01(227.2)	CDR_1139	0	0	0	0	0	0	0	0	0	0	0	0	0	0	0	0	0	0	0	0	0	0	0	0	0	0	0	0	0	0	0	0	0	0	0	0	0	0	0	0	0	0	0	0	0
TGCAGTGCATCCCATGAGACCTGGGACTATGGCTACACCTTC	CSASHETWDYGYTF	TRBV20-1*01(396.6),TRBV20-1*02(396.6),TRBV20-1*03(396.6),TRBV20-1*06(396.6),TRBV20-1*07(396.6)	TRBJ1-2*01(225)	CDR_1140	0	0	0	0	0	0	0	0	0	0	0	0	0	0	0	0	0	0	0	0	0	0	0	0	0	0	0	0	0	0	0	0	0	0	0	0	0	0	0	0	0	0	0	0	0
TGTGCCAGTAGTACCCTACTGACAGGGGAACACTATGGCTACACCTTC	CASSTLLTGEHYGYTF	TRBV19*01(332.9),TRBV19*02(332.9),TRBV19*03(325.9)	TRBJ1-2*01(219.7)	CDR_1141	0	0	0	0	0	0	0	0	0	0	0	0	0	0	0	0	0	0	0	0	0	0	0	15	0	0	0	0	0	0	0	0	0	0	0	0	0	0	0	0	0	0	0	0	0
TGTGCCACCAGTGATTCCCCCCTTACTGGGGCCAACGTCCTGACTTTC	CATSDSPLTGANVLTF	TRBV24-1*01(323)	TRBJ2-6*01(240.4)	CDR_1142	0	0	0	0	0	0	0	0	0	0	0	0	0	0	0	0	0	0	0	0	0	0	0	0	0	0	0	0	0	0	0	0	0	0	0	0	0	0	0	16	0	0	0	0	0
TGTGCCAGCAGTTTCCGGGACGCGGGGGGCTACACCTTC	CASSFRDAGGYTF	TRBV27*01(280.9)	TRBJ1-2*01(196.4)	CDR_1143	0	0	0	0	0	0	0	0	0	0	0	0	0	0	0	0	0	0	0	0	0	0	0	0	0	0	0	719	0	0	0	0	0	0	0	0	0	0	0	0	0	0	0	0	0
TGTGCCTGGGGGGGACTAGCCTCAAGCCCCACCGGGGAGCTGTTTTTT	CAWGGLASSPTGELFF	TRBV30*05(589.3),TRBV30*01(579.3),TRBV30*02(565.3)	TRBJ2-2*01(230.7)	CDR_1144	0	0	0	0	0	0	0	0	0	0	0	0	0	0	0	2967	278	1459	0	0	0	0	0	0	0	0	0	0	0	0	0	0	0	0	0	0	0	0	0	0	0	0	0	0	0
TGTGCCAGCAGTTTGGGGGGGCGCGGGAGGGTCAACTACGAGCAGTACTTC	CASSLGGRGRVNYEQYF	TRBV28*01(285)	TRBJ2-7*01(192)	CDR_1145	0	0	0	0	0	0	0	0	0	0	0	0	0	0	0	0	0	0	0	0	0	0	0	0	0	0	0	0	0	0	0	0	0	0	0	0	0	0	0	0	0	0	0	0	0
TGTGCCAGCAGGGGACAGGGGCTTACGGGCTACACCTTC	CASRGQGLTGYTF	TRBV28*01(258)	TRBJ1-2*01(200)	CDR_1146	0	0	0	0	0	0	0	0	0	0	0	0	0	0	0	0	0	0	0	20	14	0	0	0	0	0	0	0	0	0	0	0	0	0	0	0	0	0	0	0	0	0	0	0	0
TGTGCCAGCAGTCTAAATTTAGGGGAGTCCTACGAGCAGTACTTC	CASSLNLGESYEQYF	TRBV6-1*01(243.2),TRBV6-6*04(222.6),TRBV6-6*03(218.1)	TRBJ2-7*01(231.7)	CDR_1147	0	0	0	0	0	0	0	0	0	0	0	0	0	0	0	0	0	0	0	0	0	0	0	0	0	0	0	0	0	0	0	0	0	0	0	0	21	0	0	0	0	0	0	0	0
TGTGCCAGTAGCTACTTTGGGGCAGAGTACAATGAGCAGTTCTTC	CASSYFGAEYNEQFF	TRBV19*03(347),TRBV19*01(322),TRBV19*02(322)	TRBJ2-1*01(204)	CDR_1148	0	0	0	0	0	0	0	0	0	0	0	0	0	0	0	0	0	0	0	0	0	0	0	0	0	0	0	0	0	0	0	0	0	0	0	0	0	0	0	0	0	0	0	0	0
TGTGCCAGCAGAACCGGGACTCAAGGGGGAAATTACGAGCAGTACTTC	CASRTGTQGGNYEQYF	TRBV6-2*01(245.8),TRBV6-3*01(245.8)	TRBJ2-7*01(207.6)	CDR_1149	0	0	0	0	0	0	0	0	0	0	0	0	0	0	0	403	255	464	0	0	0	0	0	0	0	0	0	0	0	0	0	0	0	0	0	0	0	0	0	0	0	0	0	0	0
TGTGCCTGGGGGGGACAGGGAGTTTATAGGGGACAGCCCCAGCATTTT	CAWGGQGVYRGQPQHF	TRBV30*05(588),TRBV30*01(578),TRBV30*02(564)	TRBJ1-5*01(210.7)	CDR_1150	0	0	0	0	0	0	0	0	0	0	0	0	0	0	0	0	0	0	0	0	0	0	0	0	0	0	0	0	0	0	50	0	0	0	0	0	0	0	0	0	0	0	0	0	0
TGTGCCACCAGTGGTCCAGACAGGGGTGTCTATGGCTACACCTTC	CATSGPDRGVYGYTF	TRBV24-1*01(309.4)	TRBJ1-2*01(203.1)	CDR_1151	0	0	0	0	0	0	0	0	0	0	0	0	0	0	0	0	0	0	0	0	0	0	0	22	0	0	0	0	0	0	0	0	0	0	0	0	0	0	0	0	0	0	0	0	0
TGCAGTGCGGAGGGGGTAGGGAACTATGGCTACACCTTC	CSAEGVGNYGYTF	TRBV20-1*01(398.7),TRBV20-1*02(398.7),TRBV20-1*03(398.7),TRBV20-1*06(398.7),TRBV20-1*07(398.7)	TRBJ1-2*01(221.9)	CDR_1152	0	0	0	0	0	0	0	0	0	0	0	0	0	0	0	564	290	0	0	0	0	0	0	0	0	0	0	0	0	0	0	0	0	0	0	0	0	0	0	0	0	0	0	0	0
TGCAGTGCTACCCATATATACGAGCAGTACTTC	CSATHIYEQYF	TRBV20-1*01(408.8),TRBV20-1*02(408.8),TRBV20-1*03(408.8),TRBV20-1*06(408.8),TRBV20-1*07(408.8)	TRBJ2-7*01(205.2)	CDR_1153	0	0	0	0	0	0	0	0	0	0	0	0	0	0	0	0	0	0	0	0	0	0	0	0	0	0	0	0	0	0	0	0	0	0	0	0	0	372	0	0	0	0	0	0	0
TGTGCCAGCAGCCGAACGCAGGGCCTCCAAGAGACCCAGTACTTC	CASSRTQGLQETQYF	TRBV14*01(377.6),TRBV14*02(372.6)	TRBJ2-5*01(232.7)	CDR_1154	0	0	0	0	0	0	0	0	0	0	0	0	0	0	0	217	87	728	0	0	0	0	0	0	0	0	0	0	0	0	0	0	0	0	0	0	0	0	0	0	0	0	0	0	0
TGTGCCTGGCAGACAGGGGATAGCAATCAGCCCCAGCATTTT	CAWQTGDSNQPQHF	TRBV30*01(583.1),TRBV30*05(583.1),TRBV30*02(569.1)	TRBJ1-5*01(252.7)	CDR_1155	0	0	0	0	0	0	0	0	0	0	0	0	0	0	0	0	0	0	0	0	0	0	0	0	0	0	0	0	0	0	0	0	0	0	0	0	0	0	0	12	0	0	0	0	0
TGTGCCAGCAGCTTACAGGGCCTAAACTCCTACGAGCAGTACTTC	CASSLQGLNSYEQYF	TRBV11-1*01(445),TRBV11-3*01(431.1),TRBV11-3*02(413.4),TRBV11-2*01(362.9)	TRBJ2-7*01(231.3)	CDR_1156	0	0	0	0	0	0	0	0	0	0	0	0	0	0	0	0	0	0	0	0	0	0	0	0	0	0	0	0	0	0	0	156	0	0	0	0	0	0	0	0	0	0	0	0	0
TGTGCCAGCAGTTTAGAACAGGGGATCAGTGGCTACACCTTC	CASSLEQGISGYTF	TRBV28*01(282.2)	TRBJ1-2*01(201.3)	CDR_1157	0	0	0	0	0	0	0	0	0	0	0	0	0	0	0	0	0	0	0	0	0	0	0	0	0	0	0	0	0	0	0	0	0	0	0	0	0	0	0	0	0	0	0	0	0
TGTGCCACCACCGGGACTAGCGGGAGTAATATCAACGAGCAGTACTTC	CATTGTSGSNINEQYF	TRBV28*01(248.6)	TRBJ2-7*01(204.7)	CDR_1158	0	0	0	0	0	0	0	0	0	0	0	0	0	0	0	0	0	0	0	0	0	192	0	90	0	0	0	0	0	0	0	0	0	0	0	0	0	0	0	0	0	0	0	0	0
TGTGCCAGCAGCGTAGCCGGGGGCGATTCACCCCTCCACTTT	CASSVAGGDSPLHF	TRBV9*01(399.1),TRBV9*02(399.1),TRBV9*03(379.1)	TRBJ1-6*01(222.5),TRBJ1-6*02(199.5)	CDR_1159	0	0	0	0	0	0	0	0	0	0	0	0	0	0	0	0	0	0	0	0	0	0	0	0	0	0	0	0	0	0	0	0	0	0	0	0	22	0	0	0	0	0	0	0	0
TGCGCCAGCAGCCGCGGGACGGACAGCAATCAGCCCCAGCATTTT	CASSRGTDSNQPQHF	TRBV5-1*01(413.8),TRBV5-1*02(398.8)	TRBJ1-5*01(242.8)	CDR_1160	0	0	0	0	0	0	0	0	0	0	0	0	0	0	0	0	0	0	0	0	0	0	0	0	0	0	0	0	0	0	0	0	0	0	0	0	0	0	0	0	0	2019	496	0	0
TGCAGTGCTAGATTCAAAGAGCAGTACTTC	CSARFKEQYF	TRBV20-1*05(424.5),TRBV20-1*07(424.5),TRBV20-1*01(419.5),TRBV20-1*02(414.5),TRBV20-1*06(414.5)	TRBJ2-7*01(190.2)	CDR_1161	0	0	0	0	0	0	0	0	0	0	0	0	0	0	0	0	0	0	0	0	0	0	0	0	0	0	0	0	0	0	0	0	0	0	0	0	0	0	0	0	0	0	0	264	0
TGCGCCAGCAGTGAACGGGACAGGGGGAATCAGCCCCAGCATTTT	CASSERDRGNQPQHF	TRBV10-1*01(283.3),TRBV10-1*02(279.6)	TRBJ1-5*01(228.1)	CDR_1162	0	0	0	0	0	0	0	0	0	0	0	0	0	0	0	0	0	702	0	0	0	0	0	0	0	0	0	0	0	0	0	0	0	0	0	0	0	0	0	0	0	0	0	0	0
TGCAGTGCAGCGGGAGGAGGCGAGCAGTACTTC	CSAAGGGEQYF	TRBV20-1*02(400.5),TRBV20-1*03(400.5),TRBV20-1*06(400.5),TRBV20-1*01(397.5),TRBV20-1*07(397.5)	TRBJ2-7*01(191.4)	CDR_1163	0	0	0	0	0	0	0	0	0	0	0	0	0	0	0	0	0	0	0	0	0	0	0	0	40	0	0	0	0	0	0	0	0	0	0	0	0	0	0	0	0	0	0	0	0
TGTGCCTGGAATAAGGGGGCAGGCGAGCAGTACTTC	CAWNKGAGEQYF	TRBV30*01(585.7),TRBV30*05(580.7),TRBV30*02(571.9)	TRBJ2-7*01(194.9)	CDR_1164	0	0	0	0	0	0	0	0	0	0	0	0	0	0	0	0	0	0	0	0	0	0	0	0	0	0	0	0	0	0	0	0	0	0	0	0	0	0	0	0	0	0	0	0	0
TGTGCCAGCAGCTTCCAGGGCTACGAGCAGTACTTC	CASSFQGYEQYF	TRBV7-8*01(355.4),TRBV7-8*03(345.4),TRBV7-2*01(324.4),TRBV7-2*04(303.7)	TRBJ2-7*01(203.3)	CDR_1165	0	0	0	0	0	0	0	0	0	0	0	0	0	0	0	0	0	0	0	0	0	0	0	0	0	0	0	0	0	0	0	0	0	0	0	0	0	0	0	0	0	0	0	0	0
TGCAGCGTTGAGACACCAGTGACTTCCTACGAGCAGTACTTC	CSVETPVTSYEQYF	TRBV29-1*01(298.3),TRBV29-1*02(284.6)	TRBJ2-7*01(221.1)	CDR_1166	0	0	0	0	0	0	0	0	0	0	0	0	0	0	0	0	0	0	0	0	0	0	0	0	0	0	0	0	0	0	0	0	0	0	0	0	0	0	0	0	0	0	0	106	0
TGTGCCAGCAGCTTAGACAGGCAGGCGACCCCGGGGTATGGCTACACCTTC	CASSLDRQATPGYGYTF	TRBV7-2*01(377.5),TRBV7-2*04(377.5),TRBV7-2*02(365.7),TRBV7-8*01(361)	TRBJ1-2*01(212.8)	CDR_1167	0	0	0	0	0	0	0	0	0	0	0	0	0	0	0	0	0	0	12	42	19	0	0	0	0	0	0	0	0	0	0	0	0	0	0	0	0	0	0	0	0	0	0	0	0
TGTGCCAGCAGCTTAGGGACCTTAGGAGGTGGCTACACCTTC	CASSLGTLGGGYTF	TRBV5-5*01(435.2),TRBV5-5*02(425.2),TRBV5-5*03(425.2),TRBV5-6*01(410.3),TRBV5-8*01(367.9)	TRBJ1-2*01(201.7)	CDR_1168	0	0	0	0	0	0	0	0	0	0	0	0	0	0	0	0	0	0	0	0	0	198	102	40	0	0	0	0	0	0	0	0	0	0	0	0	0	0	0	0	0	0	0	0	0
TGCGCCAGGTCCTCCTACGAGCAGTACTTC	CARSSYEQYF	TRBV5-1*01(395),TRBV5-1*02(395)	TRBJ2-7*01(232.7)	CDR_1169	0	0	0	0	0	0	0	0	0	0	0	0	0	0	0	0	0	0	0	0	0	0	0	0	0	0	0	0	0	0	0	0	0	0	0	0	27	0	0	0	0	0	0	0	0
TGTGCCAGCACCCACCCTGGGGAGTACTATGGCTACACCTTC	CASTHPGEYYGYTF	TRBV19*01(303.8),TRBV19*02(303.8),TRBV19*03(303.8)	TRBJ1-2*01(214.3)	CDR_1170	0	0	0	0	0	0	0	0	0	0	0	0	0	0	0	0	0	0	0	0	0	0	0	0	0	0	0	0	0	0	0	0	0	0	0	0	0	0	0	0	0	0	0	0	0
TGTGCCAGCAGCGCAGACAGGGAGGCTAACTATGGCTACACCTTC	CASSADREANYGYTF	TRBV11-2*01(432.8),TRBV11-2*03(428.8),TRBV11-3*02(414.8),TRBV11-2*02(413.8),TRBV11-3*01(404.8)	TRBJ1-2*01(244.4)	CDR_1171	611	0	48	0	0	0	0	0	0	0	0	0	0	0	0	0	0	0	0	0	0	0	0	0	0	0	0	0	0	0	0	0	0	0	0	0	0	0	0	0	0	0	0	0	0
TGTGCCAGCAGTCCCTCTGGGGAGCTGTTTTTT	CASSPSGELFF	TRBV12-3*01(257.5),TRBV12-4*01(257.5),TRBV12-4*02(245.6)	TRBJ2-2*01(211.2)	CDR_1172	0	0	0	0	0	0	0	0	0	0	0	0	0	0	0	0	0	0	0	0	0	0	0	0	28	0	89	0	0	0	0	0	0	0	0	0	0	0	0	0	0	0	0	0	0
TGTGCCAGCAGTTGGGACAGAGCGGACACTGAAGCTTTCTTT	CASSWDRADTEAFF	TRBV28*01(276)	TRBJ1-1*01(224.5)	CDR_1173	0	0	0	0	0	0	0	0	0	0	0	0	0	0	0	0	0	0	0	0	0	0	0	0	0	0	0	0	0	0	0	0	0	0	0	0	23	0	0	0	0	0	0	0	0
TGTGCCAGTAGTACCCGAGGGCCTTCAGCGGGCGGGGAGCTGTTTTTT	CASSTRGPSAGGELFF	TRBV19*01(328.2),TRBV19*02(328.2),TRBV19*03(321.2)	TRBJ2-2*01(217.2)	CDR_1174	0	0	0	0	0	0	0	0	0	0	0	0	0	0	0	0	0	0	0	0	0	0	0	0	0	0	0	0	0	0	0	0	0	0	0	0	0	0	0	0	0	0	0	0	0
TGTGCCAGCAGGGAACCCGGGACTAGCGGGGGGAGGGATGAGCAGTTCTTC	CASREPGTSGGRDEQFF	TRBV6-1*01(255.1),TRBV6-6*03(219.5),TRBV6-6*04(219.3)	TRBJ2-1*01(203.6)	CDR_1175	0	0	0	0	0	0	0	0	0	0	0	0	334	0	2783	0	0	0	0	0	0	0	0	0	0	0	0	0	0	0	0	0	0	0	0	0	0	0	0	0	0	0	0	0	0
TGTGCCACCAGTGAGAACGGGTTTCAGCCCCAGCATTTT	CATSENGFQPQHF	TRBV24-1*01(313.9)	TRBJ1-5*01(218.1)	CDR_1176	0	0	0	0	0	0	0	0	0	0	0	0	0	0	0	0	0	0	0	0	0	0	0	0	0	0	0	0	0	0	0	0	0	0	0	0	0	0	0	0	0	0	0	265	759
TGTGCCAGCAGCCCTCCCGGCAGCCAGAACACCGGGGAGCTGTTTTTT	CASSPPGSQNTGELFF	TRBV13*02(492.7),TRBV13*01(483.7)	TRBJ2-2*01(230.7)	CDR_1177	0	0	0	0	0	0	0	0	0	0	0	0	0	0	0	0	0	0	0	0	0	114	0	0	0	0	0	0	0	0	0	0	0	0	0	0	0	0	0	0	0	0	0	0	0
TGTGCCAGCAGGCCCGGGACAGGGGTCTACGAGCAGTACTTC	CASRPGTGVYEQYF	TRBV2*01(319.3),TRBV2*02(319.3),TRBV2*03(319.3)	TRBJ2-7*01(215.2)	CDR_1178	0	0	0	0	0	0	0	0	0	0	0	0	0	0	0	0	0	0	0	0	0	0	35	0	0	0	0	0	0	0	0	0	0	0	0	0	0	0	0	0	0	0	0	0	0
TGTGCCAGCAGCTGGACAGGGGACGGAAAGTTTAATTCACCCCTCCACTTT	CASSWTGDGKFNSPLHF	TRBV28*01(265.5)	TRBJ1-6*01(228.7),TRBJ1-6*02(204.8)	CDR_1179	0	0	0	0	0	0	0	0	0	0	0	0	0	0	0	0	0	0	0	0	0	0	0	0	0	0	0	0	0	0	0	0	0	0	0	484	0	0	0	0	0	0	0	0	0
TGCGCCAGCAGCCCGGGGGACTTTAACTATGGCTACACCTTC	CASSPGDFNYGYTF	TRBV5-1*01(408.6),TRBV5-1*02(393.6)	TRBJ1-2*01(235)	CDR_1180	0	0	0	0	0	0	0	0	0	0	0	0	0	0	0	0	0	0	0	0	0	0	0	0	0	0	0	0	0	0	0	0	0	0	0	0	0	0	0	0	0	0	0	0	0
TGTGCCAGCAGCCTGGGCCCTAGTATCTCCTACGAGCAGTACTTC	CASSLGPSISYEQYF	TRBV11-2*01(432.8),TRBV11-2*03(421.8),TRBV11-2*02(409.7),TRBV11-3*01(398.9),TRBV11-3*02(395.9)	TRBJ2-7*01(227.4)	CDR_1181	0	0	0	0	0	0	0	0	0	0	0	0	0	0	0	0	0	0	0	0	0	0	0	0	52	811	221	0	0	0	0	0	0	0	0	0	0	0	0	0	0	0	0	0	0
TGTGCCAGCAGCCCCAATCCAGCGGGAAGCTCCTACGAGCAGTACTTC	CASSPNPAGSSYEQYF	TRBV7-2*01(339.2),TRBV7-2*04(339.2),TRBV7-8*03(331.5),TRBV7-2*02(327.7)	TRBJ2-7*01(233.9)	CDR_1182	0	0	0	0	0	0	0	0	0	0	0	0	0	0	0	0	0	0	0	0	0	126	47	0	0	0	0	0	0	0	0	0	0	0	0	0	0	0	0	0	0	0	0	0	0
TGCGCCAGCAGCCAAGGAGGTCCGGCGAACACTGAAGCTTTCTTT	CASSQGGPANTEAFF	TRBV4-1*01(516.7)	TRBJ1-1*01(228.4)	CDR_1183	0	751	0	113	0	44	0	0	0	0	0	0	0	0	0	0	0	0	0	0	0	0	0	0	0	0	0	0	0	0	0	0	0	0	0	0	0	0	0	0	0	0	0	0	0
TGTGCCAGCAGTTTATCGGGGGGCGAGCAGTACTTC	CASSLSGGEQYF	TRBV12-3*01(268.8),TRBV12-4*01(268.8),TRBV12-4*02(261.4)	TRBJ2-7*01(198.2)	CDR_1184	0	0	0	0	0	0	0	0	0	0	0	0	0	0	0	0	0	0	0	0	0	0	0	0	0	0	0	0	0	0	0	0	0	0	0	0	0	0	280	0	0	0	0	0	0
TGTGCCAGCAGTGAATTTGGGGGAGGAAGAATGAACACTGAAGCTTTCTTT	CASSEFGGGRMNTEAFF	TRBV6-1*01(260.4),TRBV6-6*04(216.1)	TRBJ1-1*01(238.5)	CDR_1185	0	0	0	0	0	0	0	0	0	0	0	0	0	0	0	0	0	0	0	62	0	0	0	0	0	0	0	0	0	0	0	0	0	0	0	0	0	0	0	0	0	0	0	0	0
TGTGCCACAAAGCGCGACCGGGACAACTCCTACGAGCAGTACTTC	CATKRDRDNSYEQYF	TRBV6-1*01(212.1),TRBV6-6*03(191),TRBV6-6*04(191)	TRBJ2-7*01(223.7)	CDR_1186	0	0	0	0	0	0	0	0	0	0	0	0	0	0	0	0	0	0	0	0	0	0	0	0	0	0	0	0	0	0	0	0	0	0	0	0	0	0	0	0	0	0	0	0	0
TGTGCCAGCAGATCTTCCGGGACGGCCTATGGCTACACCTTC	CASRSSGTAYGYTF	TRBV28*01(265.8)	TRBJ1-2*01(216.4)	CDR_1187	0	0	0	0	0	0	0	0	0	0	0	0	343	0	2265	0	0	0	0	0	0	0	0	0	0	0	0	0	0	0	0	0	0	0	0	0	0	0	0	0	0	0	0	0	0
TGTGCCAGCAGTTCCCCTTATCAGCCCCAGCATTTT	CASSSPYQPQHF	TRBV12-3*01(255.5),TRBV12-4*01(255.5),TRBV12-4*02(244.5)	TRBJ1-5*01(223.4)	CDR_1188	0	0	0	0	0	0	0	0	0	0	0	0	0	0	572	0	0	0	0	0	0	0	0	0	0	0	0	0	0	0	0	0	0	0	0	0	0	0	0	0	0	0	0	0	0
TGTGCCAGCGAGGACCCGAACGTGGAGACCCAGTACTTC	CASEDPNVETQYF	TRBV6-1*01(240.7),TRBV6-6*03(215.1),TRBV6-6*04(211.5)	TRBJ2-5*01(212.1)	CDR_1189	0	0	0	118	0	0	0	0	0	0	0	0	0	0	0	0	0	0	0	0	0	0	0	0	0	0	0	0	0	0	0	0	0	0	0	0	0	0	0	0	0	0	0	0	0
TGTGCCAGCAGCGTAACAGAAAACTATGGCTACACCTTC	CASSVTENYGYTF	TRBV9*01(387.6),TRBV9*02(387.6),TRBV9*03(377.6)	TRBJ1-2*01(226.6)	CDR_1190	0	0	0	0	0	0	0	0	0	0	0	0	0	0	0	0	0	0	0	0	0	0	0	0	0	0	0	0	0	0	0	0	0	0	0	0	0	758	791	25	0	0	0	0	0
TGTGCCAGCAGTGACCTAAAACGAGACATCGCCAACACCGGGGAGCTGTTTTTT	CASSDLKRDIANTGELFF	TRBV6-1*01(180.7),TRBV6-6*01(165.3),TRBV6-6*02(165.3)	TRBJ2-2*01(249)	CDR_1191	0	0	0	0	0	0	0	0	0	0	0	0	0	0	0	0	0	0	0	0	0	0	0	0	0	0	0	0	0	0	0	0	0	0	0	0	0	0	0	0	0	0	0	0	0
TGTGCCAGCAGTTCTCGACTAGCGGGAGGCACAGATACGCAGTATTTT	CASSSRLAGGTDTQYF	TRBV27*01(274.8)	TRBJ2-3*01(208.3)	CDR_1192	0	0	0	0	0	0	0	0	0	0	0	0	0	0	0	0	0	0	0	0	0	0	0	0	0	0	0	0	0	0	0	0	0	0	0	0	0	279	314	0	0	0	0	0	0
TGTGCCAGCAGTGACATTCTTGGGGATCCTACCTACGAGCAGTACTTC	CASSDILGDPTYEQYF	TRBV6-1*01(259.9),TRBV6-6*01(222.8),TRBV6-6*02(221.3)	TRBJ2-7*01(215.8)	CDR_1193	0	0	0	0	0	0	0	0	0	0	0	0	0	0	0	0	0	0	0	0	0	0	0	0	0	0	0	0	0	0	0	0	0	0	0	0	0	0	0	0	0	0	0	278	3470
TGTGCCAGCAGCCAGGGCCAGGGGGCCTACGAGCAGTACTTC	CASSQGQGAYEQYF	TRBV3-1*01(557.3),TRBV3-1*02(459.6)	TRBJ2-7*01(220.2)	CDR_1194	0	0	0	0	0	0	0	0	0	0	0	0	0	0	0	1787	2755	213	0	0	0	0	0	0	0	0	0	0	0	0	0	0	0	0	0	0	0	0	0	0	0	0	0	0	0
TGTGCCAGCAGTTATCCCGGGACTAGCCCCGGGGAGCTGTTTTTT	CASSYPGTSPGELFF	TRBV6-1*01(244.2),TRBV6-6*01(229),TRBV6-6*02(229)	TRBJ2-2*01(221.8)	CDR_1195	0	0	0	0	0	0	0	0	0	0	0	0	0	0	0	0	0	0	0	0	0	0	44	0	0	0	0	0	0	0	0	0	0	0	0	0	0	0	0	0	0	0	0	0	0
TGTGCCACCAGCAGGTTTGGGGGAGAGACCCAGTACTTC	CATSRFGGETQYF	TRBV15*02(292.9),TRBV15*01(289)	TRBJ2-5*01(218)	CDR_1196	0	0	0	0	0	0	0	0	0	0	0	0	0	0	0	0	0	0	0	0	0	0	0	0	0	0	0	0	0	0	0	0	0	0	0	0	0	0	0	0	533	0	0	0	0
TGTGCCAGCAGAGTAGGGACAGGGGGAGGGAATGGCTACACCTTC	CASRVGTGGGNGYTF	TRBV2*01(317.9),TRBV2*02(317.9),TRBV2*03(317.9)	TRBJ1-2*01(205)	CDR_1197	0	0	0	0	0	0	0	0	0	0	0	0	0	0	0	486	86	430	0	0	0	0	0	0	0	0	0	0	0	0	0	0	0	0	0	0	0	0	0	0	0	0	0	0	0
TGTGCCACCAGTGACATATACAGGGGAAACCAAGAGACCCAGTACTTC	CATSDIYRGNQETQYF	TRBV24-1*01(314.3)	TRBJ2-5*01(239.1)	CDR_1198	0	0	0	0	0	0	0	0	0	0	0	0	0	0	0	0	0	0	0	0	0	0	0	0	0	0	0	985	222	0	0	0	0	0	0	0	0	0	0	0	0	0	0	0	0
TGTGCCAGCAGTGTAGGGTCCCTGGGTCTTAGCTCCTATAATTCACCCCTCCACTTT	CASSVGSLGLSSYNSPLHF	TRBV25-1*01(197.7)	TRBJ1-6*02(268.9),TRBJ1-6*01(250.6)	CDR_1199	0	0	0	0	0	0	0	0	0	0	0	0	0	0	0	0	0	0	0	0	0	0	0	0	0	0	0	0	0	0	0	0	0	0	0	0	0	0	0	0	1513	0	0	0	0
TGTGCCAGCAGACAGGGACAGGGGGCGAATTCACCCCTCCACTTT	CASRQGQGANSPLHF	TRBV7-2*01(329.7),TRBV7-2*04(329.7),TRBV7-2*02(319.2),TRBV7-8*03(315.7)	TRBJ1-6*01(227.6),TRBJ1-6*02(194.2)	CDR_1200	0	0	0	0	0	0	0	0	0	0	0	0	0	0	0	0	0	0	0	0	0	0	0	0	0	0	0	0	0	0	0	0	0	0	0	0	0	0	0	0	0	0	0	0	0
TGTGCCAGTAGTATAGATTCCGACCGGGACCCTCGTAATCAGCCCCAGCATTTT	CASSIDSDRDPRNQPQHF	TRBV19*01(358.1),TRBV19*02(358.1),TRBV19*03(323.1)	TRBJ1-5*01(227.7)	CDR_1201	0	0	0	0	0	0	0	0	0	0	0	0	0	0	0	0	0	0	0	0	0	0	0	0	0	0	0	0	0	0	0	0	0	812	1020	568	0	0	0	0	0	0	0	0	0
TGCGCCAGCAGCCCGGACCCAGGATTGTCTAGCTACACCTTC	CASSPDPGLSSYTF	TRBV5-1*01(413.8),TRBV5-1*02(398.8)	TRBJ1-2*01(189.7)	CDR_1202	0	0	0	0	0	0	0	0	0	0	0	0	0	0	0	0	0	0	0	0	0	0	0	0	0	0	0	0	0	0	0	0	0	0	0	0	0	0	0	0	0	0	0	0	0
TGTGCCACCAGCAGGACCGGGACAGGGAATTCACCCCTCCACTTT	CATSRTGTGNSPLHF	TRBV15*02(293.8),TRBV15*01(289.8)	TRBJ1-6*01(224.2),TRBJ1-6*02(198.4)	CDR_1203	0	0	0	0	0	0	0	0	0	0	0	0	0	0	0	0	0	0	0	0	0	0	34	0	0	0	0	0	0	0	0	0	0	0	0	0	0	0	0	0	0	0	0	0	0
TGCAGTGCTCAACAGCTCCCTGGGCTCTACGAGCAGTACTTC	CSAQQLPGLYEQYF	TRBV20-1*01(403.6),TRBV20-1*02(403.6),TRBV20-1*03(403.6),TRBV20-1*06(403.6),TRBV20-1*07(403.6)	TRBJ2-7*01(220.3)	CDR_1204	0	0	0	0	0	0	0	0	0	0	0	0	0	0	0	0	0	0	0	0	0	0	0	0	0	0	0	0	0	0	0	0	0	0	0	0	0	0	0	0	0	0	0	0	0
TGTGCCTGGAGCGGAGAGCCAACTAATGAAAAACTGTTTTTT	CAWSGEPTNEKLFF	TRBV30*01(589.6),TRBV30*05(579.6),TRBV30*02(575.6)	TRBJ1-4*01(244.2)	CDR_1205	0	0	0	0	0	0	0	0	0	0	0	0	0	0	0	0	0	0	0	0	0	0	0	0	0	0	0	0	0	0	0	0	0	0	0	0	0	0	0	0	0	0	0	0	0
TGTGCCAGCTCACCGTCGGTGTCTGGAAACACCATATATTTT	CASSPSVSGNTIYF	TRBV18*01(625.7)	TRBJ1-3*01(245)	CDR_1206	0	0	0	0	0	0	0	0	0	0	0	0	0	0	0	0	0	0	17	0	14	0	0	0	0	0	0	0	0	0	0	0	0	0	0	0	0	0	0	0	0	0	0	0	0
TGTGCCAGCAGCTTAGGGTCAACTAGCGGCAACTACGAGCAGTACTTC	CASSLGSTSGNYEQYF	TRBV7-6*01(352.6),TRBV7-6*02(331.8),TRBV7-7*01(305.3)	TRBJ2-7*01(215.1)	CDR_1207	0	0	0	0	0	0	0	0	0	0	0	0	0	0	0	0	0	0	0	0	0	0	0	0	0	0	0	0	0	0	0	0	0	326	0	0	0	0	0	0	0	0	0	0	0
TGTGCCACCAGCAGAGGGGACAGGGTGGGAGATGGCTACACCTTC	CATSRGDRVGDGYTF	TRBV15*01(299.5),TRBV15*02(293.3)	TRBJ1-2*01(206.7)	CDR_1208	0	0	0	0	0	0	0	0	0	0	0	0	0	0	0	0	0	0	0	0	0	0	0	0	0	0	0	0	0	0	0	0	0	0	267	237	0	0	0	0	0	0	0	0	0
TGTGCCAGCAGATATGACCCAAACGGTGGCATTCAGTACTTC	CASRYDPNGGIQYF	TRBV6-1*01(238.5),TRBV6-6*01(223),TRBV6-6*02(214.6)	TRBJ2-4*01(194.4)	CDR_1209	0	0	0	0	0	0	0	0	0	0	0	0	0	0	0	0	0	0	0	0	0	0	0	0	0	0	0	0	81	0	0	0	0	0	0	0	0	0	0	0	0	0	0	0	0
TGTGCCAGCAGCCGAGGCCGTTACGAGCAGTACTTC	CASSRGRYEQYF	TRBV11-2*01(433.9),TRBV11-2*03(419.9),TRBV11-2*02(414.9),TRBV11-3*01(405.9),TRBV11-3*02(405.9)	TRBJ2-7*01(196.1)	CDR_1210	0	0	0	0	0	0	0	0	0	0	0	0	0	0	0	0	0	0	0	0	0	0	0	0	0	0	0	0	0	0	0	0	0	0	0	0	23	0	0	0	0	0	0	0	0
TGTGCCAGCATGTCGGGGAAGAGTGGCAATCAGCCCCAGCATTTT	CASMSGKSGNQPQHF	TRBV6-1*01(241.1),TRBV6-6*03(216.1),TRBV6-6*04(200)	TRBJ1-5*01(237.6)	CDR_1211	0	0	0	0	0	0	0	0	0	0	0	0	0	0	0	1059	207	739	0	0	0	0	0	0	0	0	0	0	0	0	0	0	0	0	0	0	0	0	0	0	0	0	0	0	0
TGTGCCAGTAGCAACCATGGGGATAAATCTGAAGCTTTCTTT	CASSNHGDKSEAFF	TRBV19*03(329.4),TRBV19*01(323.4),TRBV19*02(323.4)	TRBJ1-1*01(206.4)	CDR_1212	0	0	0	0	0	0	0	0	0	0	0	0	0	0	0	0	0	0	0	0	0	0	0	0	0	0	0	0	0	0	0	0	0	75	0	152	0	0	0	0	0	0	0	0	0
TGTGCCAGCAGTTTAGCCAGCCTCTATGGCTACACCTTC	CASSLASLYGYTF	TRBV12-3*01(274),TRBV12-4*01(274),TRBV12-4*02(253.2)	TRBJ1-2*01(215.8)	CDR_1213	0	0	0	0	0	0	0	0	0	0	0	0	0	0	0	0	0	0	0	0	0	0	0	0	0	0	0	0	0	0	148	0	0	0	0	0	0	0	0	0	0	0	0	0	0
TGTGCCACCAGCGAGGAGGGGGGGAGATCATATGGCTACACCTTC	CATSEEGGRSYGYTF	TRBV15*02(298.4),TRBV15*01(282.4),TRBV15*03(242.3)	TRBJ1-2*01(211.8)	CDR_1214	0	0	0	0	0	0	0	0	0	0	0	0	0	0	0	0	0	0	0	0	0	0	0	0	45	287	92	0	0	0	0	0	0	0	0	0	0	0	0	0	0	0	0	0	0
TGTGCCAGTACCCCGACTAGCGCAAACACCGGGGAGCTGTTTTTT	CASTPTSANTGELFF	TRBV19*01(316.9),TRBV19*02(316.9),TRBV19*03(316.9)	TRBJ2-2*01(223.2)	CDR_1215	0	0	0	0	0	0	0	0	0	0	0	0	0	0	0	0	0	0	0	0	0	0	36	0	0	0	0	0	0	0	0	0	0	0	0	0	0	0	0	0	0	0	0	0	0
TGTGCCAGCAGTTTAACAGTAGCGGCAGCTACGTTC	CASSLTVAAATF	TRBV28*01(286.8)	TRBJ2-7*01(162.8)	CDR_1216	0	0	0	0	0	55	0	0	0	0	0	0	0	0	0	0	0	0	0	0	0	0	0	0	0	0	0	0	0	0	0	0	0	0	0	0	0	0	0	0	0	0	0	0	0
TGTGCCAGCAGTGGTGGCTATGGGGGAAGTCAGCCCCAGCATTTT	CASSGGYGGSQPQHF	TRBV2*01(327.8),TRBV2*03(327.8),TRBV2*02(322.8)	TRBJ1-5*01(214.2)	CDR_1217	0	0	0	0	0	0	0	0	0	0	0	0	0	0	0	0	0	0	0	0	0	0	0	0	0	0	0	0	0	0	0	0	0	0	0	0	0	0	0	0	0	0	0	0	0
TGTGCCTGGAGTGTGGCAGACTGGGAAAAACTGTTTTTT	CAWSVADWEKLFF	TRBV30*01(605.1),TRBV30*02(591.1),TRBV30*05(580.1)	TRBJ1-4*01(204)	CDR_1218	0	0	0	0	0	0	0	0	0	0	0	0	0	0	0	1486	115	517	0	0	0	0	0	0	0	0	0	0	0	0	0	0	0	0	0	0	0	0	0	0	0	0	0	0	0
TGTGCCAGCACGACCTTGACAAATGTATATCAGCCCCAGCATTTT	CASTTLTNVYQPQHF	TRBV28*01(257.3)	TRBJ1-5*01(223.9)	CDR_1219	0	0	0	0	0	0	0	0	0	0	0	0	0	0	0	0	0	0	0	36	0	0	0	0	0	0	0	0	0	0	0	0	0	0	0	0	0	0	0	0	0	0	0	0	0
TGTGCCAGCAGCGACCGGGACTACCCCTACGAGCAGTACTTC	CASSDRDYPYEQYF	TRBV9*01(378.5),TRBV9*02(378.5),TRBV9*03(378.5)	TRBJ2-7*01(217.4)	CDR_1220	0	0	0	0	0	0	0	0	0	0	0	0	0	0	0	0	0	0	0	0	0	0	0	0	0	0	0	0	0	0	0	0	0	0	0	0	0	0	0	0	0	0	0	0	0
TGTGCCAGCAAGTCCCGGGACAGGGGCCGAGAGAAAAATCAGCCCCAGCATTTT	CASKSRDRGREKNQPQHF	TRBV6-8*01(241.7)	TRBJ1-5*01(228.8)	CDR_1221	0	0	0	0	0	0	0	0	0	0	0	0	0	966	0	0	0	0	0	0	0	0	0	0	0	0	0	0	0	0	0	0	0	0	0	0	0	0	0	0	0	0	0	0	0
TGCAGTGCCAACCTACGCGGGTCCACCCCTTTTAACACTGAAGCTTTCTTT	CSANLRGSTPFNTEAFF	TRBV20-1*01(397.9),TRBV20-1*02(397.9),TRBV20-1*03(397.9),TRBV20-1*06(397.9),TRBV20-1*07(397.9)	TRBJ1-1*01(224.9)	CDR_1222	0	0	0	0	0	0	0	0	0	0	0	0	0	0	0	0	0	0	0	0	0	217	221	47	0	0	0	0	0	0	0	0	0	0	0	0	0	0	0	0	0	0	0	0	0
TGTGCCAGCGGACAGCCCTACTCCTACGAGCAGTACTTC	CASGQPYSYEQYF	TRBV2*01(306.6),TRBV2*02(306.6),TRBV2*03(306.6)	TRBJ2-7*01(224.1)	CDR_1223	0	0	0	0	0	0	0	0	0	0	0	0	0	0	0	0	0	0	0	0	0	0	0	0	0	0	0	0	0	0	0	0	0	0	0	0	0	0	0	0	0	0	0	0	0
TGTGCCAGCAGGCCCCTCGGGGGGTTGAACGAGCAGTACTTC	CASRPLGGLNEQYF	TRBV6-1*01(250.5),TRBV6-6*04(227.2),TRBV6-6*03(222.4)	TRBJ2-7*01(202.7)	CDR_1224	0	0	0	0	0	0	0	0	0	0	0	0	0	0	0	0	0	0	0	0	0	0	0	0	0	0	0	0	0	0	0	0	0	0	0	100	0	0	0	0	0	0	0	0	0
TGTGCCTGGACGGGACAGGAAGCCTTTAGGGGCGAGCAGTACTTC	CAWTGQEAFRGEQYF	TRBV30*01(582.7),TRBV30*05(577.7),TRBV30*02(568.7)	TRBJ2-7*01(191.2)	CDR_1225	0	0	0	0	0	0	0	0	0	0	0	0	0	0	0	0	0	0	0	0	0	0	0	0	0	0	0	0	0	0	0	0	0	72	0	0	0	0	0	0	0	0	0	0	0
TGTGCCAGCACCACAAGTAATCCTAACTATGGCTACACCTTC	CASTTSNPNYGYTF	TRBV6-1*01(244.2),TRBV6-6*04(217.5),TRBV6-6*03(217.4)	TRBJ1-2*01(236.6)	CDR_1226	0	0	0	0	0	0	0	0	0	0	0	0	0	0	0	257	0	0	0	0	0	0	0	0	0	0	0	0	0	0	0	0	0	0	0	0	0	0	0	0	0	0	0	0	0
TGTGCCAGCAGTATCCGCAGGGCGAACACTGAAGCTTTCTTT	CASSIRRANTEAFF	TRBV2*02(327.4),TRBV2*01(322.4),TRBV2*03(322.4)	TRBJ1-1*01(230.4)	CDR_1227	0	0	0	0	0	0	0	0	0	0	0	0	0	0	0	0	0	0	0	0	0	0	0	0	0	0	0	0	0	0	0	0	0	0	0	0	0	0	0	0	0	0	0	0	891
TGTGCCAGCAGTTCACAGGGGAGAGACCAGCCCCAGCATTTT	CASSSQGRDQPQHF	TRBV2*01(323.4),TRBV2*02(323.4),TRBV2*03(323.4)	TRBJ1-5*01(214.3)	CDR_1228	0	0	0	0	0	0	0	0	0	0	0	0	0	0	0	0	0	0	0	0	0	0	0	0	0	0	0	0	0	0	0	135	0	0	0	0	0	0	0	0	0	0	0	0	0
TGTGCCAGCAGCCGGGAGACAGATAATTCACCCCTCCACTTT	CASSRETDNSPLHF	TRBV14*01(378.1),TRBV14*02(373.1)	TRBJ1-6*02(235),TRBJ1-6*01(210)	CDR_1229	0	0	0	0	0	0	0	0	0	0	0	0	0	0	0	0	0	0	0	0	0	0	0	0	0	0	0	0	0	0	0	0	0	0	553	85	0	0	0	0	0	0	0	0	0
TGTGCCAGCAGCTTAGGGACAGGGGGGAACACTGAAGCTTTCTTT	CASSLGTGGNTEAFF	TRBV7-9*01(384.1),TRBV7-9*02(384.1),TRBV7-9*03(384.1),TRBV7-9*04(364.1),TRBV7-9*05(340.1)	TRBJ1-1*01(231.2)	CDR_1230	0	0	0	0	0	0	0	0	0	0	0	0	0	0	0	0	0	235	0	0	0	0	0	0	0	0	0	0	0	0	0	0	0	0	0	0	0	0	0	0	0	0	0	0	0
TGTGCCAGCACAGGGGGCAGTTTGGACGAGCAGTACTTC	CASTGGSLDEQYF	TRBV6-1*01(245.9),TRBV6-6*03(231.9),TRBV6-6*04(224)	TRBJ2-7*01(199.4)	CDR_1231	0	0	0	0	0	62	0	0	0	0	0	0	0	0	0	0	0	0	0	0	0	0	0	0	0	0	0	0	0	0	0	0	0	0	0	0	0	0	0	0	0	0	0	0	0
TGTGCCAGCAGGGACAGGGCCGTCTACGAGCAGTACTTC	CASRDRAVYEQYF	TRBV2*01(319),TRBV2*03(319),TRBV2*02(318)	TRBJ2-7*01(209.1)	CDR_1232	0	0	0	0	0	0	0	0	0	0	0	0	0	0	0	0	0	0	0	0	0	0	0	0	0	0	0	0	0	0	0	0	0	0	0	0	0	0	0	0	0	0	0	0	505
TGTGCCAGCAGTTACCTTCGGGGACTCAACTATGGCTACACCTTC	CASSYLRGLNYGYTF	TRBV27*01(276.4)	TRBJ1-2*01(228.7)	CDR_1233	0	0	37	0	163	0	0	0	0	0	0	0	0	0	0	0	0	0	0	0	0	0	0	0	0	0	0	0	0	0	0	0	0	0	0	0	0	0	0	0	0	0	0	0	0
TGCAGTGCTTGGGACAACTCCTACGAGCAGTACTTC	CSAWDNSYEQYF	TRBV20-1*01(404.2),TRBV20-1*02(404.2),TRBV20-1*03(404.2),TRBV20-1*06(404.2),TRBV20-1*07(404.2)	TRBJ2-7*01(215.8)	CDR_1234	0	0	0	0	0	0	0	0	0	0	0	0	0	0	0	0	0	0	0	0	0	0	38	0	0	0	0	0	0	0	0	0	0	0	0	0	0	0	0	0	0	0	0	0	0
TGTGCCAGCAGCTTAGGCCAACAGGGGATCTCACCCCTCCACTTT	CASSLGQQGISPLHF	TRBV11-2*01(438.9),TRBV11-2*03(432.9),TRBV11-3*01(410.9),TRBV11-2*02(388.7)	TRBJ1-6*02(207.7),TRBJ1-6*01(179.4)	CDR_1235	0	0	0	0	0	0	0	0	0	0	0	0	0	0	0	0	0	0	0	0	0	0	36	0	0	0	0	0	0	0	0	0	0	0	0	0	0	0	0	0	0	0	0	0	0
TGCGCCAGCAGTGAGTCGGTGGAATACTCTGGAAACACCATATATTTT	CASSESVEYSGNTIYF	TRBV10-2*01(304.3)	TRBJ1-3*01(249.1)	CDR_1236	0	0	0	0	0	58	0	0	0	0	0	0	0	0	0	0	0	0	0	0	0	0	0	0	0	0	0	0	0	0	0	0	0	0	0	0	0	0	0	0	0	0	0	0	0
TGTGCCACCAGCAGAGATCCAAAGGGGCCGGTAGATTTT	CATSRDPKGPVDF	TRBV15*01(313.8),TRBV15*02(292.8)	TRBJ1-3*01(165.3)	CDR_1237	0	0	46	0	0	0	0	0	0	0	0	0	0	0	0	0	0	0	0	0	0	0	0	0	0	0	0	0	0	0	0	0	0	0	0	0	0	0	0	0	0	0	0	0	0
TGTGCCAGTAGTATAGTTTTCGACTTTTTGAACACTGAAGCTTTCTTT	CASSIVFDFLNTEAFF	TRBV19*01(348.7),TRBV19*02(348.7),TRBV19*03(323.7)	TRBJ1-1*01(233.9)	CDR_1238	0	0	0	0	0	0	0	0	0	0	0	0	0	0	0	0	0	0	0	0	0	0	0	28	0	0	0	0	0	0	0	0	0	0	0	0	0	0	0	0	0	0	0	0	0
TGCGCCAGCAGCCCGACAGTTACCGGGGAGCTGTTTTTT	CASSPTVTGELFF	TRBV5-1*01(413.6),TRBV5-1*02(398.6)	TRBJ2-2*01(227.7)	CDR_1239	0	0	0	0	0	0	0	0	0	0	0	0	0	0	0	0	0	0	0	0	0	0	0	25	0	0	0	0	0	0	0	0	0	0	0	0	0	0	0	0	0	0	0	0	0
TGTGCTAGTGGTTTGGGACTAACAGGGGGTGAGCAGTTCTTC	CASGLGLTGGEQFF	TRBV12-5*01(283.5)	TRBJ2-1*01(172.5)	CDR_1240	0	0	0	0	0	0	0	0	0	0	0	0	0	0	0	0	0	0	0	0	0	0	0	0	0	0	0	0	0	0	0	0	0	0	0	0	0	0	0	0	0	0	0	0	0
TGTGCCAGCAGTTTAGGGTGGAGCACTGAAGCTTTCTTT	CASSLGWSTEAFF	TRBV28*01(285.7)	TRBJ1-1*01(216.6)	CDR_1241	0	0	0	0	0	100	0	0	0	0	0	0	0	0	0	0	0	0	0	0	0	0	0	0	0	0	0	0	0	0	0	0	0	0	0	0	0	0	0	0	0	0	0	0	0
TGTGCCAGTAGTGAGAAGAGGAACACTGAAGCTTTCTTT	CASSEKRNTEAFF	TRBV19*01(327.5),TRBV19*02(327.5),TRBV19*03(322.5)	TRBJ1-1*01(231.4)	CDR_1242	0	0	0	0	0	0	0	0	0	0	0	0	0	0	0	0	0	0	0	0	0	87	0	0	0	0	0	0	0	0	0	0	0	0	0	0	0	0	0	0	0	0	0	0	0
TGTGCCACCAGTGACGCGGGACAGGCTAACTATGGCTACACCTTC	CATSDAGQANYGYTF	TRBV24-1*01(313.5)	TRBJ1-2*01(240.3)	CDR_1243	0	0	0	0	0	0	0	0	0	0	0	0	0	0	0	0	0	0	0	0	0	96	0	0	0	0	0	0	0	0	0	0	0	0	0	0	0	0	0	0	0	0	0	0	0
TGTGCCAGCAGTCCGCCTAGGACAGGGGGTATCGACGAGCAGTACTTC	CASSPPRTGGIDEQYF	TRBV6-1*01(252.3),TRBV6-6*04(243.3),TRBV6-6*03(229)	TRBJ2-7*01(201.5)	CDR_1244	0	0	0	0	0	0	0	0	0	0	0	0	0	0	0	0	0	0	0	0	0	0	0	0	0	0	0	0	0	0	0	0	0	0	0	0	23	0	0	0	0	0	0	0	0
TGCAGTGCTGAGACACCTTTCTCTGGAAACACCATATATTTT	CSAETPFSGNTIYF	TRBV20-1*01(410.6),TRBV20-1*05(405.6),TRBV20-1*07(405.6),TRBV20-1*02(403.6),TRBV20-1*06(403.6)	TRBJ1-3*01(248.9)	CDR_1245	0	0	0	0	0	0	0	0	0	0	0	0	303	0	2310	0	0	0	0	0	0	0	0	0	0	0	0	0	0	0	0	0	0	0	0	0	0	0	0	0	0	0	0	0	0
TGTGCCAGCAGCCGAACTCCAGCGTTTCACGAGCAGTACTTC	CASSRTPAFHEQYF	TRBV27*01(262.6)	TRBJ2-7*01(199.6)	CDR_1246	0	0	0	0	0	0	0	0	0	0	0	0	0	0	0	0	0	0	0	0	0	0	0	0	0	299	0	0	0	0	0	0	0	0	0	0	0	0	0	0	0	0	0	0	0
TGTGCCAGCAGTTACTCGTGGGGTCGGCTTAATGAAAAACTGTTTTTT	CASSYSWGRLNEKLFF	TRBV6-5*01(267.1),TRBV6-6*01(264.3),TRBV6-6*02(264.3)	TRBJ1-4*01(222.8)	CDR_1247	0	0	0	0	0	0	0	0	0	0	0	0	0	0	0	0	0	0	0	0	0	0	0	0	0	0	0	0	0	0	0	0	0	30	0	0	0	0	0	0	0	0	0	0	0
TGTGCCAGCAGTGAATCGTGGCCAAGGGGCAGGGAGCAGTACTTC	CASSESWPRGREQYF	TRBV2*03(341.4),TRBV2*01(337.4),TRBV2*02(321.4)	TRBJ2-7*01(195.8)	CDR_1248	0	0	0	0	0	0	0	0	0	0	0	0	0	0	0	0	0	0	0	0	0	0	0	0	0	0	0	0	0	0	0	0	0	0	0	0	31	0	0	0	0	0	0	0	0
TGTGCCAGCAGACCCTACGACAGGGACGAGCAGTACTTC	CASRPYDRDEQYF	TRBV6-1*01(252.1),TRBV6-6*03(225.5),TRBV6-6*04(225.5)	TRBJ2-7*01(202.3)	CDR_1249	0	0	0	0	0	0	0	0	0	0	0	0	0	0	0	0	0	0	0	0	0	0	0	0	38	0	0	0	0	0	0	0	0	0	0	0	0	0	0	0	0	0	0	0	0
TGCGCCAGCAGTGAGTTCTCCTATAATTCACCCCTCCACTTT	CASSEFSYNSPLHF	TRBV4-1*01(491.2)	TRBJ1-6*01(257.9),TRBJ1-6*02(242.7)	CDR_1250	0	0	0	0	0	0	0	0	0	0	0	0	0	0	0	0	0	0	0	0	0	0	0	0	0	0	0	0	0	0	0	0	0	0	0	0	0	0	0	0	0	0	0	149	0
TGTGCCAGCAGACATAATTCACCCCTCCACTTT	CASRHNSPLHF	TRBV6-1*01(252.6),TRBV6-6*04(222.8),TRBV6-6*03(215.7)	TRBJ1-6*01(236),TRBJ1-6*02(209.9)	CDR_1251	0	0	0	0	0	0	0	0	0	0	0	0	0	0	0	0	0	0	0	0	0	0	0	0	0	0	0	2671	249	0	0	0	0	0	0	0	0	0	0	0	0	0	0	0	0
TGCGCCAGCAGCTATACAGGGAACACTGAAGCTTTCTTT	CASSYTGNTEAFF	TRBV5-1*01(416.8),TRBV5-1*02(399.8)	TRBJ1-1*01(229.8)	CDR_1252	0	0	0	0	0	0	0	0	0	0	0	0	0	0	0	0	0	0	0	0	0	0	0	0	0	0	0	0	0	0	0	0	0	0	0	0	0	0	0	0	0	0	0	0	0
TGTGCCAGCAGCTCCCCACTAGCGGGAGTCGTCCACGAGCAGTACTTC	CASSSPLAGVVHEQYF	TRBV11-2*01(437.7),TRBV11-2*03(418.8),TRBV11-2*02(411.3),TRBV11-3*01(409.1),TRBV11-3*02(395.1)	TRBJ2-7*01(205.4)	CDR_1253	0	0	0	0	0	0	0	0	0	0	0	0	0	0	0	0	0	0	0	0	0	0	0	0	0	0	0	510	0	0	0	0	0	0	0	0	0	0	0	0	0	0	0	0	0
TGTGCCAGCAGCTTAGGCCATGGAGAGGGAGCTTTCTTT	CASSLGHGEGAFF	TRBV13*01(516.9),TRBV13*02(482)	TRBJ1-1*01(188.1)	CDR_1254	0	0	0	0	0	0	0	0	0	0	0	0	0	0	0	0	0	0	0	0	0	0	0	0	0	0	0	0	0	0	0	0	0	0	0	0	0	0	0	0	0	0	0	0	0
TGCAGTGCTAGCGCCCTGGACCATAATCAGCCCCAGCATTTT	CSASALDHNQPQHF	TRBV20-1*02(417),TRBV20-1*03(417),TRBV20-1*06(417),TRBV20-1*01(412),TRBV20-1*07(412)	TRBJ1-5*01(227.2)	CDR_1255	0	0	0	0	0	0	0	0	0	0	0	0	0	0	0	0	0	0	0	0	0	0	36	0	0	0	0	0	0	0	0	0	0	0	0	0	0	0	0	0	0	0	0	0	0
TGTGCCAGTAGTATGAGTAGCGGGACTTACGAGCAGTACTTC	CASSMSSGTYEQYF	TRBV19*01(338),TRBV19*02(338),TRBV19*03(323)	TRBJ2-7*01(207.2)	CDR_1256	0	0	0	0	0	0	0	0	0	0	0	0	0	0	0	0	0	0	0	0	0	0	0	0	0	0	0	0	0	0	0	0	0	0	0	0	0	0	0	0	1042	786	236	0	0
TGTGCCAGCAGTGTCTCAGGTACGGGGAACTCCTACGAGCAGTACTTC	CASSVSGTGNSYEQYF	TRBV28*01(273.7)	TRBJ2-7*01(235.2)	CDR_1257	0	0	0	0	0	0	0	0	0	0	0	0	0	0	0	0	0	0	0	0	0	0	37	0	0	0	0	0	0	0	0	0	0	0	0	0	0	0	0	0	0	0	0	0	0
TGTGCCAGCAGCACCCCGGCGGGACAGGGTGACACCGGGGAGCTGTTTTTT	CASSTPAGQGDTGELFF	TRBV7-3*01(350),TRBV7-3*04(336)	TRBJ2-2*01(236.1)	CDR_1258	0	0	0	0	0	0	0	0	0	0	0	0	0	0	0	0	0	0	0	0	0	0	0	0	0	247	91	0	0	0	0	0	0	0	0	0	0	0	0	0	0	0	0	0	0
TGCAGTGCTCCGGACAGGGCCTTATCTACTAATTCACCCCTCCACTTT	CSAPDRALSTNSPLHF	TRBV20-1*01(399.1),TRBV20-1*02(399.1),TRBV20-1*03(399.1),TRBV20-1*06(399.1),TRBV20-1*07(399.1)	TRBJ1-6*02(238),TRBJ1-6*01(224)	CDR_1259	0	0	0	0	0	0	0	0	0	0	0	0	0	0	0	0	0	0	0	0	0	0	0	15	0	0	0	0	0	0	0	0	0	0	0	0	0	0	0	0	0	0	0	0	0
TGTGCCAGCAGACCCGGACTAGGGCTCGGGGAGCTGTTTTTT	CASRPGLGLGELFF	TRBV27*01(262.1)	TRBJ2-2*01(217)	CDR_1260	0	0	0	0	0	0	0	0	0	0	0	0	0	0	0	0	0	296	0	0	0	0	0	0	0	0	0	0	0	0	0	0	0	0	0	0	0	0	0	0	0	0	0	0	0
TGTGCCAGTACGAAGCAGCCGGGACCACTGGGCGAGCAGTACTTC	CASTKQPGPLGEQYF	TRBV19*01(317.2),TRBV19*02(317.2),TRBV19*03(317.2)	TRBJ2-7*01(196.7)	CDR_1261	0	0	0	0	0	0	0	0	0	0	0	0	0	0	0	0	0	0	0	0	0	132	0	0	0	0	0	0	0	0	0	0	0	0	0	0	0	0	0	0	0	0	0	0	0
TGCAGCGTTGAAGATACCAGCGGCAAGAACACCGGGGAGCTGTTTTTT	CSVEDTSGKNTGELFF	TRBV29-1*01(310.5),TRBV29-1*02(282.5)	TRBJ2-2*01(243.6)	CDR_1262	0	0	0	0	0	0	0	0	0	0	0	0	0	0	0	0	0	0	0	0	0	0	0	0	0	0	0	0	0	0	0	0	0	0	0	0	0	0	0	0	0	0	0	0	0
TGTGCCAGCAGCCAAGTAAGGGACAGGGGGATTGGAAACTATGGCTACACCTTC	CASSQVRDRGIGNYGYTF	TRBV3-1*01(565)	TRBJ1-2*01(229.2)	CDR_1263	0	0	0	0	159	0	0	0	0	0	0	0	0	0	0	0	0	0	0	0	0	0	0	0	0	0	0	0	0	0	0	0	0	0	0	0	0	0	0	0	0	0	0	0	0
TGCAGCGTTGTACGGGACACTTCCTCCTACGAGCAGTACTTC	CSVVRDTSSYEQYF	TRBV29-1*01(291.6),TRBV29-1*02(277.8)	TRBJ2-7*01(228.1)	CDR_1264	0	0	0	0	0	0	0	0	0	0	0	0	0	0	0	0	0	0	0	0	0	0	0	0	0	0	0	0	0	0	0	0	0	40	0	0	0	0	0	0	0	0	0	0	0
TGTGCCAGCATGCCCAAATTTCGTGAGCAGTTCTTC	CASMPKFREQFF	TRBV12-3*01(244.6),TRBV12-4*01(244.6),TRBV12-4*02(233.5)	TRBJ2-1*01(190.7)	CDR_1265	0	0	0	111	0	0	0	0	0	0	0	0	0	0	0	0	0	0	0	0	0	0	0	0	0	0	0	0	0	0	0	0	0	0	0	0	0	0	0	0	0	0	0	0	0
TGTGCCAGCAGTTCCCGACAGGGTGGCTACGAGCAGTACTTC	CASSSRQGGYEQYF	TRBV12-3*01(268.9),TRBV12-4*01(268.9),TRBV12-4*02(256.7)	TRBJ2-7*01(200.8)	CDR_1266	0	0	0	0	0	0	0	0	0	0	0	0	0	0	0	0	0	0	9	0	0	0	0	0	0	0	0	0	0	0	0	0	0	0	0	0	0	0	0	0	0	0	0	0	0
TGCAGTGCCTTAACAGGGTGGAACGAGCAGTACTTC	CSALTGWNEQYF	TRBV20-1*01(399),TRBV20-1*02(399),TRBV20-1*03(399),TRBV20-1*06(399),TRBV20-1*07(399)	TRBJ2-7*01(207.6)	CDR_1267	0	0	0	0	0	0	0	0	0	0	0	0	0	0	0	0	0	0	0	0	0	0	0	0	0	0	0	0	0	0	53	0	0	0	0	0	0	0	0	0	0	0	0	0	0
TGCAGTGCTAGTCAGGATGCGGTACGCTACACCTTC	CSASQDAVRYTF	TRBV20-1*04(420),TRBV20-1*01(415),TRBV20-1*02(415),TRBV20-1*06(415),TRBV20-1*07(415)	TRBJ1-2*01(195)	CDR_1268	0	0	0	0	0	0	0	0	0	0	0	0	0	0	0	0	0	0	0	0	0	0	0	24	0	0	0	0	0	0	0	0	0	0	0	0	0	0	0	0	0	0	0	0	0
TGTGCCAGCAGTTGCCGGGACAGGGTTAATGAAAAACTGTTTTTT	CASSCRDRVNEKLFF	TRBV28*01(274.5)	TRBJ1-4*01(223.2)	CDR_1269	0	0	0	0	0	0	0	0	0	0	0	0	0	0	0	0	0	0	0	0	0	0	0	0	0	269	0	0	0	0	0	0	0	0	0	0	0	0	0	0	0	0	0	0	0
TGCAGTGCTGGCAGGGTAGGTGGCTACGAGCAGTACTTC	CSAGRVGGYEQYF	TRBV20-1*02(409.5),TRBV20-1*03(409.5),TRBV20-1*06(409.5),TRBV20-1*01(403.5),TRBV20-1*07(403.5)	TRBJ2-7*01(212.3)	CDR_1270	0	0	0	0	0	0	0	0	0	0	0	0	0	0	0	0	0	0	0	0	0	0	0	0	0	0	0	0	0	0	0	0	0	0	0	0	24	0	0	0	0	0	0	0	0
TGCAGTGCTAGAGATCCTACTAACACTGAAGCTTTCTTT	CSARDPTNTEAFF	TRBV20-1*01(453),TRBV20-1*05(420),TRBV20-1*07(420),TRBV20-1*02(415),TRBV20-1*06(415)	TRBJ1-1*01(178)	CDR_1271	0	0	0	0	0	0	0	0	0	0	0	0	0	0	0	0	0	0	0	0	0	0	0	0	0	0	0	0	0	0	0	0	0	28	0	0	0	0	0	0	0	0	0	0	0
TGTGCCAGCAGTTTATACCTAGCGGGGAGGAGCTCCTACGAGCAGTACTTC	CASSLYLAGRSSYEQYF	TRBV28*01(289)	TRBJ2-7*01(246.5)	CDR_1272	0	0	0	0	0	0	0	0	0	0	0	0	0	0	0	0	0	0	0	0	0	0	0	0	0	0	0	0	0	0	0	0	0	0	0	0	46	1824	729	23	0	0	0	0	0
TGTGCCAGTAGTATAGATCGGAGGGATATGAACACTGAAGCTTTCTTT	CASSIDRRDMNTEAFF	TRBV19*01(364),TRBV19*02(364),TRBV19*03(324)	TRBJ1-1*01(245)	CDR_1273	0	0	0	0	0	0	0	0	0	0	0	0	0	0	0	0	0	0	0	0	0	0	0	0	0	0	0	0	0	10	0	0	0	0	0	0	0	0	0	0	0	0	0	0	0
TGTGCCAGCAGCCCCAGACAGGGAGGGGACACAGATACGCAGTATTTT	CASSPRQGGDTDTQYF	TRBV7-2*01(350.8),TRBV7-2*04(350.8),TRBV7-2*02(336.4),TRBV7-8*03(330.5)	TRBJ2-3*01(208.3)	CDR_1274	0	0	0	0	0	0	0	0	0	0	0	0	0	0	0	0	0	0	0	0	0	127	0	0	0	0	0	0	0	0	0	0	0	0	0	0	0	0	0	0	0	0	0	0	0
TGTGCCACTCAATCAGGACTAGCGGGAGGGAATGAGCAGTTCTTC	CATQSGLAGGNEQFF	TRBV12-3*01(220),TRBV12-4*01(220),TRBV12-4*02(209.7)	TRBJ2-1*01(160.1)	CDR_1275	0	0	0	0	0	0	0	0	0	0	0	0	0	0	0	0	0	0	0	0	0	0	0	0	0	0	0	0	0	0	0	0	0	0	0	0	0	0	0	0	0	0	0	0	0
TGTGCCAGCAGTTACCCCGTGGGGGACGGTGATAGCAATCAGCCCCAGCATTTT	CASSYPVGDGDSNQPQHF	TRBV6-1*01(252.8),TRBV6-6*01(248.9),TRBV6-6*02(248.9)	TRBJ1-5*01(248.6)	CDR_1276	0	478	58	0	0	167	0	0	0	0	0	0	0	0	0	0	0	0	0	0	0	0	0	0	0	0	0	0	0	0	0	0	0	0	0	0	0	0	0	0	0	0	0	0	0
TGCAGTGCCAAGACAGGGGTTGAGACCCAGTACTTC	CSAKTGVETQYF	TRBV20-1*01(398.5),TRBV20-1*02(398.5),TRBV20-1*03(398.5),TRBV20-1*06(398.5),TRBV20-1*07(398.5)	TRBJ2-5*01(213.8)	CDR_1277	0	0	0	0	0	0	0	0	0	0	0	0	0	0	0	0	0	0	0	0	0	0	0	0	0	0	0	0	0	0	0	0	0	66	0	98	0	0	0	0	0	0	0	0	0
TGTGCCAGCAGTGAACGACTAGCGGATTTCTCCTACGAGCAGTACGTC	CASSERLADFSYEQYV	TRBV6-1*01(182.3)	TRBJ2-7*01(221)	CDR_1278	0	0	0	0	0	0	0	0	0	0	0	0	0	0	0	0	0	0	0	0	0	0	0	0	0	0	0	0	0	0	0	0	0	0	0	0	0	0	0	0	0	0	0	0	0
TGTGCCAGCAGCGGAGGTGGTTGGGAGCGGGAGGGCGGTGAGCAGTTCTTC	CASSGGGWEREGGEQFF	TRBV9*01(379.5),TRBV9*02(379.5),TRBV9*03(378.5)	TRBJ2-1*01(183.8)	CDR_1279	0	0	0	0	0	0	0	0	0	0	0	0	0	0	0	0	0	0	0	0	0	0	0	0	0	0	0	0	0	0	0	0	0	0	0	0	0	0	0	0	0	0	0	0	0
TGTGCCAGCAGAGCAGGAACCGGGGAGCTGTTTTTT	CASRAGTGELFF	TRBV6-1*01(249.3),TRBV6-6*04(208.3)	TRBJ2-2*01(227.3)	CDR_1280	0	0	0	0	0	0	0	0	0	0	0	0	0	0	0	0	0	0	0	0	0	0	0	0	26	0	0	0	0	0	0	0	0	0	0	0	0	0	0	0	0	0	0	0	0
TGTGCCAGCAGTTCCGGACTTTTAGGTACGCAGTATTTT	CASSSGLLGTQYF	TRBV12-3*01(258.3),TRBV12-4*01(258.3),TRBV12-4*02(247)	TRBJ2-3*01(203.8)	CDR_1281	0	0	0	0	0	0	0	0	0	0	0	0	0	736	0	0	0	0	0	0	0	0	0	0	0	0	0	0	0	0	0	0	0	0	0	0	0	0	0	0	0	0	0	0	0
TGTGCCAGCAGCCCAGGGAATTCACCGGCTAATGAAAAACTGTTTTTT	CASSPGNSPANEKLFF	TRBV11-2*03(433.5),TRBV11-2*01(419.5),TRBV11-2*02(396.7),TRBV11-3*01(373.1)	TRBJ1-4*01(229.2)	CDR_1282	0	0	0	0	0	0	0	0	0	0	0	0	0	0	0	848	0	240	0	0	0	0	0	0	0	0	0	0	0	0	0	0	0	0	0	0	0	0	0	0	0	0	0	0	0
TGTGCCAGCAGTTTACTAGCCCCACCCCCCTACAATGAGCAGTTCTTC	CASSLLAPPPYNEQFF	TRBV12-3*01(267.9),TRBV12-4*01(267.9),TRBV12-4*02(256.5)	TRBJ2-1*01(205)	CDR_1283	0	0	0	0	0	0	0	0	0	0	0	0	0	0	0	0	0	0	0	0	0	0	0	0	0	0	0	0	0	0	296	240	418	0	0	0	0	0	0	0	0	0	0	0	0
TGCGCCAGCAGCCCCGACTCCCAGGGGCTGTTTTTT	CASSPDSQGLFF	TRBV5-1*01(410.4),TRBV5-1*02(395.4)	TRBJ2-2*01(190.2)	CDR_1284	0	0	0	0	0	0	0	0	0	0	0	0	0	0	0	0	0	0	0	0	0	0	0	0	0	0	0	0	0	0	117	750	325	0	0	0	0	0	0	0	0	0	0	0	0
TGTGCCAGCTCCCAAGCGGGGGGTGTCTCCTACGAGCAGTACTTC	CASSQAGGVSYEQYF	TRBV13*01(468.5),TRBV13*02(468.5)	TRBJ2-7*01(227.7)	CDR_1285	0	0	0	0	0	0	0	0	0	0	0	0	0	0	0	0	0	0	0	0	0	0	0	0	89	458	188	0	0	0	0	0	0	0	0	0	0	0	0	0	0	0	0	0	0
TGTGCCAGCAGTGGGGAGTTTTCGGAGGGACTAGCGGGAGATGAGACCCAGTACTTC	CASSGEFSEGLAGDETQYF	TRBV3-1*01(543.5),TRBV3-1*02(483.2)	TRBJ2-5*01(215)	CDR_1286	0	0	0	0	0	0	0	0	0	0	0	0	0	0	0	0	0	0	0	0	0	0	0	0	0	0	0	0	0	0	0	0	0	0	0	0	0	0	0	27	0	0	0	0	0
TGTGCCATCAGCGAGACGGGAGACAATAATTCACCCCTCCACTTT	CAISETGDNNSPLHF	TRBV10-3*01(272.4),TRBV10-3*02(272.4)	TRBJ1-6*02(227.5),TRBJ1-6*01(200.1)	CDR_1287	0	0	0	0	0	0	0	0	0	0	0	0	0	0	804	0	0	0	0	0	0	0	0	0	0	0	0	0	0	0	0	0	0	0	0	0	0	0	0	0	0	0	0	0	0
TGTGCCAGCGACGGTGAGACAGGGGGCAACTATGGCTACACCTTC	CASDGETGGNYGYTF	TRBV5-8*01(424.5),TRBV5-4*01(394.2)	TRBJ1-2*01(225.5)	CDR_1288	0	0	0	0	0	0	0	0	0	0	0	0	0	0	0	0	0	0	0	0	0	0	0	0	0	0	0	0	0	0	0	0	0	0	0	0	0	0	0	0	0	0	0	0	0
TGTGCCAGTAGTATCGGACAGGGGGAGTACGAGCAGTACTTC	CASSIGQGEYEQYF	TRBV19*01(335.5),TRBV19*02(335.5),TRBV19*03(320.5)	TRBJ2-7*01(198)	CDR_1289	0	0	0	0	0	45	0	0	0	0	0	0	0	0	0	0	0	0	0	0	0	0	0	0	0	0	0	0	0	0	0	0	0	0	0	0	0	0	0	0	0	0	0	0	0
TGCGCCAGCAGCCCCTATCGGGCAGGTGGGGAAAAACTGTTTTTT	CASSPYRAGGEKLFF	TRBV5-1*01(414.4),TRBV5-1*02(399.4)	TRBJ1-4*01(205)	CDR_1290	0	0	0	0	0	0	0	0	0	0	0	0	0	0	0	0	0	0	0	0	0	242	104	30	0	0	0	0	0	0	0	0	0	0	0	0	0	0	0	0	0	0	0	0	0
TGTGCCAGCAGCCAATCCCCTTCGTATGGCACTGAAGCTTTCTTT	CASSQSPSYGTEAFF	TRBV16*01(342.6),TRBV16*03(317.6)	TRBJ1-1*01(218.6)	CDR_1291	0	0	0	0	0	0	0	0	0	0	0	0	0	0	0	0	0	0	0	0	0	0	0	0	34	0	0	0	0	0	0	0	0	0	0	0	0	0	0	0	0	0	0	0	0
TGTGCCAGCAGTTCGATCCCTGAAAAACTGTTTTTT	CASSSIPEKLFF	TRBV12-3*01(259.4),TRBV12-4*01(259.4),TRBV12-4*02(248.2)	TRBJ1-4*01(209.1)	CDR_1292	0	0	0	0	0	0	0	0	0	0	0	0	0	0	747	0	0	0	0	0	0	0	0	0	0	0	0	0	0	0	0	0	0	0	0	0	0	0	0	0	0	0	0	0	0
TGCGCCAGCAGCCAAGATTCACAGGGCTATGGCTACACCTTC	CASSQDSQGYGYTF	TRBV4-1*01(526.8)	TRBJ1-2*01(218.9)	CDR_1293	0	0	0	0	0	0	0	0	0	0	0	0	0	0	0	0	0	0	0	0	0	0	0	0	0	0	0	0	0	0	0	0	0	0	0	0	0	0	0	0	0	0	0	0	0
TGTGCCAGCAGCTTTGCCTCTGTGAAGGGCGGTGAAGCTTTCTTT	CASSFASVKGGEAFF	TRBV7-9*01(361.5),TRBV7-9*02(361.5),TRBV7-9*03(361.5),TRBV7-9*04(351),TRBV7-9*05(327.9)	TRBJ1-1*01(199.3)	CDR_1294	0	0	0	0	0	0	0	0	0	0	0	0	0	0	0	0	0	0	0	0	0	0	0	0	0	0	0	0	0	0	0	0	0	27	0	0	0	0	0	0	0	0	0	0	0
TGTGCCACCAGTGGGGGAGGCTACGAGCAGTACTTC	CATSGGGYEQYF	TRBV24-1*01(309.3)	TRBJ2-7*01(212.6)	CDR_1295	0	0	0	0	0	0	0	0	0	0	0	0	0	0	0	0	0	0	0	0	0	0	0	0	0	0	0	693	0	0	0	0	0	0	0	0	0	0	0	0	0	0	0	0	0
TGTGCCAGCAGTGTCTGGGGGAACACTGAAGCTTTCTTT	CASSVWGNTEAFF	TRBV2*01(330),TRBV2*03(330),TRBV2*02(325)	TRBJ1-1*01(233.8)	CDR_1296	0	0	0	0	0	0	0	0	0	0	0	0	0	0	0	254	0	0	0	0	0	0	0	0	0	0	0	0	0	0	0	0	0	0	0	0	0	0	0	0	0	0	0	0	0
TGCGCCAGCAGCCAAGAGGGCGAGCAGTACTTC	CASSQEGEQYF	TRBV4-1*01(510)	TRBJ2-7*01(203.1)	CDR_1297	0	0	0	0	0	0	0	0	0	0	0	0	0	0	0	0	0	0	0	0	0	0	0	0	0	0	0	0	0	0	0	0	0	0	0	0	0	0	0	0	0	0	0	0	0
TGTGCCAGCAGCCTAAAGGGTAACCCTGAAGCTTTCTTT	CASSLKGNPEAFF	TRBV6-1*01(247.2),TRBV6-6*03(220.5),TRBV6-6*04(217.6)	TRBJ1-1*01(212.7)	CDR_1298	0	0	0	0	0	0	0	0	0	0	0	0	0	0	0	193	0	241	0	0	0	0	0	0	0	0	0	0	0	0	0	0	0	0	0	0	0	0	0	0	0	0	0	0	0
TGTGCCAGCATATTGACTAGCGGGTACAATGAGCAGTTCTTC	CASILTSGYNEQFF	TRBV28*01(263.5)	TRBJ2-1*01(201.6)	CDR_1299	0	0	0	0	0	0	0	0	0	0	0	0	0	0	0	0	0	0	0	0	0	0	0	0	0	0	0	515	0	11	0	0	0	0	0	0	0	0	0	0	0	0	0	0	0
TGCAGTGCTAGGGGACTTTACGAGCAGTACTTC	CSARGLYEQYF	TRBV20-1*01(413.4),TRBV20-1*02(413.4),TRBV20-1*03(413.4),TRBV20-1*06(413.4),TRBV20-1*07(413.4)	TRBJ2-7*01(204.9)	CDR_1300	0	0	0	0	0	0	0	0	0	0	0	0	0	0	0	0	0	0	0	0	0	0	0	0	0	0	0	0	0	0	0	0	0	0	0	0	0	414	0	0	0	0	0	0	0
TGCGCCAGCAGTGGGGGTGGTAGCGGGGGGTTCTACGAGCAGTACTTC	CASSGGGSGGFYEQYF	TRBV10-2*01(280.5)	TRBJ2-7*01(212.5)	CDR_1301	0	0	0	0	0	0	0	0	0	0	0	0	0	0	0	0	0	0	0	0	0	0	0	0	0	0	0	0	0	0	0	0	0	72	313	168	0	0	0	0	0	0	0	0	0
TGTGCCACCAGCAGAGATCGGGGGTACTCCGCCTACGAGCAGTACTTC	CATSRDRGYSAYEQYF	TRBV15*01(310.9),TRBV15*02(289.9)	TRBJ2-7*01(221.6)	CDR_1302	0	0	0	0	0	0	0	0	0	0	0	0	0	0	0	0	0	0	0	0	0	0	0	15	0	0	0	0	0	0	0	0	0	0	0	0	0	0	0	0	0	0	0	0	0
TGTGCCAGCAGGCGGGACGAGAATTCACCCCTCCACTTT	CASRRDENSPLHF	TRBV3-1*01(539.1),TRBV3-1*02(508.9)	TRBJ1-6*01(226.9),TRBJ1-6*02(192)	CDR_1303	0	0	0	0	0	0	0	0	0	0	0	0	0	0	0	0	0	0	0	0	0	0	0	0	0	0	0	0	0	0	0	0	0	0	0	0	0	0	0	0	0	0	0	0	0
TGTGCCAGCAGTGTCAGGGGTTTTTCCTACGAGCAGTACTTC	CASSVRGFSYEQYF	TRBV6-1*01(261),TRBV6-6*03(218.3),TRBV6-6*04(218.3)	TRBJ2-7*01(228.3)	CDR_1304	0	0	0	0	0	0	0	0	0	0	0	0	0	0	0	0	0	0	10	0	0	0	0	0	0	0	0	0	0	0	0	0	0	0	0	0	0	0	0	0	0	0	0	0	0
TGTGCCAGCAGTTTTAGCGGGACTAGTAGTTACGAGCAGTACTTC	CASSFSGTSSYEQYF	TRBV27*01(275)	TRBJ2-7*01(205.8)	CDR_1305	0	0	0	0	0	0	0	0	0	0	0	0	0	0	0	0	0	0	0	0	0	0	0	0	0	0	0	0	0	0	0	0	0	0	0	0	0	0	0	0	296	0	0	0	0
TGTGCCAGCAGTTTAGCGTACGGGACTGAAGCTTTCTTT	CASSLAYGTEAFF	TRBV12-3*01(279.7),TRBV12-4*01(279.7),TRBV12-4*02(253.8)	TRBJ1-1*01(211.9)	CDR_1306	0	0	0	0	0	0	0	0	0	0	0	0	0	0	0	0	0	0	0	0	0	0	0	0	0	0	0	0	0	0	58	133	0	0	0	0	0	0	0	0	0	0	0	0	0
TGCGCCAGCAGCTCAGGGTACGGGAACACTGAAGCTTTCTTT	CASSSGYGNTEAFF	TRBV4-1*01(494)	TRBJ1-1*01(227.3)	CDR_1307	0	0	0	0	0	0	0	0	0	0	0	0	0	0	0	0	0	0	0	0	0	0	0	0	0	0	0	0	0	0	0	0	0	0	0	0	0	0	0	0	0	0	0	928	4990
TGTGCCAGCAGCTTGGGACAGGCCTACTACGAGCAGTACTTC	CASSLGQAYYEQYF	TRBV11-2*03(433.7),TRBV11-2*01(429.7),TRBV11-2*02(400.7),TRBV11-3*01(378.8)	TRBJ2-7*01(218.6)	CDR_1308	0	0	0	0	0	0	0	0	0	0	0	0	0	0	0	0	0	0	0	0	0	0	57	0	0	0	0	0	0	0	0	0	0	0	0	0	0	0	0	0	0	0	0	0	0
TGTGCCAGCAGTTTAATTGGGGGACGGTATGGCTACACCTTC	CASSLIGGRYGYTF	TRBV12-3*01(264.6),TRBV12-4*01(264.6),TRBV12-4*02(253.6)	TRBJ1-2*01(215)	CDR_1309	0	0	0	0	0	0	0	0	0	0	0	0	0	0	0	0	0	0	10	19	0	0	0	0	0	0	0	0	0	0	0	0	0	0	0	0	0	0	0	0	0	0	0	0	0
TGTGCCAGCAGTTTGAGGGATCTTTGGAAACCCTCTGGAAACACCATATATTTT	CASSLRDLWKPSGNTIYF	TRBV12-3*01(262.8),TRBV12-4*01(262.8),TRBV12-4*02(251.4)	TRBJ1-3*01(249.1)	CDR_1310	0	0	0	0	0	0	0	0	0	0	0	0	0	0	0	0	0	0	30	483	76	0	0	0	0	0	0	0	0	0	0	0	0	0	0	0	0	0	0	0	0	0	0	0	0
TGTGCCATCCAAGTCCCTAGACAGGGGTTATACTATGGCTACACCTTC	CAIQVPRQGLYYGYTF	TRBV10-3*01(254.3),TRBV10-3*02(254.3),TRBV10-3*03(215.5),TRBV10-3*04(215.5)	TRBJ1-2*01(215.3)	CDR_1311	0	0	0	0	0	0	0	0	0	0	0	0	0	0	0	0	0	0	0	23	0	0	0	0	0	0	0	0	0	0	0	0	0	0	0	0	0	0	0	0	0	0	0	0	0
TGTGCCAGCAGTCAAAACAGGGGGCGCTGGACTGAAGCTTTCTTT	CASSQNRGRWTEAFF	TRBV6-6*04(239.5),TRBV6-6*03(228.8),TRBV6-1*01(218.4)	TRBJ1-1*01(210.4)	CDR_1312	0	0	0	0	0	0	0	0	0	0	0	0	0	0	0	0	0	0	0	0	0	0	0	0	0	0	0	0	0	0	0	0	0	0	0	0	0	0	0	0	0	0	0	3472	3779
TGTGCCAGCGGAGGGAGCTCCTACAATGAGCAGTTCTTC	CASGGSSYNEQFF	TRBV12-3*01(238.1),TRBV12-4*01(238.1),TRBV12-4*02(226.7)	TRBJ2-1*01(267.5)	CDR_1313	1092	471	0	0	0	0	0	0	0	0	0	0	0	0	0	0	0	0	0	0	0	0	0	0	0	0	0	0	0	0	0	0	0	0	0	0	0	0	0	0	0	0	0	0	0
TGTGCCAGCAGTTTATATGGGTGGACGGCTCAGCCCCAGCATTTT	CASSLYGWTAQPQHF	TRBV28*01(285.3)	TRBJ1-5*01(218.8)	CDR_1314	0	0	0	0	0	0	0	0	0	0	0	0	0	0	0	0	0	0	0	0	0	0	0	0	0	0	0	0	0	0	0	0	0	0	0	0	23	0	0	0	0	0	0	0	0
TGTGCCAGCAGCTACCGCGGACAGGGGTTTTACGAGCAGTACTTC	CASSYRGQGFYEQYF	TRBV5-6*01(425.7),TRBV5-5*01(411.9),TRBV5-5*02(402.3),TRBV5-5*03(402.3)	TRBJ2-7*01(206.9)	CDR_1315	0	0	0	0	0	0	0	0	0	0	0	0	0	0	0	0	0	0	0	0	0	0	0	0	0	0	0	0	0	0	0	0	0	1256	0	90	0	0	0	0	0	0	0	0	0
TGTGCCAGCAGCTTGGGCACCCTCCAGCCCCAGCATTTT	CASSLGTLQPQHF	TRBV7-6*01(349.6),TRBV7-6*02(339.6),TRBV7-7*01(297.2)	TRBJ1-5*01(213.9)	CDR_1316	0	0	0	0	0	0	0	0	0	0	0	0	0	0	0	0	0	0	0	0	0	0	0	0	0	0	0	0	0	0	0	0	0	0	0	0	0	0	0	0	0	0	0	0	0
TGTGCCAGCAGGCCGGGACTAGCGGACTCCTACGAGCAGTACTTC	CASRPGLADSYEQYF	TRBV2*01(316.7),TRBV2*02(316.7),TRBV2*03(316.7)	TRBJ2-7*01(228.5)	CDR_1317	0	564	0	0	0	0	0	0	0	0	0	0	0	0	0	0	0	0	0	0	0	0	0	0	0	0	0	0	0	0	0	0	0	0	0	0	0	0	0	0	0	0	0	0	0
TGTGCCAGCAGCGGCGACGGACTAGCGGGGACCTACGAGCAGTACTTC	CASSGDGLAGTYEQYF	TRBV9*01(378.2),TRBV9*02(378.2),TRBV9*03(378.2)	TRBJ2-7*01(211)	CDR_1318	0	0	0	0	0	0	0	0	0	0	0	0	0	0	0	0	0	0	0	0	0	0	0	0	0	0	0	0	0	0	0	0	0	0	0	0	0	0	0	0	0	0	0	0	0
TGTGCCGGAATGGGCCAAATACCCAATGAGCAGTTCTTC	CAGMGQIPNEQFF	TRBV6-1*01(222.9),TRBV6-6*03(198.5),TRBV6-6*04(197.3)	TRBJ2-1*01(214.3)	CDR_1319	639	397	57	153	333	0	0	0	0	0	0	0	0	0	0	0	0	0	0	0	0	0	0	0	0	0	0	0	0	0	0	0	0	0	0	0	0	0	0	0	0	0	0	0	0
TGTGCCATCTCCTTAGCGGGAACCGGGGAGCTGTTTTTT	CAISLAGTGELFF	TRBV12-3*01(233.7),TRBV12-4*01(233.7),TRBV12-4*02(222)	TRBJ2-2*01(225.3)	CDR_1320	0	0	0	0	0	0	0	0	0	0	0	0	0	0	0	0	0	0	0	0	0	0	0	0	38	277	117	0	0	0	0	0	0	0	0	0	0	0	0	0	0	0	0	0	0
TGTGCCACCAGTGACCCCGGGGTAGCGGGATGGGACACCGGGGAGCTGTTTTTT	CATSDPGVAGWDTGELFF	TRBV24-1*01(313.6)	TRBJ2-2*01(237.8)	CDR_1321	0	0	0	0	0	0	0	0	0	0	0	0	0	0	0	0	0	0	0	0	0	0	0	0	0	0	0	0	0	0	0	0	0	0	0	0	0	0	0	0	0	0	0	0	0
TGTGCCACCAGTGATTTTTCCCGGACAGCCCACTATGGCTACACCTTC	CATSDFSRTAHYGYTF	TRBV24-1*01(329.4)	TRBJ1-2*01(215.9)	CDR_1322	0	0	0	0	0	0	0	0	0	0	0	0	0	0	0	0	0	0	0	0	0	0	0	0	0	0	0	0	0	0	0	0	0	0	0	0	0	0	0	0	0	0	0	121	0
TGCGCCAGCAGCTTGGGGACAGGGGCCTCCTACGAGCAGTACTTC	CASSLGTGASYEQYF	TRBV5-1*01(433.7),TRBV5-1*02(401.7)	TRBJ2-7*01(227.8)	CDR_1323	0	0	0	0	0	0	0	0	0	0	0	0	0	0	0	0	0	0	0	0	0	0	0	0	0	0	0	0	0	0	0	0	0	0	0	0	0	0	0	0	0	0	189	0	0
TGTGCCAGCAGCTTAGGAGGGGTTAATTCACCCCTCCACTTT	CASSLGGVNSPLHF	TRBV7-8*01(373.1),TRBV7-8*02(359.1),TRBV7-2*01(346.4),TRBV7-2*04(337.7)	TRBJ1-6*02(231.5),TRBJ1-6*01(211.9)	CDR_1324	0	0	0	0	0	0	0	0	0	0	0	0	0	0	0	0	0	0	0	0	0	0	83	0	0	0	0	0	0	0	0	0	0	0	0	0	0	0	0	0	0	0	0	0	0
TGTGCCAGCAGTTACGACTCTGGGGCCAACGTCCTGACTTTC	CASSYDSGANVLTF	TRBV6-6*01(243.4),TRBV6-6*02(243.4),TRBV6-1*01(238.6)	TRBJ2-6*01(259)	CDR_1325	0	0	0	0	0	0	0	0	0	0	0	0	0	0	0	0	0	0	0	0	0	141	0	0	0	0	0	0	0	0	0	0	0	0	0	0	0	0	0	0	0	0	0	0	0
TGTGCCAGCAGTTTCGGCTTTCCGGACAGGGGGCAGATTGGCTACACCTTC	CASSFGFPDRGQIGYTF	TRBV28*01(279.4)	TRBJ1-2*01(196.6)	CDR_1326	0	0	0	0	0	0	0	0	0	0	0	0	0	0	0	0	0	0	0	0	0	0	0	0	0	0	0	0	0	0	0	0	0	0	0	0	0	0	0	11	0	0	0	0	0
TGTGCCAGCAGCCCCGGGGTCAGCGGCTACGAGCAGTACTTC	CASSPGVSGYEQYF	TRBV9*01(371.8),TRBV9*02(371.8),TRBV9*03(371.8)	TRBJ2-7*01(210.7)	CDR_1327	0	0	0	0	0	0	0	0	0	0	0	0	0	0	0	0	0	0	0	0	0	0	0	0	0	0	0	0	0	0	0	0	0	0	0	0	0	0	0	13	0	0	0	0	0
TGTGCCTGGAGTGTAGGGGCAGGGGAGCTGTTTTTT	CAWSVGAGELFF	TRBV30*01(613.2),TRBV30*02(599.2),TRBV30*05(583.2)	TRBJ2-2*01(209.5)	CDR_1328	0	0	0	0	0	0	0	0	0	0	0	0	0	0	0	0	0	0	0	0	0	0	0	0	0	0	0	0	0	0	0	0	0	0	0	0	0	0	0	0	0	0	0	0	0
TGTGCCAGCAGCTTAGTATTAGCAGGGAGCTACGAGCAGTACTTC	CASSLVLAGSYEQYF	TRBV11-2*01(439.8),TRBV11-2*03(433.8),TRBV11-3*01(411.8),TRBV11-2*02(400.8)	TRBJ2-7*01(212.7)	CDR_1329	0	0	0	0	0	0	0	0	0	0	0	0	0	0	0	0	0	0	0	0	0	0	38	0	0	0	0	0	0	0	0	0	0	0	0	0	0	0	0	0	0	0	0	0	0
TGTGCCAGCAGCCTGACTAGCGGGAGGAGCACCGGGGAGCTGTTTTTT	CASSLTSGRSTGELFF	TRBV12-3*01(245.6),TRBV12-4*01(245.6),TRBV12-4*02(234.7)	TRBJ2-2*01(231.7)	CDR_1330	0	0	0	0	0	0	316	0	0	0	0	0	0	0	0	0	0	0	0	0	0	0	0	0	0	0	0	0	0	0	0	0	0	0	0	0	0	0	0	0	0	0	0	0	0
TGTGCCAGCAGTTTATCGACTAGCGGCGTTACCTACGAGCAGTACTTC	CASSLSTSGVTYEQYF	TRBV27*01(305)	TRBJ2-7*01(211.1)	CDR_1331	0	0	0	0	0	0	0	0	0	0	0	0	0	0	0	0	0	0	0	0	0	0	0	0	0	0	0	0	0	0	0	0	0	0	0	0	52	0	0	0	0	0	0	0	0
TGTGCCAGCAGTTGGGACAGGGTCTTTGAGCAGTACTTC	CASSWDRVFEQYF	TRBV12-3*01(256.4),TRBV12-4*01(256.4),TRBV12-4*02(245.4)	TRBJ2-7*01(191.4)	CDR_1332	0	0	0	0	0	0	0	0	0	0	0	0	0	0	0	0	257	0	0	0	0	0	0	0	30	879	121	0	0	0	0	0	0	0	0	0	0	0	0	0	0	0	0	0	0
TGTGCCAGCAGTTTTGCGGCTAGCGGGACCTACGAGCAGTACTTC	CASSFAASGTYEQYF	TRBV27*01(277.4)	TRBJ2-7*01(218.6)	CDR_1333	0	0	0	0	0	0	0	0	0	0	0	0	0	0	0	0	0	0	0	0	22	0	0	0	0	0	0	0	0	0	0	0	0	0	0	0	0	0	0	0	0	0	0	0	0
TGCGCCAGCAGCTTTGACGCGGGAGGAACCGGGGAGCTGTTTTTT	CASSFDAGGTGELFF	TRBV5-1*01(423.8),TRBV5-1*02(401.8)	TRBJ2-2*01(225.2)	CDR_1334	0	0	0	0	0	0	0	0	0	0	0	0	0	0	0	0	0	0	0	0	0	0	0	0	0	0	0	0	0	0	0	0	0	0	0	0	0	0	0	12	0	0	0	0	0
TGTGCCAGCAGCCAATACAGGGCCATGAACACTGAAGCTTTCTTT	CASSQYRAMNTEAFF	TRBV14*01(388.1),TRBV14*02(373.1)	TRBJ1-1*01(243.8)	CDR_1335	0	0	0	0	0	0	0	0	0	0	0	0	0	0	0	0	0	0	0	0	0	0	0	0	0	0	0	0	0	0	0	0	0	0	0	0	164	0	330	96	0	0	0	0	0
TGTGCCAGCAGTTTAAATGCAGTGGGGAGCTACGAGCAGTACTTC	CASSLNAVGSYEQYF	TRBV27*01(285.8)	TRBJ2-7*01(213.4)	CDR_1336	0	0	0	0	0	0	0	0	0	0	0	0	0	0	0	0	0	0	0	0	0	0	0	0	0	0	0	0	0	0	0	0	0	338	0	99	0	0	0	0	0	0	0	0	0
TGTGCCTGGAGTGCCCGGAGTCTTCAATCCCGAGGTTTCTTT	CAWSARSLQSRGFF	TRBV30*01(601.7),TRBV30*02(587.7),TRBV30*05(581.7)	TRBJ1-1*01(173.6)	CDR_1337	0	0	0	125	0	0	0	0	0	0	0	0	0	0	0	0	0	0	0	0	0	0	0	0	0	0	0	0	0	0	0	0	0	0	0	0	0	0	0	0	0	0	0	0	0
TGTGCCAGCAGTCCTCTGAGGGGCACTGAAGCTTTCTTT	CASSPLRGTEAFF	TRBV2*02(326),TRBV2*01(322),TRBV2*03(322)	TRBJ1-1*01(215.6)	CDR_1338	0	0	0	0	0	0	0	0	0	0	0	0	0	0	0	0	0	0	0	0	0	0	0	0	0	0	0	0	0	0	0	0	0	0	0	0	0	0	0	0	0	0	0	0	0
TGCAGTGCTAGAGCACGCGCGGAAAAACTGTTTTTT	CSARARAEKLFF	TRBV20-1*01(423.7),TRBV20-1*05(418.7),TRBV20-1*07(418.7),TRBV20-1*02(413.7),TRBV20-1*06(413.7)	TRBJ1-4*01(204.7)	CDR_1339	0	0	0	0	0	0	0	0	0	0	0	0	0	0	0	0	0	0	0	0	0	0	0	0	0	0	0	0	0	0	0	0	0	0	0	0	0	0	0	0	0	0	0	0	0
TGTGCCATCAGTGAGTCGATCAGCGGGGAGCTGTTTTTT	CAISESISGELFF	TRBV10-3*01(308.1),TRBV10-3*02(308.1)	TRBJ2-2*01(215.7)	CDR_1340	7043	4358	527	2185	3039	326	0	0	0	0	0	0	0	0	0	0	0	0	0	0	0	0	0	0	0	0	0	0	0	0	0	0	0	0	0	0	0	0	0	0	0	0	0	0	0
TGTGCCAGCAGTTTATTTTCGGGACAGGGAGGTCCCGGGGAGCTGTTTTTT	CASSLFSGQGGPGELFF	TRBV27*01(288)	TRBJ2-2*01(216.6)	CDR_1341	0	0	0	0	0	0	0	0	0	0	0	0	0	0	0	0	0	0	0	0	0	0	0	0	0	0	0	0	0	0	0	0	0	0	0	0	0	0	0	0	0	0	0	0	0
TGTGCCAGCAGCTCACTAGAAACCTACGAGCAGTACTTC	CASSSLETYEQYF	TRBV7-2*01(351.9),TRBV7-2*04(351.9),TRBV7-2*02(339.4),TRBV7-8*01(331.2)	TRBJ2-7*01(215.9)	CDR_1342	0	0	0	0	0	0	0	0	0	0	0	0	0	0	0	0	0	0	0	0	0	0	0	0	0	0	0	0	0	0	0	0	0	0	0	0	0	0	0	0	0	0	0	0	566
TGTGCCAGCAGTGAAGTTATGGGGTTATACGAGCAGTACTTC	CASSEVMGLYEQYF	TRBV6-1*01(273.7)	TRBJ2-7*01(206.9)	CDR_1343	0	0	0	0	0	0	0	0	0	0	0	0	0	0	0	0	0	0	0	0	0	0	0	0	95	1680	250	0	0	0	0	0	0	0	0	0	0	0	0	0	0	0	0	0	0
TGTGCCAGCAGCTTGGAGTTCCAGGGACTCATGAACACTGAAGCTTTCTTT	CASSLEFQGLMNTEAFF	TRBV5-5*01(447.1),TRBV5-6*01(428.4),TRBV5-5*03(427.1),TRBV5-5*02(426.1),TRBV5-8*01(373.5)	TRBJ1-1*01(250.2)	CDR_1344	0	0	0	0	0	0	0	0	0	0	0	0	0	0	0	0	0	0	0	0	0	0	0	0	0	0	0	0	0	0	865	0	0	0	0	0	0	0	0	0	0	0	0	0	0
TGTGCCAGCAGTTTATCCCCAGGGGGCGCGAGTGGCTACACCTTC	CASSLSPGGASGYTF	TRBV12-3*01(268.8),TRBV12-4*01(268.8),TRBV12-4*02(262.6)	TRBJ1-2*01(201.3)	CDR_1345	0	0	0	0	0	0	0	0	0	0	0	0	0	0	0	234	0	0	0	0	0	0	0	0	0	0	0	0	0	0	0	0	0	0	0	0	0	0	0	0	0	0	0	0	0
TGTGCCAGCAACCAGGGGAGGGGGGACATCACGAATTCACCCCTCCACTTT	CASNQGRGDITNSPLHF	TRBV6-2*01(236.6),TRBV6-3*01(236.6)	TRBJ1-6*02(212.2),TRBJ1-6*01(174.5)	CDR_1346	0	0	0	0	0	0	0	0	0	0	0	0	0	0	0	0	0	0	0	0	0	92	0	0	0	0	0	0	0	0	0	0	0	0	0	0	0	0	0	0	0	0	0	0	0
TGTGCCAGTAGTATCCGCTCTGGAAACACCATATATTTT	CASSIRSGNTIYF	TRBV19*01(338.3),TRBV19*02(338.3),TRBV19*03(323.3)	TRBJ1-3*01(254.1)	CDR_1347	0	0	0	0	0	0	0	0	0	0	0	0	0	0	0	0	0	0	0	0	0	0	0	0	0	0	0	0	0	0	0	0	0	0	0	0	0	0	0	0	0	0	0	0	0
TGTGCCAGCAGTCAGAGCTCCTACGAGCAGTACTTC	CASSQSSYEQYF	TRBV12-3*01(251.5),TRBV12-4*01(251.5),TRBV12-4*02(240.3)	TRBJ2-7*01(242.2)	CDR_1348	0	0	0	0	0	0	0	0	0	0	0	0	0	0	0	0	0	0	0	0	0	0	0	0	0	0	0	0	0	0	0	0	0	0	199	0	0	0	0	0	0	0	0	0	0
TGTGCCAGCAGTGAATCAGAGACAGGGGGCTACGAGCAGTACGTC	CASSESETGGYEQYV	TRBV6-1*01(272.3),TRBV6-6*03(227.5),TRBV6-6*04(227.5)	TRBJ2-7*01(206)	CDR_1349	0	0	0	0	0	0	0	0	0	0	0	0	0	0	0	0	0	0	0	0	0	0	0	0	0	0	0	0	0	0	0	0	0	0	0	0	0	0	0	0	0	0	0	0	0
TGTGCCAGCAGTCCCCCGGAGGGCAGTGGCTACACCTTC	CASSPPEGSGYTF	TRBV27*01(272.2)	TRBJ1-2*01(205)	CDR_1350	0	0	0	0	0	0	0	0	0	0	0	0	0	0	0	0	0	0	0	0	0	0	0	15	0	0	0	0	0	0	0	0	0	0	0	0	0	0	0	0	0	0	0	0	0
TGTGCCAGTAGGATTAGGTTGGGGACAGGGAGCAATCAGCCCCAGCATTTT	CASRIRLGTGSNQPQHF	TRBV19*01(322.9),TRBV19*02(322.9),TRBV19*03(321.9)	TRBJ1-5*01(236)	CDR_1351	0	0	0	0	0	0	0	0	0	0	0	0	0	0	0	0	0	0	0	0	0	0	0	0	0	0	0	0	0	0	0	0	0	0	0	0	0	0	0	0	0	0	0	0	0
TGTGCCAGCAGTGAAGAGTACAGGGTCGGAGGGGAGCTGTTTTTT	CASSEEYRVGGELFF	TRBV2*01(343.1),TRBV2*03(338.1),TRBV2*02(323.1)	TRBJ2-2*01(211)	CDR_1352	0	0	0	0	0	0	0	0	0	0	0	0	0	0	0	0	0	0	0	0	0	0	0	0	0	0	0	0	0	0	0	0	0	0	0	0	0	0	0	0	0	0	0	0	0
TGCGCCAGCAGCTGGGCATTTGGTTATGGCTACACCTTC	CASSWAFGYGYTF	TRBV5-1*01(420.3),TRBV5-1*02(410.3)	TRBJ1-2*01(215)	CDR_1353	0	0	0	0	0	0	0	0	0	0	0	0	0	0	0	0	0	0	0	0	0	0	0	0	0	0	0	0	0	0	0	0	0	0	0	0	0	0	0	0	0	0	0	0	0
TGTGCCAGCAGCTTAACAGGGGCCCCCGACGGCTACGAGCAGTACTTC	CASSLTGAPDGYEQYF	TRBV13*01(500),TRBV13*02(485)	TRBJ2-7*01(218.4)	CDR_1354	0	0	0	0	0	0	0	0	0	0	0	0	0	0	0	0	0	0	0	0	0	0	0	0	0	0	0	558	0	9	0	0	0	0	0	0	0	0	0	0	0	0	0	0	0
TGTGCCAGCAGTACCACGTGGACGAATGGCTACACCTTC	CASSTTWTNGYTF	TRBV28*01(271.2)	TRBJ1-2*01(204.9)	CDR_1355	0	0	0	0	0	0	0	0	0	0	0	0	0	0	0	0	0	0	0	0	0	0	0	0	0	564	0	0	0	0	0	0	0	0	0	0	0	0	0	0	0	0	0	0	0
TGTGCCAGCAGCCTTTCCAGCGGGGAGCTGTTTTTT	CASSLSSGELFF	TRBV7-9*01(365),TRBV7-9*02(365),TRBV7-9*03(365),TRBV7-9*04(365),TRBV7-9*05(341)	TRBJ2-2*01(214)	CDR_1356	0	0	0	0	0	0	0	0	0	0	0	0	0	0	0	0	0	0	14	0	0	0	0	0	0	0	0	0	0	0	0	0	0	0	0	0	0	0	0	0	0	0	0	0	0
TGTGCCAGCAGAAGACTTGGCAATCAGCCCCAGCATTTT	CASRRLGNQPQHF	TRBV2*01(317.8),TRBV2*03(317.8),TRBV2*02(315.9)	TRBJ1-5*01(237.2)	CDR_1357	0	0	0	0	0	0	0	0	0	0	0	0	0	0	0	0	0	0	0	0	0	0	0	0	271	2949	839	0	0	0	0	0	0	0	0	0	0	0	0	0	0	0	0	0	0
TGTGCCAGCAGTTATGGGACAGGGATCTCCGGCGGCTACACCTTC	CASSYGTGISGGYTF	TRBV6-1*01(252.3),TRBV6-6*01(241),TRBV6-6*02(238.2)	TRBJ1-2*01(196.4)	CDR_1358	0	0	0	0	0	0	0	0	0	0	0	0	0	0	0	529	0	530	0	0	0	0	0	0	0	0	0	0	0	0	0	0	0	0	0	0	0	0	0	0	0	0	0	0	0
TGCAGTGCTAGAGTGCGGGATAGCTCCTACGAGCAGTACGTC	CSARVRDSSYEQYV	TRBV20-1*01(422.9),TRBV20-1*05(417.9),TRBV20-1*07(417.9),TRBV20-1*02(412.9),TRBV20-1*06(412.9)	TRBJ2-7*01(224.3)	CDR_1359	0	0	0	0	0	0	0	0	0	0	0	0	0	0	0	0	0	0	0	0	0	0	0	0	0	0	0	0	0	0	0	0	0	0	0	0	0	0	0	0	0	0	0	0	0
TGTGCCAGCAGTGAATGGTCCTATGGCTACACCTTC	CASSEWSYGYTF	TRBV6-1*01(250.5),TRBV6-6*03(205.8),TRBV6-6*04(205.8)	TRBJ1-2*01(195.8)	CDR_1360	0	0	0	0	0	0	0	0	0	0	0	0	0	0	0	0	0	0	0	0	13	0	0	0	0	0	0	0	0	0	0	0	0	0	0	0	0	0	0	0	0	0	0	0	0
TGTGCCAGCAGTTTTACAGAAATTTTCTATGGCTACACCTTC	CASSFTEIFYGYTF	TRBV28*01(282.3)	TRBJ1-2*01(214.9)	CDR_1361	0	0	0	0	0	0	0	0	0	0	0	0	0	0	0	0	0	0	0	0	0	0	0	0	0	0	124	0	0	0	0	0	0	0	0	0	0	0	0	0	0	0	0	0	0
TGTGCCAGCATTCTAACCGGGGGGATCCACTCCTACGAGCAGTACTTC	CASILTGGIHSYEQYF	TRBV6-1*01(239.3),TRBV6-6*04(209.6),TRBV6-6*03(205)	TRBJ2-7*01(229.1)	CDR_1362	0	0	0	0	0	0	0	0	0	0	0	0	0	0	0	0	0	0	0	0	0	0	0	0	0	0	0	0	0	0	0	0	0	0	0	0	0	0	0	0	702	0	0	0	0
TGTGCCAGCAGCCTTCTAGCCCTGCTGGACGAGCAGTACTTC	CASSLLALLDEQYF	TRBV12-3*01(248.7),TRBV12-4*01(248.7),TRBV12-4*02(237.4)	TRBJ2-7*01(204.1)	CDR_1363	0	0	0	0	0	0	0	0	0	0	0	0	0	0	0	0	0	0	0	0	0	0	0	0	0	0	0	0	0	0	0	0	0	0	0	0	0	0	218	0	0	0	0	0	0
TGCGCCAGCAGCCAAGATACTAGCGGGAGAGTCTACGAGCAGTACTTC	CASSQDTSGRVYEQYF	TRBV4-3*01(532.2),TRBV4-2*01(518.2),TRBV4-3*03(502.2),TRBV4-3*02(488.2)	TRBJ2-7*01(219.5)	CDR_1364	0	0	0	0	0	0	0	0	0	0	0	0	0	0	0	0	0	0	0	0	0	0	0	0	0	0	0	0	0	11	0	0	0	0	0	0	0	0	0	0	0	0	0	0	0
TGCGCCAGCAGCCGGCAACAGAACACCGGGGAGCTGTTTTTT	CASSRQQNTGELFF	TRBV5-1*01(412.5),TRBV5-1*02(401.5)	TRBJ2-2*01(245.1)	CDR_1365	0	0	0	0	0	0	0	0	0	0	0	0	0	0	0	0	0	0	0	0	0	0	0	0	0	0	0	0	0	0	0	0	0	0	0	0	0	0	0	0	0	0	0	0	0
TGTGCCAGCAGCTATAGAGGTGCTCCCCTCCACTTT	CASSYRGAPLHF	TRBV11-2*03(434.1),TRBV11-2*01(433.1),TRBV11-2*02(401.1)	TRBJ1-6*02(189.9),TRBJ1-6*01(162.8)	CDR_1366	0	0	0	0	0	0	0	0	0	0	0	0	0	0	0	0	0	0	0	0	0	0	0	16	0	0	0	0	0	0	0	0	0	0	0	0	0	0	0	0	0	0	0	0	0
TGCAGTGCTAGAGAAAGGGTCGGATCTCAAGAGCAGTACTTC	CSARERVGSQEQYF	TRBV20-1*01(429),TRBV20-1*05(419),TRBV20-1*07(419),TRBV20-1*02(414),TRBV20-1*06(414)	TRBJ2-7*01(189.8)	CDR_1367	0	0	0	0	0	0	0	0	0	0	0	0	0	0	0	0	0	0	0	0	0	0	0	0	0	0	0	4241	554	45	0	0	0	0	0	0	0	0	0	0	0	0	0	0	0
TGTGCTAGTGGACTTGACACCTCGGACGAGCAGTACTTC	CASGLDTSDEQYF	TRBV12-5*01(248.3)	TRBJ2-7*01(202.4)	CDR_1368	0	0	0	0	0	0	0	0	0	0	0	0	0	0	0	0	0	0	0	0	0	0	0	0	0	0	0	0	0	0	48	0	0	0	0	0	0	0	0	0	0	0	0	0	0
TGTGCCAGCAGACGAAGGACTAGCGGGAGCGGCGAGCAGTACTTC	CASRRRTSGSGEQYF	TRBV27*01(267.1)	TRBJ2-7*01(197.4)	CDR_1369	0	0	0	0	0	0	0	0	0	0	0	0	0	0	0	0	0	0	0	0	0	0	0	0	0	0	0	0	0	0	0	0	0	0	0	0	0	0	0	0	0	0	0	0	0
TGTGCCAGCAGGCCACGACAGAGGGCCACTGAAGCTTTCTTT	CASRPRQRATEAFF	TRBV6-1*01(241.6),TRBV6-6*04(230),TRBV6-6*03(220.9)	TRBJ1-1*01(218.4)	CDR_1370	0	0	0	0	0	0	0	0	0	0	0	0	0	0	0	0	0	0	0	0	0	0	0	0	32	0	0	0	0	0	0	0	0	0	0	0	0	0	0	0	0	0	0	0	0
TGCAGTGCTCTTGGACAGGGGATGAACACTGAAGCTTTCTTT	CSALGQGMNTEAFF	TRBV20-1*01(402.8),TRBV20-1*02(402.8),TRBV20-1*03(402.8),TRBV20-1*06(402.8),TRBV20-1*07(402.8)	TRBJ1-1*01(240.5)	CDR_1371	0	0	0	0	0	0	0	0	0	0	0	0	0	0	0	0	0	0	0	0	0	0	0	0	0	0	0	0	80	0	0	0	0	0	0	0	0	0	0	0	0	0	0	0	0
TGTGCCAGCTCACCACCCGCAGGGGCTAACTATGGCTACACCTTC	CASSPPAGANYGYTF	TRBV18*01(631.9)	TRBJ1-2*01(241.3)	CDR_1372	0	0	0	0	0	0	0	0	0	0	0	0	0	0	0	0	0	0	0	0	0	0	0	0	0	0	0	0	0	0	0	0	0	0	0	0	0	0	0	0	0	0	0	0	0
TGTGCCAGCAGGAAGGGACAGCTCAATGAAAAACTGTTTTTT	CASRKGQLNEKLFF	TRBV6-4*01(218.1),TRBV6-4*02(218.1)	TRBJ1-4*01(219.4)	CDR_1373	0	0	0	0	0	0	0	0	0	0	0	0	0	0	0	0	76	0	0	0	0	0	0	0	0	0	0	0	0	0	0	0	0	0	0	0	0	0	0	0	0	0	0	0	0
TGTGCCAGCAGTGCCGACCCAACGCCAAGATATAATTCACCCCTCCACTTT	CASSADPTPRYNSPLHF	TRBV6-1*01(262),TRBV6-6*04(233.4),TRBV6-6*03(230.9)	TRBJ1-6*01(225.5),TRBJ1-6*02(192.4)	CDR_1374	0	0	0	107	0	0	0	0	0	0	0	0	0	0	0	0	0	0	0	0	0	0	0	0	0	0	0	0	0	0	0	0	0	0	0	0	0	0	0	0	0	0	0	0	0
TGTGCCAGCAGAAGGGACAGGACCTCCTCCTACGAGCAGTACTTC	CASRRDRTSSYEQYF	TRBV6-1*01(250.5),TRBV6-6*03(236.5),TRBV6-6*04(236.5)	TRBJ2-7*01(226.3)	CDR_1375	0	0	0	0	0	0	0	0	0	0	0	0	0	0	0	0	0	0	0	0	0	0	0	0	38	0	0	0	0	0	0	0	0	0	0	0	0	0	0	0	0	0	0	0	0
TGTGCCAGCAGCGGGTCACGGCAGGGATCCTACGAGCAGTACTTC	CASSGSRQGSYEQYF	TRBV9*01(379.3),TRBV9*02(379.3),TRBV9*03(379.3)	TRBJ2-7*01(222.2)	CDR_1376	0	0	0	0	0	0	0	0	0	0	0	0	0	0	0	0	0	0	0	0	0	0	0	0	25	575	119	0	0	0	0	0	0	0	0	0	0	0	0	0	0	0	0	0	0
TGCAGTGCTAGTTTGCGGGAGGAACCTTACAATGAGCAGTTCTTC	CSASLREEPYNEQFF	TRBV20-1*04(418),TRBV20-1*01(413),TRBV20-1*02(413),TRBV20-1*06(413),TRBV20-1*07(413)	TRBJ2-1*01(222.1)	CDR_1377	0	0	0	125	0	0	0	0	0	0	0	0	0	0	0	0	0	0	0	0	0	0	0	0	0	0	0	0	0	0	0	0	0	0	0	0	0	0	0	0	0	0	0	0	0
TGCGCCAGCAGAGCACGGGAGAACACTGAAGCTTTCTTT	CASRARENTEAFF	TRBV10-1*01(267),TRBV10-1*02(260.8)	TRBJ1-1*01(227)	CDR_1378	0	0	0	0	0	0	0	0	0	0	0	0	0	0	0	0	0	0	0	0	0	0	0	0	0	0	0	0	0	0	0	0	0	0	0	0	0	0	0	0	0	0	0	0	0
TGTGCCAGCAGCCCGGGGGCGGGCGCCGTAAACACCATATATTTT	CASSPGAGAVNTIYF	TRBV7-2*01(331.5),TRBV7-2*04(331.5),TRBV7-8*03(323.2),TRBV7-2*02(321.6)	TRBJ1-3*01(219)	CDR_1379	0	0	0	0	0	0	0	0	0	0	0	0	0	0	0	0	0	0	0	0	0	129	0	33	0	0	0	0	0	0	0	0	0	0	0	0	0	0	0	0	0	0	0	0	0
TGTGCCAGCAGCTTGGGCGTGGGTTATGAGCAGTTCTTC	CASSLGVGYEQFF	TRBV7-3*01(365),TRBV7-3*04(347)	TRBJ2-1*01(164.8)	CDR_1380	0	0	0	0	0	0	0	0	0	0	0	0	0	0	0	0	0	0	0	0	0	89	0	0	0	0	0	0	0	0	0	0	0	0	0	0	0	0	0	0	0	0	0	0	0
TGTGCCAGCAGTTACTCGATTCCGGGGGCGAATCAGCCCCAGCATTTT	CASSYSIPGANQPQHF	TRBV6-6*01(271.7),TRBV6-6*02(271.7),TRBV6-5*01(270.3)	TRBJ1-5*01(229)	CDR_1381	0	0	0	0	0	0	0	0	0	0	0	0	0	0	0	0	0	0	0	0	0	0	0	0	0	0	0	0	0	0	0	0	0	0	0	0	0	0	0	0	0	0	0	0	0
TGTGCCAGCAGCTTTCGGCACGGGAACTACGAGCAGTACTTC	CASSFRHGNYEQYF	TRBV7-8*01(355.8),TRBV7-8*03(345.8),TRBV7-2*01(294.9)	TRBJ2-7*01(213.3)	CDR_1382	0	0	0	0	0	0	0	0	0	0	0	0	0	0	0	0	0	0	0	0	0	0	0	15	0	0	0	0	0	0	0	0	0	0	0	0	0	0	0	0	0	0	0	0	0
TGTGCCAGCAACGGGGACGCAACCTACGAGCAGTACTTC	CASNGDATYEQYF	TRBV2*01(312.2),TRBV2*02(312.2),TRBV2*03(312.2)	TRBJ2-7*01(214)	CDR_1383	0	0	0	0	0	0	0	0	0	0	0	0	0	0	0	0	0	0	0	0	0	0	0	0	0	0	0	0	0	0	0	0	0	0	0	0	0	0	0	0	0	0	0	0	0
TGTGCCAGCAGTGGAGTAGGGATTTACGAGCAGTACTTC	CASSGVGIYEQYF	TRBV2*01(328.5),TRBV2*03(327.5),TRBV2*02(322.5)	TRBJ2-7*01(206.2)	CDR_1384	0	0	0	0	0	0	0	0	0	0	0	0	0	0	0	0	0	0	0	0	0	0	0	0	0	0	0	0	0	0	0	0	0	0	0	0	38	0	0	0	0	0	0	0	0
TGTGCCAGCTGTTGGGGGCAAGAGACCCAGTACTTC	CASCWGQETQYF	TRBV12-3*01(233.3),TRBV12-4*01(233.3),TRBV12-4*02(223.7)	TRBJ2-5*01(227.2)	CDR_1385	0	0	0	0	0	0	0	0	0	0	0	0	0	0	0	0	0	0	0	0	0	0	0	0	0	0	0	0	0	0	0	0	0	0	0	0	26	0	0	0	0	0	0	0	0
TGTGCCTGGAGCCGGGAAGACTATGGCTACACCTTC	CAWSREDYGYTF	TRBV30*01(591.6),TRBV30*05(581.6),TRBV30*02(577.6)	TRBJ1-2*01(219.8)	CDR_1386	0	0	0	0	0	0	0	0	0	0	0	0	0	0	0	0	0	0	0	0	0	0	0	0	0	0	0	0	0	0	0	0	0	0	0	0	0	0	0	0	1659	0	246	0	0
TGTGCCACCAGCAGAATAGCGGGACATAACACCGGGGAGCTGTTTTTT	CATSRIAGHNTGELFF	TRBV15*01(293.3),TRBV15*02(292.2)	TRBJ2-2*01(241)	CDR_1387	0	0	0	0	0	0	0	0	0	0	0	0	0	0	0	0	0	0	0	0	0	0	0	0	0	0	0	0	0	0	0	0	0	0	0	0	0	0	0	0	0	0	0	131	0
TGTGCCAGCAGCTTAGAAGTGGGGGGGAAGGGAACAGGGGAGCTGTTTTTT	CASSLEVGGKGTGELFF	TRBV7-9*01(359.9),TRBV7-9*02(359.9),TRBV7-9*03(359.9),TRBV7-9*04(341),TRBV7-9*05(318.4)	TRBJ2-2*01(211.9)	CDR_1388	0	0	0	0	0	0	0	0	0	0	0	0	0	0	0	0	0	0	0	0	0	0	0	0	0	0	0	0	0	0	0	0	0	0	0	0	190	0	0	36	0	0	0	0	0
TGTGCCAGCAGTGATGGGCTCTCCTACGAGCAGTACGTC	CASSDGLSYEQYV	TRBV2*01(337),TRBV2*03(335),TRBV2*02(325)	TRBJ2-7*01(218.2)	CDR_1389	0	0	0	0	0	0	0	0	0	0	0	0	0	0	0	0	0	0	0	0	0	0	0	0	0	0	0	0	0	0	0	0	0	0	0	0	0	0	0	0	0	0	0	0	0
TGTGCCAGCAGTGATCTCACCCGATCCTATGGCTACACCTTC	CASSDLTRSYGYTF	TRBV2*03(334.8),TRBV2*01(332.8),TRBV2*02(322.8)	TRBJ1-2*01(216.7)	CDR_1390	0	0	0	0	0	0	0	0	0	0	0	0	454	1817	0	0	0	0	0	0	0	0	0	0	0	0	0	0	0	0	0	0	0	0	0	0	0	0	0	0	0	0	0	0	0
TGTGCCAGCAGCTTTGGGACAGGGAGGGATCAGCCCCAGCATTTT	CASSFGTGRDQPQHF	TRBV5-5*01(445.9),TRBV5-5*02(435.9),TRBV5-5*03(435.9),TRBV5-6*01(431.9)	TRBJ1-5*01(222.2)	CDR_1391	0	0	0	0	0	0	0	0	0	0	0	0	0	0	0	0	0	0	0	0	0	0	0	0	0	0	0	0	0	0	0	0	0	0	0	0	0	0	0	0	0	0	0	0	0
TGTGCCTGGAGTAGGAACTACTATGGCTACACCTTC	CAWSRNYYGYTF	TRBV30*01(567.8),TRBV30*02(553.8),TRBV30*05(552.8)	TRBJ1-2*01(222)	CDR_1392	0	0	0	0	0	0	0	0	0	0	0	0	0	0	0	0	0	0	0	0	0	0	0	0	0	0	0	0	0	0	0	0	0	0	0	0	0	0	0	0	0	0	0	0	0
TGCAGTGCTAGAGATCTGGCTGAGAACTATGGCTACACCTTC	CSARDLAENYGYTF	TRBV20-1*01(445),TRBV20-1*05(420),TRBV20-1*07(420),TRBV20-1*02(415),TRBV20-1*06(415)	TRBJ1-2*01(215.8)	CDR_1393	0	0	0	0	0	0	0	0	0	0	0	0	0	0	0	0	0	0	0	0	0	0	0	0	0	0	0	0	0	0	0	0	0	0	0	0	0	0	0	0	0	0	0	0	0
TGTGCCAGCAGCTCCCCCTCTCGAACGGGGGACACCGGGGAGCTGTTTTTT	CASSSPSRTGDTGELFF	TRBV7-8*01(345.1),TRBV7-8*03(340.1),TRBV7-2*01(279.9)	TRBJ2-2*01(238)	CDR_1394	0	0	0	0	0	0	0	0	0	0	0	0	0	0	0	0	0	0	10	70	14	0	0	0	0	0	0	0	0	0	0	0	0	0	0	0	0	0	0	0	0	0	0	0	0
TGTGCCAGCAGACCCAGGGTTTCCTACGAGCAGTACTTC	CASRPRVSYEQYF	TRBV5-8*01(436.8),TRBV5-4*01(409.1)	TRBJ2-7*01(222.9)	CDR_1395	0	0	0	0	0	0	0	0	0	0	0	0	0	0	0	0	0	0	0	0	0	0	0	0	0	0	0	0	0	0	0	0	0	0	0	0	0	0	0	0	0	0	0	0	0
TGTGCCAGCAGTGTCCCACGACTAGCGCGAGTCTCCTACGAGCAGTACTTC	CASSVPRLARVSYEQYF	TRBV28*01(272.4)	TRBJ2-7*01(233.9)	CDR_1396	0	0	0	0	0	0	0	0	0	0	0	0	0	0	0	0	0	0	0	0	0	0	0	0	0	0	0	0	0	0	0	0	0	0	0	0	24	0	0	0	0	0	0	0	0
TGTGCCAGCAGCCAAGAGGCGGGGGGGCCCTACGAGCAGTACTTC	CASSQEAGGPYEQYF	TRBV4-2*01(521.2),TRBV4-3*01(507.2),TRBV4-3*03(482.2),TRBV4-2*02(472.2),TRBV4-3*02(455.3)	TRBJ2-7*01(216.3)	CDR_1397	0	0	0	0	0	0	0	0	0	0	0	0	0	0	0	0	0	0	0	0	0	0	0	0	0	0	0	0	0	0	0	0	0	0	0	0	0	0	0	0	0	0	0	0	0
TGTGCCTGGAGCGGCCCCGGGCCCTGGGGTTACGAGCAGTACTTC	CAWSGPGPWGYEQYF	TRBV30*01(583.7),TRBV30*05(573.7),TRBV30*02(569.7)	TRBJ2-7*01(207.1)	CDR_1398	0	0	0	0	0	0	0	0	0	0	0	0	0	0	0	0	0	0	0	0	0	0	0	0	0	0	0	0	0	0	0	0	0	0	0	0	0	0	0	0	0	0	0	0	0
TGTGCCAGCAGTGAACGGGGGATCCAGAACACTGAAGCTTTCTTT	CASSERGIQNTEAFF	TRBV6-1*01(270.4),TRBV6-6*04(228.5),TRBV6-6*03(225.5)	TRBJ1-1*01(229)	CDR_1399	0	0	0	0	0	0	0	0	0	0	0	0	0	0	0	0	0	0	0	0	0	0	0	0	0	0	0	0	0	0	0	0	0	0	0	0	0	0	0	0	0	0	0	0	0
TGCAGTGCTAGTGGCGCTCTTGGGGGGGAGCAGTACTTC	CSASGALGGEQYF	TRBV20-1*04(418.7),TRBV20-1*01(413.7),TRBV20-1*02(413.7),TRBV20-1*06(413.7),TRBV20-1*07(413.7)	TRBJ2-7*01(194.9)	CDR_1400	0	0	0	0	0	0	0	0	0	0	0	0	0	0	0	0	0	0	0	0	0	0	0	0	0	0	0	0	0	0	0	0	0	0	0	0	0	0	0	0	0	0	0	0	0
TGTGCCAGCAGTTACCCAGGGGGGTACGAGCAGTACTTC	CASSYPGGYEQYF	TRBV6-6*01(245.7),TRBV6-1*01(244.9),TRBV6-6*02(244.3)	TRBJ2-7*01(207.2)	CDR_1401	0	0	0	0	0	0	0	0	0	0	0	0	0	0	0	0	0	0	0	0	0	0	0	0	0	376	0	0	0	0	0	0	0	0	0	0	0	0	0	0	0	0	0	0	0
TGTGCCAGCAGCCCAGGGACAGGGGGATTTGGCTACACCTTC	CASSPGTGGFGYTF	TRBV7-9*01(360.5),TRBV7-9*02(360.5),TRBV7-9*03(360.5),TRBV7-9*04(360.5),TRBV7-9*05(334.8)	TRBJ1-2*01(199.8)	CDR_1402	0	0	0	0	0	0	0	0	0	0	0	0	0	0	0	0	0	0	0	0	0	0	0	0	0	0	0	0	0	0	0	0	0	0	0	0	0	0	0	0	0	0	0	0	0
TGCAGTGCTAGAGATATAGAACGCCCCCGCGAGCAGTACTTC	CSARDIERPREQYF	TRBV20-1*01(429.9),TRBV20-1*05(414.9),TRBV20-1*07(414.9),TRBV20-1*02(409.9),TRBV20-1*06(409.9)	TRBJ2-7*01(199.9)	CDR_1403	0	0	0	0	0	0	0	0	0	0	0	0	0	0	0	0	0	0	0	0	0	0	0	0	0	0	0	0	0	0	0	0	0	0	0	0	0	0	0	0	0	0	0	0	0
TGCGCCAGCAGCTTGGGAGACAGGGGCTATGGCTACACCTTC	CASSLGDRGYGYTF	TRBV5-1*01(431.5),TRBV5-1*02(399.5)	TRBJ1-2*01(216.1)	CDR_1404	0	0	0	0	0	0	0	0	0	0	0	0	0	0	0	0	0	0	0	0	0	0	0	0	0	0	0	0	0	0	0	0	0	0	0	0	0	0	0	0	0	0	190	0	0
TGCAGCGTTGAAGACGTTTTTGGCGGCTACACCTTC	CSVEDVFGGYTF	TRBV29-1*01(312.9),TRBV29-1*02(288.9)	TRBJ1-2*01(194.1)	CDR_1405	0	0	0	0	0	0	0	0	0	0	0	0	0	0	0	0	0	0	0	0	0	0	0	0	0	0	0	0	0	0	0	0	0	0	0	0	30	0	0	0	0	0	0	0	0
TGTGCCAGCAGTTTTTGGCGTACTAAGACCTACGAGCAGTACTTC	CASSFWRTKTYEQYF	TRBV28*01(282.1)	TRBJ2-7*01(218.9)	CDR_1406	0	0	0	0	0	0	0	0	0	0	0	0	0	0	0	0	0	0	0	0	0	0	36	0	0	0	0	0	0	0	0	0	0	0	0	0	0	0	0	0	0	0	0	0	0
TGTGCCAGCAGCGAAACGACAGGGGATAATTCACCCCTCCACTTT	CASSETTGDNSPLHF	TRBV6-1*01(250.2)	TRBJ1-6*01(224.7),TRBJ1-6*02(186)	CDR_1407	0	0	0	0	0	0	0	0	0	0	0	0	0	0	0	0	0	0	0	0	0	0	0	0	0	0	0	0	0	0	0	0	0	0	0	0	0	0	0	0	0	0	0	0	0
TGTGCCAGCAGTAGGGGTTCTCTTTTGTATGGCTACACCTTC	CASSRGSLLYGYTF	TRBV28*01(270.7)	TRBJ1-2*01(212.8)	CDR_1408	0	0	0	0	0	0	0	0	0	0	0	0	0	0	0	0	0	0	0	0	0	0	0	0	0	0	0	0	0	0	0	0	0	0	0	0	0	0	0	0	0	0	0	124	0
TGTGCCAGCAGTTCCCCCCCCCCGGGAAGCGGGGACGGCGAGCAGTACTTC	CASSSPPPGSGDGEQYF	TRBV6-3*01(257.5),TRBV6-2*01(257.3)	TRBJ2-7*01(196.5)	CDR_1409	0	0	0	0	0	0	0	0	0	0	0	0	0	0	0	0	0	0	0	0	0	0	0	0	0	0	0	0	0	0	0	0	0	0	0	0	0	0	0	0	0	0	0	1271	4822
TGTGCCAGCAGCAACGTTAAGGAGGTCCCCTACGAGCAGTACTTC	CASSNVKEVPYEQYF	TRBV11-2*01(430.7),TRBV11-2*03(416.7),TRBV11-2*02(411.7),TRBV11-3*02(402.7),TRBV11-3*01(390)	TRBJ2-7*01(219.1)	CDR_1410	0	0	0	0	0	0	0	0	0	0	0	0	0	0	0	0	0	0	0	0	0	0	0	0	0	0	0	0	0	0	0	0	0	0	0	0	0	0	0	0	0	0	0	0	0
TGTGCCAGCAGTTTTGGACCTACGGTCGAGCAGTACTTC	CASSFGPTVEQYF	TRBV28*01(279.9)	TRBJ2-7*01(195.2)	CDR_1411	0	0	0	0	0	0	0	0	0	0	0	0	0	0	0	0	0	0	0	0	0	0	0	0	0	0	0	0	0	0	0	0	0	0	0	0	0	0	0	0	443	0	0	0	0
TGCGCCAGCAGCCAAGATCGGCAGGGGTGGGCCGAGCAGTACTTC	CASSQDRQGWAEQYF	TRBV4-1*01(502.6)	TRBJ2-7*01(196.2)	CDR_1412	0	0	0	0	0	0	0	0	0	0	0	0	0	0	0	0	0	0	0	31	19	0	0	0	0	0	0	0	0	0	0	0	0	0	0	0	0	0	0	0	0	0	0	0	0
TGTGCCAGCAGTACTAATGGGGGAGACACCGGGGAGCTGTTTTTT	CASSTNGGDTGELFF	TRBV6-6*03(244.6),TRBV6-1*01(243.2),TRBV6-6*01(233.2)	TRBJ2-2*01(235)	CDR_1413	0	0	0	0	0	0	0	0	0	0	0	0	0	0	0	0	0	0	0	0	0	0	0	0	0	0	0	0	0	0	0	0	0	0	0	0	0	0	0	0	0	0	0	0	0
TGCGCCAGCAGCCTCACAGGGGCAGGGAACACTGAAGCTTTCTTT	CASSLTGAGNTEAFF	TRBV5-1*01(413.2),TRBV5-1*02(398.2)	TRBJ1-1*01(231.7)	CDR_1414	0	0	0	0	0	0	0	0	0	0	0	0	0	0	0	0	0	0	0	0	0	0	0	0	0	0	0	0	0	0	0	0	0	0	0	0	0	0	0	0	0	0	0	0	0
TGTGCCACCAGTCAGGGACCGTATCAAGGAGGGGGCTACACCTTC	CATSQGPYQGGGYTF	TRBV24-1*01(305)	TRBJ1-2*01(186)	CDR_1415	0	0	0	0	0	0	0	0	0	0	0	0	0	0	0	0	0	0	0	0	0	0	0	0	0	0	0	0	0	0	0	0	0	0	0	0	0	0	0	0	0	0	0	0	0
TGCAGTGCTAGAGAGACGGGAGCGGGAGCGAGCGAGCAGTACTTC	CSARETGAGASEQYF	TRBV20-1*01(427.6),TRBV20-1*05(417.6),TRBV20-1*07(417.6),TRBV20-1*02(412.6),TRBV20-1*06(412.6)	TRBJ2-7*01(193.4)	CDR_1416	0	0	0	0	0	0	0	0	0	0	0	0	0	0	0	0	0	0	0	0	0	0	0	0	0	0	0	0	0	0	0	0	0	0	0	0	0	0	0	0	0	0	0	0	0
TGTGCCAGCACCAGACCCCCAGGGAACGAGCAGTACTTC	CASTRPPGNEQYF	TRBV6-2*01(237.5),TRBV6-3*01(237.5)	TRBJ2-7*01(201.1)	CDR_1417	0	0	0	0	0	0	0	299	274	0	0	0	0	0	0	0	0	0	0	0	0	0	0	0	0	0	0	0	0	0	0	0	0	0	0	0	0	0	0	0	0	0	0	0	0
TGTGCCAGCTCACCACAACGCTGGGACAGGGAATACTACGAGCAGTACTTC	CASSPQRWDREYYEQYF	TRBV18*01(625.2)	TRBJ2-7*01(198.9)	CDR_1418	0	0	0	0	0	0	0	0	0	0	0	0	0	0	0	0	0	0	0	0	0	0	0	0	0	0	0	0	0	0	0	0	0	0	0	0	0	0	0	0	0	0	0	0	0
TGTGCCAGCAGTTTAGACGGTGATGAAAAACTGTTTTTT	CASSLDGDEKLFF	TRBV28*01(285.3)	TRBJ1-4*01(214.3)	CDR_1419	0	0	0	0	0	0	0	0	0	0	0	0	0	0	0	0	0	0	0	0	0	0	0	0	0	0	0	0	0	0	0	0	0	0	0	0	0	0	0	0	0	0	0	0	660
TGTGCCAGCACCGGGACAGGGAGAAACATTCAGTACTTC	CASTGTGRNIQYF	TRBV19*01(306.4),TRBV19*02(306.4),TRBV19*03(306.4)	TRBJ2-4*01(207.2)	CDR_1420	0	0	0	0	0	0	0	0	0	0	0	0	0	0	0	0	0	0	10	65	0	0	0	0	0	0	0	0	0	0	0	0	0	0	0	0	0	0	0	0	0	0	0	0	0
TGTGCCAGTAGTATGACAGTGTTCGATTCACCCCTCCACTTT	CASSMTVFDSPLHF	TRBV19*01(339.2),TRBV19*02(339.2),TRBV19*03(324.2)	TRBJ1-6*01(217.9),TRBJ1-6*02(196.1)	CDR_1421	0	0	0	0	0	0	0	0	0	0	0	0	0	0	0	0	0	0	0	0	0	0	0	0	0	0	0	0	0	0	0	0	0	0	0	0	0	0	0	0	0	0	0	0	0
TGTGCCAGCAGTCACTCTGGGGCCAACGTCCTGACTTTC	CASSHSGANVLTF	TRBV6-1*01(253.3),TRBV6-6*01(242.8),TRBV6-6*03(235.3)	TRBJ2-6*01(250)	CDR_1422	0	0	0	0	0	0	0	0	0	0	0	0	0	0	0	0	0	0	0	0	0	0	0	0	0	0	0	0	0	0	0	0	0	0	0	0	34	0	0	0	0	0	0	0	0
TGTGCCAGCAGCCCACAAGGGAGCTCTGGAAACACCATATATTTT	CASSPQGSSGNTIYF	TRBV27*01(270)	TRBJ1-3*01(265)	CDR_1423	0	0	0	0	0	0	0	0	0	0	0	0	0	0	0	0	0	0	0	0	0	0	0	0	0	0	0	0	0	0	0	0	0	0	0	0	0	0	0	0	0	0	0	0	0
TGTGCCAGCAGCCAAGATCCTCAGGGGGCGCGGGGCTACACCTTC	CASSQDPQGARGYTF	TRBV3-1*01(581.5)	TRBJ1-2*01(199.3)	CDR_1424	0	0	0	0	0	0	0	0	0	0	0	0	0	0	0	0	0	0	0	0	0	0	0	0	0	0	0	0	0	0	0	0	0	0	0	0	0	0	0	0	0	0	0	0	0
TGTGCCAGCAGTGCCGCGGAGTTGGGCGGGGAGCTGTTTTTT	CASSAAELGGELFF	TRBV25-1*01(196.7)	TRBJ2-2*01(214.5)	CDR_1425	0	0	0	0	0	0	0	0	0	0	0	0	0	0	0	0	0	0	0	0	0	0	0	0	0	0	0	0	0	0	0	227	218	0	0	0	0	0	0	0	0	0	0	0	0
TGTGCCGCCCGGGGACAGGGTATCCACGAGCAGTACTTC	CAARGQGIHEQYF	TRBV30*01(561.9),TRBV30*05(561.9),TRBV30*02(547.9)	TRBJ2-7*01(203.2)	CDR_1426	0	0	0	0	0	0	314	361	0	399	284	240	0	0	0	0	0	0	0	0	0	0	0	0	0	0	0	0	0	0	0	0	0	0	0	0	0	0	0	0	0	0	0	0	0
TGTGCCAGCAGTTTAGCGGATTTCCTGGACAGATCTGAAGCTTTCTTT	CASSLADFLDRSEAFF	TRBV12-3*01(274.5),TRBV12-4*01(274.5),TRBV12-4*02(249)	TRBJ1-1*01(203.5)	CDR_1427	0	0	0	0	0	0	0	0	0	0	0	0	0	0	0	0	0	0	0	24	0	0	0	0	0	0	0	0	0	0	0	0	0	0	0	0	0	0	0	0	0	0	0	0	0
TGTGCCAGCAGCCCACCAGGGAGACTAGCGGGAGGGTGGAACGAGCAGTACTTC	CASSPPGRLAGGWNEQYF	TRBV3-1*01(551.6),TRBV3-1*02(442.7)	TRBJ2-7*01(210)	CDR_1428	0	0	0	0	0	0	0	0	0	0	0	0	0	0	0	0	0	0	0	0	0	0	0	0	26	0	0	0	0	0	0	0	0	0	0	0	0	0	0	0	0	0	0	0	0
TGTGCCAGTAGTATAGATCCACTGAACACCGGGGAGCTGTTTTTT	CASSIDPLNTGELFF	TRBV19*01(364.5),TRBV19*02(364.5),TRBV19*03(324.5)	TRBJ2-2*01(244.5)	CDR_1429	0	0	0	0	0	0	0	0	0	0	0	0	0	0	0	0	0	0	0	0	0	0	0	0	0	0	0	0	0	0	0	0	0	0	0	0	0	0	0	0	0	0	0	0	0
TGTGCCAGCAGCCAAGATTCCTCGGGCCTTCCGGGGGAGCAGTACTTC	CASSQDSSGLPGEQYF	TRBV4-2*01(525.6),TRBV4-3*01(511.6),TRBV4-3*03(481.6),TRBV4-2*02(471.6)	TRBJ2-7*01(198.3)	CDR_1430	0	0	0	0	0	0	0	0	0	0	0	0	0	0	0	0	0	0	0	0	0	0	0	0	0	0	0	0	0	0	0	0	0	0	0	0	0	0	0	0	0	0	0	0	0
TGTGCCAGCAGTGATCGGGGGCTCCAAGAGACCCAGTACTTC	CASSDRGLQETQYF	TRBV25-1*01(204.4)	TRBJ2-5*01(234.2)	CDR_1431	0	0	0	0	0	0	0	0	0	0	0	0	0	0	0	0	0	0	0	0	0	228	0	23	0	0	0	0	0	0	0	0	0	0	0	0	0	0	0	0	0	0	0	0	0
TGTGCCTGGAGTGGGGGGACAGGGGGCTTGGGCACTGAAGCTTTCTTT	CAWSGGTGGLGTEAFF	TRBV30*01(578.4),TRBV30*02(564.4),TRBV30*05(558.4)	TRBJ1-1*01(220)	CDR_1432	0	0	0	0	0	0	0	0	0	0	0	0	0	0	0	0	0	0	0	0	0	0	0	15	0	0	0	0	0	0	0	0	0	0	0	0	0	0	0	0	0	0	0	0	0
TGTGCCAGTACCTCCGGGACAGGGGTATTCAATGAGCAGTTCTTC	CASTSGTGVFNEQFF	TRBV19*03(324.1),TRBV19*01(318.1),TRBV19*02(318.1)	TRBJ2-1*01(213.5)	CDR_1433	0	0	0	108	0	0	0	0	0	0	0	0	0	0	0	0	0	0	0	0	0	0	0	0	0	0	0	0	0	0	0	0	0	0	0	0	0	0	0	0	0	0	0	0	0
TGTGCCAGCAGCTTAACAGGGATTGGTTACGAGCAGTACGTC	CASSLTGIGYEQYV	TRBV11-3*01(431.6),TRBV11-1*01(417.6),TRBV11-3*02(416.6),TRBV11-2*01(403.6)	TRBJ2-7*01(198.6)	CDR_1434	0	0	0	0	0	0	0	0	0	0	0	0	0	0	0	0	0	0	0	0	0	0	0	0	0	0	0	0	0	0	0	0	0	0	0	0	0	0	0	0	0	0	0	0	0
TGCAGTGATTCCAGGGGGCTCTATGGCTACACCTTC	CSDSRGLYGYTF	TRBV20-1*01(393.7),TRBV20-1*02(393.7),TRBV20-1*03(393.7),TRBV20-1*06(393.7),TRBV20-1*07(393.7)	TRBJ1-2*01(217.8)	CDR_1435	0	0	0	0	0	0	0	0	0	0	0	0	0	0	0	314	0	0	0	0	0	0	0	0	0	0	0	0	0	0	0	0	0	0	0	0	0	0	0	0	0	0	0	0	0
TGTGCCTGGAGGAGAGATAGCGTCTTCTCTGGAAACACCATATATTTT	CAWRRDSVFSGNTIYF	TRBV30*01(587.3),TRBV30*05(580.3),TRBV30*02(573.3)	TRBJ1-3*01(249.6)	CDR_1436	0	0	0	0	0	0	0	0	0	0	0	0	0	0	0	0	0	0	0	0	0	0	0	0	0	0	0	0	0	0	0	0	0	0	0	0	0	0	0	0	0	0	0	0	0
TGTGCCAGCAGGACTAGCGATATACGGGATACGCAGTATTTT	CASRTSDIRDTQYF	TRBV28*01(267)	TRBJ2-3*01(212.4)	CDR_1437	0	0	0	123	0	0	0	0	0	0	0	0	0	0	0	0	0	0	0	0	0	0	0	0	0	0	0	0	0	0	0	0	0	0	0	0	0	0	0	0	0	0	0	0	0
TGTGCCAGCAGTTTCGGGGCTTCCCCTACCTACGAGCAGTACTTC	CASSFGASPTYEQYF	TRBV27*01(270.1)	TRBJ2-7*01(205.1)	CDR_1438	0	0	0	0	0	0	0	0	0	0	0	0	0	0	0	0	0	0	0	0	0	0	0	18	0	0	0	0	0	0	0	0	0	0	0	0	0	0	0	0	0	0	0	0	0
TGTGCCACCGTGGACAGGGTGGCCACCGGGGAGCTGTTTTTT	CATVDRVATGELFF	TRBV19*01(303.2),TRBV19*02(303.2),TRBV19*03(303.2)	TRBJ2-2*01(229.7)	CDR_1439	0	0	0	0	0	0	0	0	0	0	0	0	0	0	0	0	0	0	0	0	0	0	0	0	0	0	0	0	0	0	0	0	0	0	0	0	0	0	0	0	0	0	0	0	0
TGTGCCAGCAGCGTAGAGCAGGGGAATACCTACGAGCAGTACTTC	CASSVEQGNTYEQYF	TRBV9*01(392.7),TRBV9*02(392.7),TRBV9*03(377.7)	TRBJ2-7*01(214.3)	CDR_1440	0	0	0	0	0	0	0	0	0	0	0	0	0	0	0	0	0	0	0	0	0	0	0	0	0	0	0	0	0	0	0	0	0	0	0	0	0	0	0	0	0	0	0	0	0
TGCAGTGCTAGGGCGGCGGGGGGCAGCTACGAGCAGTACTTC	CSARAAGGSYEQYF	TRBV20-1*01(415.2),TRBV20-1*02(415.2),TRBV20-1*03(415.2),TRBV20-1*06(415.2),TRBV20-1*07(415.2)	TRBJ2-7*01(213.2)	CDR_1441	0	0	0	0	0	0	0	0	0	0	0	0	0	0	0	0	0	0	0	0	0	0	0	28	0	0	0	0	0	0	0	0	0	0	0	0	0	0	0	0	0	0	0	0	0
TGTGCCAGCAGTGAAATGGGGGCTCAGCCCCAGCATTTT	CASSEMGAQPQHF	TRBV6-1*01(257.5)	TRBJ1-5*01(217.7)	CDR_1442	0	0	0	0	0	52	0	0	0	0	0	0	0	0	0	0	0	0	0	0	0	0	0	0	0	0	0	0	0	0	0	0	0	0	0	0	0	0	0	0	0	0	0	0	0
TGTGCCAGCTCACCTCAACGGGTGGGGCACCCGAACACTGAAGCTTTCTTT	CASSPQRVGHPNTEAFF	TRBV18*01(616.9)	TRBJ1-1*01(231.6)	CDR_1443	0	0	0	0	0	0	0	0	0	0	0	0	0	0	0	0	0	0	0	0	0	0	0	0	0	0	0	0	0	0	0	0	0	165	373	251	0	0	0	0	0	0	0	0	0
TGCGCCAGCAGTCCACAGAATAATTCACCCCTCCACTTT	CASSPQNNSPLHF	TRBV5-1*01(408.4),TRBV5-1*02(398.4)	TRBJ1-6*01(233.4),TRBJ1-6*02(215.2)	CDR_1444	0	0	0	0	0	0	0	0	0	0	0	0	0	0	0	0	0	0	0	0	0	0	34	0	0	0	0	0	0	0	0	0	0	0	0	0	0	0	0	0	0	0	0	0	0
TGCAGTGCTAGAAGCGGGGGGCGCGATCGAGGGGCTTTCTTT	CSARSGGRDRGAFF	TRBV20-1*01(419.7),TRBV20-1*05(419.7),TRBV20-1*07(419.7),TRBV20-1*02(414.7),TRBV20-1*06(414.7)	TRBJ1-1*01(183.6)	CDR_1445	0	0	0	0	0	0	0	0	0	0	0	0	0	0	0	0	0	0	0	0	0	0	0	0	0	0	0	0	0	0	0	0	0	0	0	0	0	0	0	0	0	0	0	0	0
TGTGCCAGCAGCGACAGGGGTTCAGCTAATGAAAAACTGTTTTTT	CASSDRGSANEKLFF	TRBV11-2*01(432.8),TRBV11-2*03(423.8),TRBV11-2*02(413.8),TRBV11-3*02(409.8),TRBV11-3*01(404.8)	TRBJ1-4*01(231.4)	CDR_1446	0	0	0	0	0	0	0	0	0	0	0	0	0	0	0	0	0	0	0	0	0	0	0	0	0	0	0	0	0	0	0	0	0	0	0	0	0	0	0	18	0	0	0	0	0
TGCGCCAGCAGCGCCGGGACAGGGGATAATTCACCCCTCCACTTT	CASSAGTGDNSPLHF	TRBV5-1*01(411.7),TRBV5-1*02(396.7)	TRBJ1-6*01(230.1),TRBJ1-6*02(204.3)	CDR_1447	0	0	0	0	0	0	0	0	0	0	0	0	0	0	0	0	0	0	0	0	0	0	0	0	0	0	0	0	0	0	0	0	0	0	0	0	49	0	0	0	0	0	0	0	0
TGTGCCAGCAGTTTCGACCCCGGGACAGGGTACTTCGAGCAGTACTTC	CASSFDPGTGYFEQYF	TRBV28*01(280.2)	TRBJ2-7*01(198)	CDR_1448	0	0	0	0	0	0	0	0	0	0	0	0	0	0	0	0	0	0	0	0	0	0	0	0	0	0	0	0	0	0	0	0	0	0	0	0	0	0	0	0	0	0	0	0	523
TGCAGCGTTGACGAGACAGGCGGAGAAAAACTGTTTTTT	CSVDETGGEKLFF	TRBV29-1*01(298.5),TRBV29-1*02(283.6)	TRBJ1-4*01(203.8)	CDR_1449	474	0	0	123	0	0	0	0	0	0	0	0	0	0	0	0	0	0	0	0	0	0	0	0	0	0	0	0	0	0	0	0	0	0	0	0	0	0	0	0	0	0	0	0	0
TGCGCCAGCAGCTTGACAGGGAGTTTGGCTAATGAAAAACTGTTTTTT	CASSLTGSLANEKLFF	TRBV5-1*01(430),TRBV5-1*02(403)	TRBJ1-4*01(229.1)	CDR_1450	0	0	0	0	0	0	0	0	0	0	0	0	0	0	0	0	0	0	0	0	0	0	0	16	0	0	0	0	0	0	0	0	0	0	0	0	0	0	0	0	0	0	0	0	0
TGTGCCTGGAGTGTAAGGGACAGATTATCTGGCTACACCTTC	CAWSVRDRLSGYTF	TRBV30*01(611.7),TRBV30*02(597.7),TRBV30*05(581.7)	TRBJ1-2*01(202)	CDR_1451	0	0	0	0	0	0	0	0	0	0	0	0	0	0	0	0	0	0	0	0	0	0	0	0	0	0	0	822	457	0	0	0	0	0	0	0	0	0	0	0	0	0	0	0	0
TGTGCCAGCAGTTATAGGGGGCAGGGCTATGGCTACACCTTC	CASSYRGQGYGYTF	TRBV28*01(273.5)	TRBJ1-2*01(220)	CDR_1452	0	0	0	0	0	0	0	0	0	0	0	0	0	0	0	0	0	0	0	0	0	0	0	0	0	0	0	0	0	0	0	0	0	0	0	0	27	0	0	0	0	0	0	0	0
TGTGCCAGCAGCGTAGAGGGCAGCTACGAGCAGTACTTC	CASSVEGSYEQYF	TRBV9*01(392.9),TRBV9*02(392.9),TRBV9*03(377.9)	TRBJ2-7*01(213.8)	CDR_1453	0	0	0	0	0	0	0	0	0	0	0	0	0	0	0	0	0	0	0	0	0	0	0	0	0	0	0	0	0	0	0	0	0	0	0	0	0	0	0	0	495	0	0	0	0
TGTGCCAGCAGTTTAGCAGCGGTCGGGGAGCTGTTTTTT	CASSLAAVGELFF	TRBV12-3*01(277.3),TRBV12-4*01(277.3),TRBV12-4*02(256.1)	TRBJ2-2*01(218.6)	CDR_1454	0	0	0	0	0	0	0	0	0	0	0	0	0	0	0	0	0	0	0	0	0	0	0	0	0	0	0	0	0	0	0	0	0	0	0	0	0	0	0	0	0	0	0	0	0
TGTGCCAGCAGCTTGGCCGAACTAGAGTACGAGCAGTACTTC	CASSLAELEYEQYF	TRBV5-6*01(447.4),TRBV5-5*01(431.4),TRBV5-5*02(393.9),TRBV5-5*03(393.9)	TRBJ2-7*01(206.5)	CDR_1455	0	0	0	0	0	0	0	0	0	0	0	0	0	0	0	0	0	0	0	0	0	0	0	0	0	0	0	0	0	0	0	0	0	0	0	0	0	0	0	0	0	0	0	0	0
TGTGCCAGCAGCGTAGGACCGTCGGCCTACGAGCAGTACTTC	CASSVGPSAYEQYF	TRBV7-6*01(334.1),TRBV7-6*02(333.2),TRBV7-7*01(268.5)	TRBJ2-7*01(212.6)	CDR_1456	0	0	0	0	0	0	0	0	0	0	0	0	0	0	1318	0	0	0	0	0	0	0	0	0	0	0	0	0	0	0	0	0	0	0	0	0	0	0	0	0	0	0	0	0	0
TGTGCCAGCAGTTGGTTACAGGGATCCTACGAGCAGTACTTC	CASSWLQGSYEQYF	TRBV28*01(275.8)	TRBJ2-7*01(219.5)	CDR_1457	0	0	0	0	0	0	0	0	0	0	0	0	0	0	0	0	0	532	0	0	0	0	0	0	0	0	0	0	0	0	0	0	0	0	0	0	0	0	0	0	0	0	0	0	0
TGTGCCAGTCGGGTTGGACAGTTACCCGAAAAACTGTTTTTT	CASRVGQLPEKLFF	TRBV19*01(314.2),TRBV19*02(314.2),TRBV19*03(314.2)	TRBJ1-4*01(203.2)	CDR_1458	0	0	0	0	0	0	0	0	0	0	0	0	0	0	0	0	0	0	0	0	0	0	0	0	0	0	0	0	0	0	0	0	0	55	0	0	0	0	0	0	0	0	0	0	0
TGTGCCAGCAGTTTAAGGGGGTTTCAGCCCCAGCATTTT	CASSLRGFQPQHF	TRBV12-3*01(250),TRBV12-4*01(250),TRBV12-4*02(241.3)	TRBJ1-5*01(220)	CDR_1459	0	0	0	0	0	0	0	0	0	0	0	0	0	0	0	0	0	0	0	0	0	0	0	0	0	0	0	0	0	0	0	0	0	0	0	0	0	0	0	0	0	0	0	0	0
TGCAGTGCTAGCTTAACAGGAACCGAGCAGTACTTC	CSASLTGTEQYF	TRBV20-1*02(417.5),TRBV20-1*03(417.5),TRBV20-1*06(417.5),TRBV20-1*01(412.5),TRBV20-1*07(412.5)	TRBJ2-7*01(203.7)	CDR_1460	0	0	0	0	0	0	0	0	0	0	0	0	0	0	0	0	0	0	0	21	0	0	0	0	0	0	0	0	0	0	0	0	0	0	0	0	0	0	0	0	0	0	0	0	0
TGCAGTGCGAACGCACGGGGCGCCGCCTACGAGCAGTACTTC	CSANARGAAYEQYF	TRBV20-1*01(399.1),TRBV20-1*02(399.1),TRBV20-1*03(399.1),TRBV20-1*06(399.1),TRBV20-1*07(399.1)	TRBJ2-7*01(213.3)	CDR_1461	0	0	0	0	0	0	0	0	0	0	0	0	0	0	0	0	0	0	0	0	0	0	0	0	0	0	0	0	0	0	0	0	0	0	0	0	0	0	0	0	0	0	0	0	0
TGTGCCAGCAGTCCAGGTCCCATCGGTCCCCAGCATTTT	CASSPGPIGPQHF	TRBV2*01(321.9),TRBV2*02(321.9),TRBV2*03(321.9)	TRBJ1-5*01(200)	CDR_1462	0	0	0	0	0	0	0	0	0	0	0	0	0	0	0	0	0	0	7	0	0	0	0	0	0	0	0	0	0	0	0	0	0	0	0	0	0	0	0	0	0	0	0	0	0
TGCAGTGTTGACAGGGGGCGAGGCGAAGCTTTCTTT	CSVDRGRGEAFF	TRBV20-1*01(387.1),TRBV20-1*02(387.1),TRBV20-1*03(387.1),TRBV20-1*06(387.1),TRBV20-1*07(387.1)	TRBJ1-1*01(200)	CDR_1463	0	0	0	0	0	0	0	0	0	0	0	0	0	0	0	0	0	0	0	0	0	0	0	0	0	0	0	0	0	0	0	0	0	0	0	0	0	0	0	0	0	0	0	0	0
TGTGCCAGCAGCCTCTCGACAGGGACCTATGGCTACACCTTC	CASSLSTGTYGYTF	TRBV16*01(325.3),TRBV16*03(318.3)	TRBJ1-2*01(215.6)	CDR_1464	0	0	0	0	0	0	0	0	0	0	0	0	0	0	0	0	0	0	0	0	0	0	0	0	0	0	0	0	0	0	0	0	0	0	0	0	0	0	0	0	1099	870	358	0	0
TGTGCCAGCAGATATGGGACAGGGAGCTCCTACGAGCAGTACTTC	CASRYGTGSSYEQYF	TRBV28*01(263.2)	TRBJ2-7*01(243.2)	CDR_1465	0	0	0	0	0	0	0	0	0	0	0	0	0	0	0	0	0	0	0	0	0	0	0	0	0	0	0	0	0	0	0	0	0	0	0	0	0	0	0	0	0	0	0	0	0
TGTGCCAGCAGGGGGGAAGGGTCCTTACGCTCCTACGAGCAGTACTTC	CASRGEGSLRSYEQYF	TRBV2*01(317.4),TRBV2*02(317.4),TRBV2*03(317.4)	TRBJ2-7*01(228.1)	CDR_1466	0	0	0	0	0	0	0	0	0	0	0	0	0	0	0	0	0	0	0	0	0	0	59	0	0	0	0	0	0	0	0	0	0	0	0	0	0	0	0	0	0	0	0	0	0
TGTGCCAGCTCACCTCAAGGGCGGACAGGGGGACACGAGCAGTACTTC	CASSPQGRTGGHEQYF	TRBV18*01(616.9)	TRBJ2-7*01(204.3)	CDR_1467	0	0	0	0	0	0	0	0	0	0	0	0	0	0	0	0	0	0	0	0	0	0	0	0	0	0	0	0	0	0	0	0	0	0	0	0	0	207	0	0	0	0	0	0	0
TGTGCCAGCAGCCTTGCCTCCCAAGGACTAGCCTACAATGAGCAGTTCTTC	CASSLASQGLAYNEQFF	TRBV27*01(264.1)	TRBJ2-1*01(210.3)	CDR_1468	0	0	0	0	0	0	0	0	0	0	0	0	0	0	0	0	0	0	0	0	0	0	0	0	0	0	0	0	0	0	0	0	0	0	0	0	0	0	0	0	624	748	0	0	0
TGCAGTGCTAAGGGACTAGCGGGAGGAGAGACCCAGTACTTC	CSAKGLAGGETQYF	TRBV20-1*04(409.6),TRBV20-1*01(407.6),TRBV20-1*02(407.6),TRBV20-1*06(407.6),TRBV20-1*07(407.6)	TRBJ2-5*01(215.9)	CDR_1469	0	0	0	0	0	0	0	0	0	0	290	0	0	0	0	0	0	0	0	0	0	0	0	0	0	0	0	0	0	0	0	0	0	0	0	0	0	0	0	0	0	0	0	0	0
TGTGCCAGCAGCCCCGGGACAGGGTACGGTGAGCAGTTCTTC	CASSPGTGYGEQFF	TRBV5-8*01(430.1),TRBV5-4*01(384)	TRBJ2-1*01(175.2)	CDR_1470	0	0	0	0	0	0	0	0	0	0	0	0	0	0	0	0	0	0	0	0	0	0	0	0	0	0	0	0	0	0	45	0	0	0	0	0	0	0	0	0	0	0	0	0	0
TGTGCCAGCAGTGGGACGAACTGGGGCGCCCAAGCTTTCTTT	CASSGTNWGAQAFF	TRBV2*01(327.5),TRBV2*03(327.5),TRBV2*02(322.5)	TRBJ1-1*01(189.9)	CDR_1471	0	0	0	102	0	0	0	0	0	0	0	0	0	0	0	0	0	0	0	0	0	0	0	0	0	0	0	0	0	0	0	0	0	0	0	0	0	0	0	0	0	0	0	0	0
TGCGCCAGCAGCTTGGACCGCGGACGGGGGCCCCAGCATTTT	CASSLDRGRGPQHF	TRBV5-1*01(435),TRBV5-1*02(403)	TRBJ1-5*01(197)	CDR_1472	0	0	0	0	0	0	0	0	0	0	0	0	0	0	0	0	0	0	0	0	0	0	0	0	0	0	0	0	0	0	0	0	0	0	0	0	0	0	0	0	0	0	0	0	0
TGCAGTGCTAGAGACAGGGGTGGCAATCAGCCCCAGCATTTT	CSARDRGGNQPQHF	TRBV20-1*01(428.4),TRBV20-1*05(418.4),TRBV20-1*07(418.4),TRBV20-1*02(413.4),TRBV20-1*06(413.4)	TRBJ1-5*01(237.9)	CDR_1473	0	0	0	0	0	0	0	0	0	0	0	0	0	0	0	0	0	0	0	0	0	0	0	0	0	0	0	0	0	0	0	260	0	0	0	0	0	0	0	0	0	0	0	0	0
TGTGCCTGGAGTAATTTAGGGACTGAAGCTTTCTTT	CAWSNLGTEAFF	TRBV30*01(598.8),TRBV30*02(584.8),TRBV30*05(583.8)	TRBJ1-1*01(212.4)	CDR_1474	0	0	0	0	0	0	0	0	0	0	0	0	0	0	0	0	0	0	0	0	0	0	40	0	0	0	0	0	0	0	0	0	0	0	0	0	0	0	0	0	0	0	0	0	0
TGTGCCAGCAGTTTATGGGCCCGAGAAGCTTTCTTT	CASSLWAREAFF	TRBV28*01(295.4)	TRBJ1-1*01(196.6)	CDR_1475	0	0	0	0	0	0	0	0	0	0	0	0	0	0	0	0	0	0	0	0	0	0	0	0	0	0	0	0	0	0	0	0	0	0	0	0	0	0	0	0	0	0	0	0	0
TGTGCCAGCAGCGGGACTAGCGACACCGGGGAGCTGTTTTTT	CASSGTSDTGELFF	TRBV27*01(264.2)	TRBJ2-2*01(239.3)	CDR_1476	0	0	0	0	0	0	0	0	0	0	0	0	0	0	0	0	0	0	0	0	0	0	0	0	0	0	0	0	0	0	0	0	0	0	0	0	0	0	0	0	0	0	0	1195	3578
TGCAGCGTGACGGGACAGGGTAATGAAAAACTGTTTTTT	CSVTGQGNEKLFF	TRBV29-1*01(282.5),TRBV29-1*02(268.9)	TRBJ1-4*01(223.5)	CDR_1477	0	0	0	129	0	0	0	0	0	0	0	0	0	0	0	0	0	0	0	0	0	0	0	0	0	0	0	0	0	0	0	0	0	0	0	0	0	0	0	0	0	0	0	0	0
TGTGCCAGTAGCGGGGGACCGTACAATGAGCAGTTCTTC	CASSGGPYNEQFF	TRBV19*03(327.3),TRBV19*01(322.3),TRBV19*02(322.3)	TRBJ2-1*01(199.8)	CDR_1478	0	0	0	0	0	0	0	0	0	0	0	0	0	0	0	0	0	0	0	0	0	0	0	0	0	0	0	0	0	0	0	0	0	0	0	0	0	0	0	0	0	0	0	197	0
TGCGCCAGCAGCCAAGGAGTGGCGAGGACTAGGTTTTCCGGGGAGCTGTTTTTT	CASSQGVARTRFSGELFF	TRBV4-1*01(495)	TRBJ2-2*01(222.2)	CDR_1479	0	0	0	0	0	0	0	0	0	0	0	0	0	0	0	0	0	0	0	0	0	0	0	0	0	0	0	0	0	0	0	0	0	0	0	0	0	0	0	0	0	0	0	0	0
TGTGCCAGCAGCCTCGGAGCGACTCGCTACGAGCAGTACTTC	CASSLGATRYEQYF	TRBV7-9*01(348.1),TRBV7-9*02(348.1),TRBV7-9*03(348.1),TRBV7-9*04(348.1),TRBV7-9*05(324.2)	TRBJ2-7*01(222.1)	CDR_1480	0	0	0	0	0	0	0	0	0	0	0	0	0	0	0	0	0	0	0	0	0	0	0	0	0	0	0	690	177	0	0	0	0	0	0	0	0	0	0	0	0	0	0	0	0
TGTGCCAGCAGTCCAACAAATGTACTCGGGACACGTAATTCACCCCTCCACTTT	CASSPTNVLGTRNSPLHF	TRBV28*01(270.5)	TRBJ1-6*01(230.8),TRBJ1-6*02(207)	CDR_1481	0	0	0	0	0	0	0	0	0	0	0	0	0	0	0	479	0	0	0	0	0	0	0	0	0	0	0	0	0	0	0	0	0	0	0	0	0	0	0	0	0	0	0	0	0
TGTGCCAGCAGCTATGAGGGATCCCGGGCCTATGGCTACACCTTC	CASSYEGSRAYGYTF	TRBV6-2*01(246.3),TRBV6-3*01(246.3)	TRBJ1-2*01(220)	CDR_1482	0	0	0	0	0	0	0	0	0	0	0	0	0	0	0	0	0	0	0	0	0	183	0	19	0	0	0	0	0	0	0	0	0	0	0	0	0	0	0	0	0	0	0	0	0
TGTGCCAGCAGTTTTAGAGGCTACGAGCAGTACTTC	CASSFRGYEQYF	TRBV12-3*01(268.9),TRBV12-4*01(268.9),TRBV12-4*02(257.2)	TRBJ2-7*01(204.8)	CDR_1483	0	0	0	0	0	0	0	0	0	0	0	0	0	0	0	0	0	0	0	0	0	107	0	0	0	0	0	0	0	0	0	0	0	0	0	0	0	0	0	0	0	0	0	0	0
TGCGCCAGCAGCCCAACAGGGTCTAGGGGTCAGCCCCAGCATTTT	CASSPTGSRGQPQHF	TRBV5-1*01(413.5),TRBV5-1*02(398.5)	TRBJ1-5*01(218.6)	CDR_1484	0	0	0	0	0	0	0	0	0	0	0	0	0	0	0	0	91	0	0	0	0	0	0	0	0	0	0	0	0	0	0	0	0	0	0	0	0	0	0	0	0	0	0	0	0
TGTGCCAGCAGCCAAGTACCCGGGACAGGGACCTATGGCTACACCTTC	CASSQVPGTGTYGYTF	TRBV3-1*01(566.1)	TRBJ1-2*01(217.8)	CDR_1485	0	0	0	0	0	0	0	0	0	0	0	0	0	0	0	0	0	0	0	0	0	0	0	0	0	0	0	0	0	0	0	0	0	0	0	0	0	0	0	0	0	0	0	0	0
TGTGCCAGCTCACCAGGTCGGGGACTAGCGGCCCAAGAGACCCAGTACTTC	CASSPGRGLAAQETQYF	TRBV18*01(622.9)	TRBJ2-5*01(232.2)	CDR_1486	0	0	0	0	0	0	0	0	0	0	0	0	0	0	0	0	0	0	0	0	0	0	0	0	0	0	0	0	0	0	0	0	0	0	0	0	0	0	0	0	0	0	0	0	0
TGTGCCAGCAGGGAGGATGGCTACACCTTC	CASREDGYTF	TRBV6-1*01(248.7),TRBV6-6*04(204.7)	TRBJ1-2*01(204.9)	CDR_1487	0	0	0	0	0	0	0	0	0	0	0	0	0	0	0	0	0	0	0	0	0	0	0	0	35	278	0	0	0	0	0	0	0	0	0	0	0	0	0	0	0	0	0	0	0
TGTGCCAGCAGTTTCTGGGACAGGGAAAACACCGGGGAGCTGTTTTTT	CASSFWDRENTGELFF	TRBV28*01(284.5)	TRBJ2-2*01(240.4)	CDR_1488	0	0	0	0	0	0	0	0	0	0	0	0	0	0	0	0	0	0	0	0	0	0	0	0	0	0	0	0	0	0	0	0	0	0	0	0	0	0	0	0	309	0	0	0	0
TGCGCCAGCAGCCCTGGGTCAGGGGACACCATATATTTT	CASSPGSGDTIYF	TRBV5-1*01(415),TRBV5-1*02(400)	TRBJ1-3*01(210)	CDR_1489	0	0	0	0	0	0	0	0	0	0	0	0	0	0	0	0	0	0	0	0	0	0	0	0	0	0	0	0	0	0	0	0	0	0	0	0	0	0	0	0	0	0	0	0	0
TGTGCCAGCAGCCTCTCCGGGACTAGCGGCGAGCAGTACTTC	CASSLSGTSGEQYF	TRBV28*01(263.7)	TRBJ2-7*01(197.8)	CDR_1490	0	0	0	0	0	0	0	0	0	0	0	0	0	0	0	0	0	0	0	0	0	0	39	0	0	0	0	0	0	0	0	0	0	0	0	0	0	0	0	0	0	0	0	0	0
TGTGCCAGCAGGCCGGGACAGGCATCTAATGAGCAGTTCTTC	CASRPGQASNEQFF	TRBV28*01(265.1)	TRBJ2-1*01(208.8)	CDR_1491	0	0	0	0	0	0	0	0	0	0	0	0	0	0	953	0	0	0	0	0	0	0	0	0	0	0	0	0	0	0	0	0	0	0	0	0	0	0	0	0	0	0	0	0	0
TGTGCCAGCAGCCTCTCGGGTCTCACCGGGGAGCTGTTTTTT	CASSLSGLTGELFF	TRBV11-2*01(433.1),TRBV11-2*03(419.1),TRBV11-2*02(412.6),TRBV11-3*01(400.6),TRBV11-3*02(395.6)	TRBJ2-2*01(231.2)	CDR_1492	0	0	0	0	0	0	0	0	0	0	0	0	0	0	0	0	0	0	0	0	0	0	0	0	0	0	0	554	0	0	0	0	0	0	0	0	0	0	0	0	0	0	0	0	0
TGCAGTGCCCCGACAGGGAAGCACGAGCAGTACTTC	CSAPTGKHEQYF	TRBV20-1*01(400),TRBV20-1*02(400),TRBV20-1*03(400),TRBV20-1*06(400),TRBV20-1*07(400)	TRBJ2-7*01(199.3)	CDR_1493	0	0	0	0	0	0	0	0	0	0	0	0	0	0	0	0	0	0	0	0	0	0	0	0	0	0	0	0	0	0	0	0	0	0	0	0	0	0	0	16	0	0	0	0	0
TGTGCCAGCAGCTTGGTGGGACAGGACTATGGCTACACCTTC	CASSLVGQDYGYTF	TRBV5-6*01(446.5),TRBV5-5*01(432),TRBV5-5*02(410.4),TRBV5-5*03(410.4)	TRBJ1-2*01(221.8)	CDR_1494	0	0	0	0	0	0	0	0	0	0	0	0	0	0	0	0	0	0	0	0	0	0	0	0	0	0	0	727	0	0	0	0	0	0	0	0	0	0	0	0	0	0	0	0	0
TGTGCCAGCAGGGAGACAGGGGGAAGGGCCTACGAGCAGTACTTC	CASRETGGRAYEQYF	TRBV6-1*01(249.7),TRBV6-6*03(229.8),TRBV6-6*04(224.2)	TRBJ2-7*01(221.3)	CDR_1495	0	0	0	0	0	0	0	0	0	0	0	0	0	0	0	0	0	0	0	0	0	0	0	0	0	0	0	0	0	0	0	0	0	0	0	0	0	0	0	0	0	0	0	0	0
TGTGCCAGCAGTGAAGGTCAGATTGAGCAGTTCTTC	CASSEGQIEQFF	TRBV6-1*01(273.5)	TRBJ2-1*01(199.7)	CDR_1496	0	0	0	0	0	0	0	0	0	0	0	0	0	726	954	0	0	0	0	0	0	0	0	0	0	0	0	0	0	0	0	0	0	0	0	0	0	0	0	0	0	0	0	0	0
TGCAGTGCTAGAGCCCAACCATATGGCTACACCTTC	CSARAQPYGYTF	TRBV20-1*01(423.4),TRBV20-1*05(418.4),TRBV20-1*07(418.4),TRBV20-1*02(413.4),TRBV20-1*06(413.4)	TRBJ1-2*01(213.9)	CDR_1497	0	0	0	0	0	0	0	0	0	0	0	0	0	0	0	0	0	0	0	0	0	0	0	0	0	0	0	0	0	0	0	0	0	0	0	0	39	0	0	0	0	0	0	0	0
TGTGCCAGTAGGGATTGGACAGGACACTATGGAAACACCATATATTTT	CASRDWTGHYGNTIYF	TRBV19*03(324.9),TRBV19*01(323.9),TRBV19*02(323.9)	TRBJ1-3*01(235.1)	CDR_1498	0	0	0	0	0	0	0	0	0	0	0	0	0	0	0	0	0	0	0	0	0	0	0	0	0	0	0	0	0	0	0	0	0	0	0	0	0	0	0	0	0	0	230	0	0
TGTGCCAGTAGCCGAGGACTAGCGGGATACGAGCAGTACTTC	CASSRGLAGYEQYF	TRBV19*03(329.1),TRBV19*01(324.1),TRBV19*02(324.1)	TRBJ2-7*01(214.1)	CDR_1499	0	0	0	0	0	0	0	0	0	0	0	0	0	0	0	0	0	0	0	0	0	0	0	15	0	0	0	0	0	0	0	0	0	0	0	0	0	0	0	0	0	0	0	0	0
TGTGCCAGTAGTATGAAATGGGAGGACCGGGGCTACACCTTC	CASSMKWEDRGYTF	TRBV19*01(339.1),TRBV19*02(339.1),TRBV19*03(324.1)	TRBJ1-2*01(199.6)	CDR_1500	0	0	0	0	0	0	0	0	0	0	0	0	0	0	0	0	0	0	0	0	0	0	36	0	0	0	0	0	0	0	0	0	0	0	0	0	0	0	0	0	0	0	0	0	0
TGCAGTGTCTCGGACAGGGAGTATTCACCCCTCCACTTT	CSVSDREYSPLHF	TRBV20-1*01(392.2),TRBV20-1*02(392.2),TRBV20-1*03(392.2),TRBV20-1*06(392.2),TRBV20-1*07(392.2)	TRBJ1-6*01(213.8),TRBJ1-6*02(205.4)	CDR_1501	0	0	0	0	0	0	0	0	0	0	0	0	0	0	0	0	0	0	0	0	0	0	0	0	0	0	0	0	0	0	0	0	0	0	0	0	0	0	0	0	0	0	0	0	0
TGCGCCAGCAGCTGGACCCCAAATAATTCACCCCTCCACTTT	CASSWTPNNSPLHF	TRBV5-1*01(418.2),TRBV5-1*02(411.2)	TRBJ1-6*02(231.6),TRBJ1-6*01(208.3)	CDR_1502	0	0	0	0	0	0	0	0	0	0	0	0	0	0	0	0	0	0	0	0	0	0	0	0	0	0	0	0	0	0	0	0	0	0	0	0	0	0	0	0	0	0	0	0	0
TGCAGTGCAACCAAGACCGCCGTAGTCGACGAGCAGTACTTC	CSATKTAVVDEQYF	TRBV20-1*01(397),TRBV20-1*02(397),TRBV20-1*03(397),TRBV20-1*06(397),TRBV20-1*07(397)	TRBJ2-7*01(196.5)	CDR_1503	0	0	0	0	0	0	0	0	0	0	0	0	0	549	0	0	0	0	0	0	0	0	0	0	0	0	0	0	0	0	0	0	0	0	0	0	0	0	0	0	0	0	0	0	0
TGCAGTGCGGGCAGGGGGCACATCACTGAAGCTTTCTTT	CSAGRGHITEAFF	TRBV20-1*01(398.3),TRBV20-1*02(398.3),TRBV20-1*03(398.3),TRBV20-1*06(398.3),TRBV20-1*07(398.3)	TRBJ1-1*01(216.8)	CDR_1504	0	0	0	0	0	0	0	0	0	0	0	0	0	0	0	0	0	0	0	0	0	0	0	0	0	0	0	0	0	0	0	0	0	0	0	0	0	0	0	0	0	0	0	0	0
TGTGCCAGCTCACCAGGGGACAGGGATAACTATGGCTACACCTTC	CASSPGDRDNYGYTF	TRBV18*01(620.5)	TRBJ1-2*01(228.4)	CDR_1505	0	0	0	0	0	0	0	0	0	0	0	0	0	0	0	0	0	0	0	0	0	0	0	0	0	0	0	0	0	0	0	0	0	0	0	0	0	0	0	0	0	0	0	0	864
TGTGCCAGCAGTCGTTGGACGGCGAACACCGGGGAGCTGTTTTTT	CASSRWTANTGELFF	TRBV6-1*01(253.3),TRBV6-6*04(242.6),TRBV6-6*03(223.6)	TRBJ2-2*01(255.7)	CDR_1506	0	0	0	0	0	0	0	0	0	0	0	0	0	0	0	0	0	0	0	0	0	0	0	0	0	604	0	0	0	0	0	0	0	0	0	0	0	0	0	0	0	0	0	0	0
TGTGCCTGGACCCCGTGGCGGCCCAACGAGCAGTACTTC	CAWTPWRPNEQYF	TRBV30*01(588.9),TRBV30*05(583.9),TRBV30*02(574.9)	TRBJ2-7*01(195.9)	CDR_1507	0	0	0	0	0	0	0	0	0	0	0	0	0	0	0	0	0	0	0	0	0	0	0	15	0	0	0	0	0	0	0	0	0	0	0	0	0	0	0	0	0	0	0	0	0
TGTGCCAGCAGTTTGGGATATAGCAATCAGCCCCAGCATTTT	CASSLGYSNQPQHF	TRBV27*01(285)	TRBJ1-5*01(259.3)	CDR_1508	0	0	0	0	0	0	0	0	0	0	0	0	0	0	0	0	0	0	0	0	0	0	0	27	0	0	0	0	0	0	0	0	0	0	0	0	0	0	0	0	0	0	0	0	0
TGTGCCAGCAGCCAAAGCCGCGAAAAACTGTTTTTT	CASSQSREKLFF	TRBV3-1*01(562.3),TRBV3-1*02(451)	TRBJ1-4*01(203.6)	CDR_1509	0	0	0	0	0	0	0	0	0	0	0	0	0	0	0	0	0	0	0	0	0	0	0	0	0	0	0	0	0	0	0	0	0	0	0	0	35	0	0	20	0	0	0	0	0
TGTGCCAGTGGGTCGGGTCATGAAGCTTTCTTT	CASGSGHEAFF	TRBV12-3*01(239.1),TRBV12-4*01(239.1),TRBV12-4*02(226.8)	TRBJ1-1*01(200)	CDR_1510	0	0	0	0	0	0	0	0	0	0	0	0	0	0	0	0	0	0	0	0	0	0	0	0	0	0	85	0	0	0	0	0	0	0	0	0	0	0	0	0	0	0	0	0	0
TGTGCCACCAGTGACCACGACAGGGGGCTGGGCACAGATACGCAGTATTTT	CATSDHDRGLGTDTQYF	TRBV24-1*01(301.9)	TRBJ2-3*01(231.8)	CDR_1511	0	0	0	0	0	0	0	0	0	0	0	0	284	0	0	0	0	0	0	0	0	0	0	0	0	0	0	0	0	0	0	0	0	0	0	0	0	0	0	0	0	0	0	0	0
TGTGCCACCAGCACCCACGCGGATTTTGGTCGTTCACCCCTCCACTTT	CATSTHADFGRSPLHF	TRBV15*02(293.2),TRBV15*01(283.6)	TRBJ1-6*01(213.9),TRBJ1-6*02(190.6)	CDR_1512	0	0	0	0	0	0	0	0	0	0	0	0	0	0	0	0	0	0	0	0	0	0	0	0	331	3439	503	0	0	0	0	0	0	0	0	0	0	0	0	0	0	0	0	0	0
TGTGCCAGCAGCTTAGTCGCTAGCGGGAGGCCACCCTACGAGCAGTACTTC	CASSLVASGRPPYEQYF	TRBV11-2*01(452.5),TRBV11-3*01(424.5),TRBV11-2*03(416.6),TRBV11-2*02(411.7),TRBV11-1*01(397.1)	TRBJ2-7*01(215.2)	CDR_1513	0	0	0	0	0	0	0	0	0	0	0	0	0	0	0	0	0	0	0	0	0	0	0	0	0	0	0	0	0	0	0	0	0	0	0	0	0	0	0	0	0	0	0	0	0
TGTGCCAGCAGAGAGGGGGGATTTAGCACTGAAGCTTTCTTT	CASREGGFSTEAFF	TRBV2*01(316.2),TRBV2*03(316.2),TRBV2*02(315.2)	TRBJ1-1*01(214.6)	CDR_1514	0	0	0	0	0	0	0	0	0	0	0	0	0	0	0	0	0	0	0	0	0	0	0	0	0	262	0	0	0	0	0	0	0	0	0	0	0	0	0	0	0	0	0	0	0
TGTGCCAGCAGTTTACCCTCCTACGAGCAGTACTTC	CASSLPSYEQYF	TRBV28*01(285.9)	TRBJ2-7*01(219.8)	CDR_1515	0	0	0	0	0	0	0	0	0	0	0	0	0	0	1630	0	0	0	0	0	0	0	0	0	0	0	0	0	0	0	0	0	0	0	0	0	0	0	0	0	0	0	0	0	0
TGTGCCAGCAGCAGGGGAGGGCAAGGCCACGAGCAGTACTTC	CASSRGGQGHEQYF	TRBV7-3*01(345.8),TRBV7-3*04(327.2)	TRBJ2-7*01(204.6)	CDR_1516	0	0	0	0	0	0	0	0	0	0	0	0	0	0	0	0	0	0	0	0	0	0	0	0	0	0	0	0	0	0	0	0	0	0	0	0	0	211	0	0	0	0	0	0	0
TGTGCCAGTAGTATACGCGCTGGGGTGGACCAGCATTTT	CASSIRAGVDQHF	TRBV19*01(337.8),TRBV19*02(337.8),TRBV19*03(317.8)	TRBJ1-5*01(183.4)	CDR_1517	0	0	0	0	0	0	0	0	0	0	0	0	0	0	0	0	0	0	0	0	0	0	0	0	0	0	0	0	0	0	0	0	0	0	0	0	0	0	0	0	0	0	0	0	0
TGCAGTGCTAGAGATCTCGGACAGGACTATGGCTACACCTTC	CSARDLGQDYGYTF	TRBV20-1*01(449.2),TRBV20-1*05(419.2),TRBV20-1*07(419.2),TRBV20-1*02(414.2),TRBV20-1*06(414.2)	TRBJ1-2*01(220.5)	CDR_1518	0	0	0	0	0	0	0	0	0	0	0	0	0	0	0	221	0	0	0	0	0	0	0	0	0	0	0	0	0	0	0	0	0	0	0	0	0	0	0	0	0	0	0	0	0
TGCGCCAGCAGTGAGTCGGGGGAACTAGCGTCGCAGTACTTC	CASSESGELASQYF	TRBV10-1*01(312.8),TRBV10-1*02(312.8)	TRBJ2-7*01(188.3)	CDR_1519	0	0	0	0	0	0	0	0	0	0	0	0	0	0	0	0	0	0	0	0	0	0	0	28	0	0	0	0	0	0	0	0	0	0	0	0	0	0	0	0	0	0	0	0	0
TGTGCCAGCCGGCACGGGGGGACCCACGAGCAGTACTTC	CASRHGGTHEQYF	TRBV28*01(254.4)	TRBJ2-7*01(211)	CDR_1520	0	0	0	0	0	0	0	0	0	0	0	0	0	0	0	0	0	0	0	0	0	0	0	0	0	0	0	0	0	0	0	0	0	0	0	0	0	0	0	0	0	0	0	0	0
TGTGCCAGTCGCCCTTTGGGTGATGAGCAGTTCTTC	CASRPLGDEQFF	TRBV2*01(302.6),TRBV2*02(302.6),TRBV2*03(302.6)	TRBJ2-1*01(202.8)	CDR_1521	0	0	0	0	185	0	0	0	0	0	0	0	0	0	0	0	0	0	0	0	0	0	0	0	0	0	0	0	0	0	0	0	0	0	0	0	0	0	0	0	0	0	0	0	0
TGTGCCAGCAGTGAACGAGGCCCAGATACGCAGTATTTT	CASSERGPDTQYF	TRBV6-1*01(270),TRBV6-6*04(234.6),TRBV6-6*03(220.7)	TRBJ2-3*01(224.5)	CDR_1522	0	0	34	140	258	49	0	0	0	0	0	0	0	0	0	0	0	0	0	0	0	0	0	0	0	0	0	0	0	0	0	0	0	0	0	0	0	0	0	0	0	0	0	0	0
TGTGCCAGCAGCCATAACCTCCTCCACAATGAGCAGTTCTTC	CASSHNLLHNEQFF	TRBV3-1*01(555.8)	TRBJ2-1*01(201.2)	CDR_1523	0	0	0	0	0	0	0	0	0	0	0	0	0	0	0	0	0	0	0	0	0	0	0	0	0	0	0	0	0	0	0	0	0	45	322	97	0	0	0	0	0	0	0	0	0
TGTGCCAGCAGCCTCCGGACTAGCGGGGGTTACGAGCAGTACTTC	CASSLRTSGGYEQYF	TRBV7-8*03(355.9),TRBV7-8*01(350.9),TRBV7-2*01(311.3),TRBV7-8*02(297.5)	TRBJ2-7*01(209.9)	CDR_1524	0	0	0	0	0	0	0	0	0	0	0	0	0	0	0	0	0	0	0	0	0	0	0	0	0	0	0	0	0	0	0	0	0	0	0	0	0	0	0	0	0	0	0	0	0
TGTGCCAGTAGTATCGGCTACGAGCAGTACTTC	CASSIGYEQYF	TRBV19*01(337.5),TRBV19*02(337.5),TRBV19*03(322.5)	TRBJ2-7*01(210.8)	CDR_1525	0	0	0	0	0	0	0	0	0	0	0	0	0	0	0	0	0	0	0	0	0	0	0	0	0	0	0	0	0	0	0	0	0	0	0	0	0	182	0	0	0	0	0	0	0
TGTGCCAGCAGCTCCGGTTTTGGGGATTCTTACGAGCAGTACTTC	CASSSGFGDSYEQYF	TRBV7-6*01(337.1),TRBV7-6*02(331.5),TRBV7-7*01(277.9)	TRBJ2-7*01(208.3)	CDR_1526	0	0	0	0	0	0	0	0	0	0	0	0	0	0	0	0	0	0	0	0	0	0	0	0	0	0	0	0	0	0	0	0	0	0	0	0	0	0	0	0	0	0	0	266	1993
TGTGCCAGCAGTTTATACAGGAATCAGCCCCAGCATTTT	CASSLYRNQPQHF	TRBV28*01(291.9)	TRBJ1-5*01(230)	CDR_1527	0	0	0	0	0	0	0	0	0	0	0	0	0	0	0	0	0	0	0	0	0	0	0	0	0	0	0	0	0	0	0	0	0	0	0	0	0	0	0	14	0	0	0	0	0
TGTGCCAGCAGCCCCGCCCCAGGGTGGCTAGCGGGCTGGGAGCAGTACTTC	CASSPAPGWLAGWEQYF	TRBV12-3*01(244.9),TRBV12-4*01(244.9),TRBV12-4*02(234.1)	TRBJ2-7*01(193.1)	CDR_1528	0	0	0	0	0	0	0	0	0	0	0	0	0	0	0	0	0	0	0	0	0	0	0	0	0	0	0	0	0	0	0	156	0	0	0	0	0	0	0	0	0	0	0	0	0
TGTGCCAGTAGTATCGTCGTCAGGGATATTAACACTGAAGCTTTCTTT	CASSIVVRDINTEAFF	TRBV19*01(338),TRBV19*02(338),TRBV19*03(323)	TRBJ1-1*01(225.3)	CDR_1529	0	0	0	0	0	0	0	0	0	0	0	0	0	0	0	0	0	0	0	0	0	0	0	22	0	0	0	0	0	0	0	0	0	0	0	0	0	0	0	0	0	0	0	0	0
TGCAGTGCTTATGGACAGGTCTCCTACGAGCAGTACTTC	CSAYGQVSYEQYF	TRBV20-1*01(402.2),TRBV20-1*02(402.2),TRBV20-1*03(402.2),TRBV20-1*06(402.2),TRBV20-1*07(402.2)	TRBJ2-7*01(228.8)	CDR_1530	0	0	0	0	0	0	0	0	0	0	0	0	0	0	0	0	0	0	0	0	0	0	0	0	0	0	0	0	0	0	0	0	0	0	0	0	0	0	0	0	0	0	0	0	0
TGTGCCAGCACCCCACGGCGACGGCACAATCAGCCCCAGCATTTT	CASTPRRRHNQPQHF	TRBV6-2*01(241),TRBV6-3*01(241)	TRBJ1-5*01(234)	CDR_1531	0	0	0	0	0	0	0	0	0	0	0	0	0	0	0	257	0	0	0	0	0	0	0	0	0	0	0	0	0	0	0	0	0	0	0	0	0	0	0	0	0	0	0	0	0
TGTGCCAGCAGTTTAAGGCGGGACTATGGCTACACCTTC	CASSLRRDYGYTF	TRBV28*01(286.2)	TRBJ1-2*01(222.2)	CDR_1532	0	0	0	0	0	0	0	0	0	0	0	0	4200	3059	9469	0	0	0	0	0	0	0	0	0	0	0	0	0	0	0	0	0	0	0	0	0	0	0	0	0	0	0	0	0	0
TGTGCCAGCGGATCTAGCGGTCCCTACGAGCAGTACTTC	CASGSSGPYEQYF	TRBV2*01(307.4),TRBV2*02(307.4),TRBV2*03(307.4)	TRBJ2-7*01(220.1)	CDR_1533	0	0	0	0	0	0	0	0	0	0	0	0	0	0	0	0	0	0	0	0	0	0	0	0	0	0	0	0	0	0	0	0	0	0	0	0	0	0	0	0	0	0	0	0	0
TGTGCCAGCACCGGCGGGGGGGGTATTGAAGCTTTCTTT	CASTGGGGIEAFF	TRBV28*01(260.6)	TRBJ1-1*01(204)	CDR_1534	0	0	0	0	0	0	0	0	0	0	0	0	0	0	0	0	0	0	0	0	0	0	0	19	0	0	0	0	0	0	0	0	0	0	0	0	0	0	0	0	0	0	0	0	0
TGTGCCAGCAGTGAAGAAGGAGGGAGAGCCACTGAAGCTTTCTTT	CASSEEGGRATEAFF	TRBV2*01(342.7),TRBV2*03(337.7),TRBV2*02(322.7)	TRBJ1-1*01(212.8)	CDR_1535	621	0	0	0	0	0	0	0	0	0	0	0	0	0	0	0	0	0	0	0	0	0	0	0	0	0	0	0	0	0	0	0	0	0	0	0	0	0	0	0	0	0	0	0	0
TGTGCCTGGAATAACTACAGGGATTCGGACACTGAAGCTTTCTTT	CAWNNYRDSDTEAFF	TRBV30*02(578.3),TRBV30*01(564.3),TRBV30*05(559.3)	TRBJ1-1*01(219.7)	CDR_1536	0	0	0	0	0	0	0	0	0	0	0	0	0	0	0	0	0	0	0	0	0	0	0	0	0	0	0	0	0	0	0	0	0	0	0	0	0	0	0	0	0	0	0	0	0
TGTGCCCGATCGAGGGAGGGATCGGATGGCTACACCTTC	CARSREGSDGYTF	TRBV10-3*01(240.8),TRBV10-3*02(240.8),TRBV10-3*03(218.5),TRBV10-3*04(218.5)	TRBJ1-2*01(207.4)	CDR_1537	0	0	0	0	0	0	0	0	0	0	0	0	0	0	0	0	0	0	0	0	0	0	0	0	0	0	0	0	0	0	0	0	0	0	202	0	0	0	0	0	0	0	0	0	0
TGTGCCAGCAGCCTGGACACTAACTACGAGCAGTACTTC	CASSLDTNYEQYF	TRBV5-6*01(430.3),TRBV5-5*01(416.8),TRBV5-5*02(412.8),TRBV5-5*03(412.8)	TRBJ2-7*01(199.3)	CDR_1538	0	0	0	0	0	0	0	0	0	0	0	0	0	0	0	0	0	0	0	0	0	0	0	0	0	0	0	0	0	0	0	0	0	0	0	0	0	0	0	0	0	0	0	0	0
TGTGCCAGCAGTTCGTCGAAGACAGGGGGCTACGGCAATCAGCCCCAGCATTTT	CASSSSKTGGYGNQPQHF	TRBV28*01(272.9)	TRBJ1-5*01(239.5)	CDR_1539	0	0	0	0	0	0	0	0	0	0	0	0	0	0	0	0	0	0	0	0	0	0	0	0	0	0	0	0	0	0	0	0	0	54	0	0	0	0	0	0	0	0	0	0	0
TGTGCCAGCAGTGACACAGGGGGCAACTACCGGCAGTACTTC	CASSDTGGNYRQYF	TRBV6-1*01(258),TRBV6-6*01(219.1),TRBV6-6*02(217.1)	TRBJ2-7*01(187.6)	CDR_1540	0	0	0	0	0	0	0	0	0	0	0	0	0	0	0	0	0	0	0	0	0	119	0	0	0	0	0	0	0	0	0	0	0	0	0	0	0	0	0	0	0	0	0	0	0
TGTGCCAGCAGTCGGCGCCTTCTCAGTGAAAAACTGTTTTTT	CASSRRLLSEKLFF	TRBV28*01(262.1)	TRBJ1-4*01(210)	CDR_1541	0	0	0	0	0	0	0	0	0	0	0	0	0	0	0	0	0	0	13	0	13	0	0	0	0	0	0	0	0	0	0	0	0	0	0	0	0	0	0	0	0	0	0	0	0
TGTGCCATCAGGCCCCAAGTCCTGAACACTGAAGCTTTCTTT	CAIRPQVLNTEAFF	TRBV10-3*01(264.5),TRBV10-3*02(264.5)	TRBJ1-1*01(235.7)	CDR_1542	0	0	37	0	0	0	0	0	0	0	0	0	0	0	0	0	0	0	0	0	0	0	0	0	0	0	0	0	0	0	0	0	0	0	0	0	0	0	0	0	0	0	0	0	0
TGCAGCGTCCGAGCCGGCGGGAATGAGCAGTTCTTC	CSVRAGGNEQFF	TRBV29-1*01(283.7),TRBV29-1*02(269.8)	TRBJ2-1*01(192.8)	CDR_1543	0	0	0	0	0	0	0	0	0	0	0	0	0	0	0	0	0	0	0	0	0	0	0	0	0	0	0	0	0	0	0	0	0	0	0	0	0	307	0	0	0	0	0	0	0
TGTGCCAGCAGCCTGACAGGGACCGACGAAAAACTGTTTTTT	CASSLTGTDEKLFF	TRBV28*01(265.5)	TRBJ1-4*01(202.5)	CDR_1544	0	0	0	0	0	0	0	0	0	0	0	0	0	0	0	0	0	0	0	0	0	0	0	0	43	0	0	0	0	0	0	0	0	0	0	0	0	0	0	0	0	0	0	0	0
TGTGCCAGCAGCTCCCGGGGGGCCAACGGGGAGCTGTTTTTT	CASSSRGANGELFF	TRBV11-3*01(439),TRBV11-3*02(434),TRBV11-1*01(425),TRBV11-2*01(411)	TRBJ2-2*01(218.4)	CDR_1545	0	0	0	0	0	0	0	0	0	0	0	0	0	0	0	0	0	0	10	28	0	0	0	0	0	0	0	0	0	0	0	0	0	0	0	0	0	0	0	0	0	0	0	0	0
TGCGCCAGCACCCTGGGACAGGGGAACTATGGCTACACCTTC	CASTLGQGNYGYTF	TRBV5-1*01(405.6),TRBV5-1*02(398.6)	TRBJ1-2*01(226.6)	CDR_1546	0	0	0	0	0	0	0	0	0	0	0	0	0	0	0	0	0	0	0	0	0	0	0	0	0	0	0	0	0	0	0	0	0	0	0	0	0	0	0	0	0	0	0	0	0
TGTGCCAGCAGCTTAGAGCCGTCTTCCTACGAGCAGTACTTC	CASSLEPSSYEQYF	TRBV13*01(506.1),TRBV13*02(483.1)	TRBJ2-7*01(223.5)	CDR_1547	0	0	0	0	0	0	0	0	0	0	0	0	0	0	0	0	0	0	0	0	0	0	0	0	0	0	0	0	0	0	0	0	0	0	0	0	0	0	0	0	0	0	350	0	0
TGCAGCGCCCGGACAGGGGGGAATGAGCAGTTCTTC	CSARTGGNEQFF	TRBV29-1*01(277),TRBV29-1*02(263.2)	TRBJ2-1*01(195.3)	CDR_1548	0	0	0	0	0	0	0	0	0	0	0	0	0	0	0	0	0	0	0	0	0	0	37	0	0	0	0	0	0	0	0	0	0	0	0	0	0	0	0	0	0	0	0	0	0
TGTGCCAGCAGTCGGCGGACTAGTCTCCACAATGAGCAGTTCTTC	CASSRRTSLHNEQFF	TRBV27*01(268.6)	TRBJ2-1*01(224.8)	CDR_1549	0	0	0	0	0	0	0	0	0	0	0	0	0	0	606	0	0	0	0	0	0	0	0	0	0	0	0	0	0	0	0	0	0	0	0	0	0	0	0	0	0	0	0	0	0
TGTGCCACCAGCAGAGCTGGGCAGGGGAGTAATCAGCCCCAGCATTTT	CATSRAGQGSNQPQHF	TRBV15*01(299.2),TRBV15*02(293.2)	TRBJ1-5*01(229.9)	CDR_1550	0	0	0	0	0	0	0	0	0	0	0	0	0	0	0	0	0	0	0	0	0	0	104	0	0	0	0	0	0	0	0	0	0	0	0	0	0	0	0	0	0	0	0	0	0
TGTGCCAGCAGCGCAGGAGGGGGGCTAGCGAACGAGCAGTACTTC	CASSAGGGLANEQYF	TRBV7-8*03(345.2),TRBV7-8*01(339.1),TRBV7-2*01(302.5),TRBV7-2*04(288.4)	TRBJ2-7*01(200.6)	CDR_1551	0	0	0	0	0	0	0	0	0	0	0	0	0	0	0	0	0	0	0	0	0	0	0	0	0	0	0	0	0	0	0	0	0	0	257	0	0	0	0	0	0	0	0	0	0
TGTGCCAGCAGCTTAGCGGCGGGGGGCGAGACCCAGTACTTC	CASSLAAGGETQYF	TRBV7-8*01(375.6),TRBV7-8*02(361.6),TRBV7-2*01(343.1),TRBV7-2*04(307.5)	TRBJ2-5*01(212.6)	CDR_1552	0	0	0	0	0	0	0	0	0	0	0	0	0	0	0	0	0	0	0	0	0	104	0	0	0	0	0	0	0	0	0	0	0	0	0	0	0	0	0	0	0	0	0	0	0
TGCGCCAGCAGTGTTACTCCAGGGACCGGGGAGCTGTTTTTT	CASSVTPGTGELFF	TRBV10-1*01(284.1),TRBV10-1*02(284.1)	TRBJ2-2*01(226.8)	CDR_1553	0	0	0	0	0	0	0	0	0	0	0	0	0	0	0	0	0	0	0	0	0	128	0	0	0	0	0	0	0	0	0	0	0	0	0	0	0	0	0	0	0	0	0	0	0
TGCAGTGAGGGGGGACAGGGGAACACTGAAGCTTTCTTT	CSEGGQGNTEAFF	TRBV20-1*01(393.6),TRBV20-1*02(393.6),TRBV20-1*03(393.6),TRBV20-1*06(393.6),TRBV20-1*07(393.6)	TRBJ1-1*01(231.4)	CDR_1554	0	0	0	0	0	0	0	0	0	0	0	0	0	0	0	0	0	0	0	0	0	0	0	0	0	0	0	0	0	0	0	0	0	0	0	0	0	0	0	0	0	0	0	0	0
TGCGCCAGCAGCTTGGAACAAACGACTAGGTCCAATGAGCAGTTCTTC	CASSLEQTTRSNEQFF	TRBV5-1*01(432.8),TRBV5-1*02(400.8)	TRBJ2-1*01(170.7)	CDR_1555	0	0	0	0	0	0	0	0	0	0	0	0	0	0	0	0	0	0	0	0	0	0	0	0	0	0	0	0	0	0	0	0	0	0	0	0	0	406	0	13	0	0	0	0	0
TGTGCCTGGGATCGAAATGACCCCGGACAGACTATTAGCAATCAGCCCCAGCATTTT	CAWDRNDPGQTISNQPQHF	TRBV30*05(589.5),TRBV30*01(581.5),TRBV30*02(567.5)	TRBJ1-5*01(250.5)	CDR_1556	0	0	0	0	0	0	0	0	0	0	0	0	0	0	0	0	0	0	0	0	0	0	0	0	37	280	0	0	0	0	0	0	0	0	0	0	0	0	0	0	0	0	0	0	0
TGTGCCAGCAAACAGGCCTGGGATGAATCCTACGAGCAGTACTTC	CASKQAWDESYEQYF	TRBV5-4*01(417.5),TRBV5-8*01(417.2),TRBV5-4*02(396.1)	TRBJ2-7*01(218.9)	CDR_1557	0	0	0	0	0	0	0	0	0	0	0	0	0	0	0	0	0	0	0	0	0	0	0	0	0	0	0	0	0	0	0	0	0	0	0	120	0	0	0	0	0	0	0	0	0
TGCGCCAGCAGCCACCAACAGGGTACCTACGAGCAGTACTTC	CASSHQQGTYEQYF	TRBV4-1*01(502.5)	TRBJ2-7*01(215.3)	CDR_1558	0	0	0	0	0	0	0	0	0	0	0	0	0	0	0	0	0	0	0	0	0	0	0	0	0	0	0	0	0	0	0	0	0	0	0	0	0	0	0	0	0	0	0	0	0
TGCAGTGCCAGGACTAGCCGCGAGCAGTACTTC	CSARTSREQYF	TRBV20-1*04(418.5),TRBV20-1*05(404.5),TRBV20-1*07(404.5),TRBV20-1*02(403.5),TRBV20-1*06(403.5)	TRBJ2-7*01(196.8)	CDR_1559	0	0	0	159	0	0	0	0	0	0	0	0	0	0	0	0	0	0	0	0	0	0	0	0	0	0	0	0	0	0	0	0	0	0	0	0	0	0	0	0	0	0	0	0	0
TGTGCCAGCAGCCAAGAGATGTCTCCAGCCAAAAACATTCAGTACTTC	CASSQEMSPAKNIQYF	TRBV3-1*01(572.1)	TRBJ2-4*01(238.8)	CDR_1560	0	0	0	0	0	0	0	0	0	0	0	0	0	0	0	0	0	0	0	0	0	90	0	0	0	0	0	0	0	0	0	0	0	0	0	0	0	0	0	0	0	0	0	0	0
TGTGCCAGCAGACGAGAGCGGGGAAGCTCCTACGAGCAGTACTTC	CASRRERGSSYEQYF	TRBV28*01(267)	TRBJ2-7*01(236.3)	CDR_1561	0	0	0	0	0	0	0	0	0	0	0	0	0	0	0	0	0	0	0	0	0	0	0	0	0	321	97	0	0	0	0	0	0	0	0	0	0	0	0	0	0	0	0	0	0
TGTGCCAGCAGTTTGTTGGACAGGGGGGCCTACGAGCAGTACTTC	CASSLLDRGAYEQYF	TRBV12-3*01(262.8),TRBV12-4*01(262.8),TRBV12-4*02(251.5)	TRBJ2-7*01(221.7)	CDR_1562	0	0	0	0	0	0	0	0	0	0	0	0	0	0	0	0	0	0	0	0	0	0	0	0	0	0	0	0	0	0	0	0	0	0	0	0	27	0	0	0	0	0	0	0	0
TGCGCCAGCAGCATACAGGGTAATCAGCCCCAGCATTTT	CASSIQGNQPQHF	TRBV5-1*01(413.1),TRBV5-1*02(398.1)	TRBJ1-5*01(226.8)	CDR_1563	0	0	0	0	0	0	0	0	0	0	0	0	0	0	0	0	0	0	0	0	0	0	0	0	0	0	0	0	0	0	0	0	0	0	0	0	0	0	0	0	0	0	0	0	0
TGTGCCAGTAGTATCTACGGGGAAACAAATCAGCCCCAGCATTTT	CASSIYGETNQPQHF	TRBV19*01(338.5),TRBV19*02(338.5),TRBV19*03(323.5)	TRBJ1-5*01(229.1)	CDR_1564	0	0	0	0	0	0	0	0	0	0	0	0	0	0	0	0	0	0	0	0	0	0	0	0	0	0	0	0	0	0	0	0	0	0	0	0	0	0	0	0	613	0	245	0	0
TGTGCCAGCAGTCCAACGACGGGCTCGGGTGCCTATGGCTACACCTTC	CASSPTTGSGAYGYTF	TRBV6-1*01(256),TRBV6-6*04(240.8),TRBV6-6*03(213.3)	TRBJ1-2*01(219.4)	CDR_1565	0	0	0	0	0	0	0	0	0	0	0	0	0	0	0	0	0	0	35	291	58	0	0	0	0	0	0	0	0	0	0	0	0	0	0	0	0	0	0	0	0	0	0	0	0
TGTGCCAGCAGTGAAGGTACACCCATAGAGCCCCAGCATTTT	CASSEGTPIEPQHF	TRBV6-1*01(259)	TRBJ1-5*01(208.6)	CDR_1566	0	0	0	0	0	0	0	0	0	0	0	0	0	0	0	0	0	0	0	0	0	0	0	0	0	0	0	0	0	0	0	0	0	0	0	0	0	0	0	0	0	0	0	0	0
TGTGCCTGGAGTGTAATAGCGGGCTACGAGCAGTACTTC	CAWSVIAGYEQYF	TRBV30*01(609.7),TRBV30*02(595.7),TRBV30*05(579.7)	TRBJ2-7*01(208.2)	CDR_1567	0	0	0	0	0	0	0	0	0	0	0	0	0	0	0	0	0	0	0	0	0	0	0	0	0	0	0	0	0	0	0	0	0	0	0	0	0	0	0	0	0	0	0	106	0
TGTGCCAGCAGCCCCCCAAGCTATGGCTACACCTTC	CASSPPSYGYTF	TRBV6-1*01(251),TRBV6-6*03(215),TRBV6-6*04(215)	TRBJ1-2*01(218.6)	CDR_1568	0	0	0	0	0	0	0	0	0	0	0	0	0	0	0	0	0	0	0	0	0	0	44	0	0	0	0	0	0	0	0	0	0	0	0	0	0	0	0	0	0	0	0	0	0
TGTGCCAGTGGTGGGGGGGCTGGGTCCTACGAGCAGTACTTC	CASGGGAGSYEQYF	TRBV6-1*01(232.8),TRBV6-6*03(204.2),TRBV6-6*04(204.2)	TRBJ2-7*01(222.1)	CDR_1569	0	0	0	0	0	0	0	0	0	0	0	0	0	0	0	0	135	0	0	0	0	0	0	0	0	0	0	0	0	0	0	0	0	0	0	0	0	0	0	0	0	0	0	0	0
TGTGCCAGCAGTTTAAATAGGGGGGCCTACGAGCAGTACTTC	CASSLNRGAYEQYF	TRBV27*01(283.2)	TRBJ2-7*01(215.8)	CDR_1570	0	0	0	0	0	0	0	0	0	0	0	0	0	0	0	0	0	0	0	0	0	177	0	0	0	0	0	0	0	0	0	0	0	0	0	0	0	0	0	0	0	0	0	0	0
TGTGCCAGCAGTTCTAGGGAAGGAAGAAACACCATATATTTT	CASSSREGRNTIYF	TRBV28*01(275.3)	TRBJ1-3*01(224.4)	CDR_1571	0	0	0	0	0	0	0	0	0	0	0	0	0	0	0	0	0	0	0	0	0	0	0	0	0	857	111	0	0	0	0	0	0	0	0	0	0	0	0	0	0	0	0	0	0
TGTGCCAGCAGTTACTCGGCAGGGGGCACTGAAGCTTTCTTT	CASSYSAGGTEAFF	TRBV6-5*01(270.1),TRBV6-6*01(262.6),TRBV6-6*02(262.6)	TRBJ1-1*01(218.5)	CDR_1572	0	0	0	0	0	0	0	0	0	0	0	0	0	0	0	0	0	0	0	0	0	0	0	0	85	640	109	0	0	0	0	0	0	0	0	0	0	0	0	0	0	0	0	0	0
TGCAGTGCCCAAGGAAGCGGTAGCTCCTACAATGAGCAGTTCTTC	CSAQGSGSSYNEQFF	TRBV20-1*01(399),TRBV20-1*02(399),TRBV20-1*03(399),TRBV20-1*06(399),TRBV20-1*07(399)	TRBJ2-1*01(227)	CDR_1573	0	0	0	0	0	0	0	0	0	0	0	0	0	0	0	0	0	0	0	0	0	0	0	0	0	0	0	0	0	0	0	0	0	0	0	0	0	0	0	0	0	0	0	0	0
TGTGCCAGCAGTTTGGCGGGAGGATTCTCCTACGAGCAGTACTTC	CASSLAGGFSYEQYF	TRBV12-3*01(266.9),TRBV12-4*01(266.9),TRBV12-4*02(249.7)	TRBJ2-7*01(226.6)	CDR_1574	0	0	0	0	0	0	0	0	0	0	0	0	0	0	0	0	0	0	0	0	0	0	0	0	0	0	0	0	0	10	0	0	0	0	0	0	0	0	0	0	0	0	0	0	0
TGTGCCAGCAGGTCCGGGACAGGGGTGGGCGAGCAGTACTTC	CASRSGTGVGEQYF	TRBV2*01(320),TRBV2*02(320),TRBV2*03(320)	TRBJ2-7*01(193.8)	CDR_1575	0	0	0	0	0	0	0	0	0	0	0	0	0	0	0	0	0	0	0	0	0	81	0	30	0	0	0	0	0	0	0	0	0	0	0	0	0	0	0	0	0	0	0	0	0
TGTGCCAGCCGGGCTTTTTATGGAAACACCATATATTTT	CASRAFYGNTIYF	TRBV2*01(306.9),TRBV2*02(306.9),TRBV2*03(306.9)	TRBJ1-3*01(234.4)	CDR_1576	0	0	0	0	0	0	0	0	0	0	0	0	0	0	0	0	0	0	0	0	0	0	0	0	0	0	0	0	0	0	0	0	0	0	0	0	0	0	0	0	0	0	0	0	802
TGTGCCAGCAAGCCGCTACAGGGTTTCACCGGGGAGCTGTTTTTT	CASKPLQGFTGELFF	TRBV6-1*01(243),TRBV6-6*03(202.7)	TRBJ2-2*01(228.8)	CDR_1577	0	0	0	0	0	0	0	0	0	0	0	0	0	0	0	0	0	0	0	0	0	0	0	0	0	0	0	0	0	0	0	0	0	0	0	0	0	0	0	0	0	0	0	0	0
TGCGCCAGCAGCTCGGGACAGGAAAATGAAAAACTGTTTTTT	CASSSGQENEKLFF	TRBV5-1*01(419.5),TRBV5-1*02(401.5)	TRBJ1-4*01(218.6)	CDR_1578	0	0	0	0	0	0	0	0	0	0	0	0	0	0	0	0	0	0	0	0	0	0	0	0	0	0	0	0	0	0	0	0	0	0	0	0	0	0	0	0	0	0	0	0	0
TGCAGTGGTTCGCCGGGACAGTACCAAGAGACCCAGTACTTC	CSGSPGQYQETQYF	TRBV20-1*01(393.6),TRBV20-1*02(393.6),TRBV20-1*03(393.6),TRBV20-1*06(393.6),TRBV20-1*07(393.6)	TRBJ2-5*01(244.7)	CDR_1579	0	0	0	0	0	0	0	0	0	0	0	0	0	0	0	0	0	0	0	0	0	0	0	0	0	0	0	0	0	0	0	0	0	0	0	0	0	0	0	0	0	0	0	0	0
TGTGCCAGCAGTGAAGCGGGACAGGGGGCGCGATATGGCTACACCTTC	CASSEAGQGARYGYTF	TRBV2*01(352.5),TRBV2*03(337.5),TRBV2*02(322.5)	TRBJ1-2*01(210.8)	CDR_1580	0	0	0	0	0	0	0	0	0	0	0	0	0	0	0	0	0	0	0	0	0	0	0	20	0	0	0	0	0	0	0	0	0	0	0	0	0	0	0	0	0	0	0	0	0
TGTGCCAGCAGCTTATTGGAGTTTGGGGGAGTCGACTATGGCTACACCTTC	CASSLLEFGGVDYGYTF	TRBV7-8*01(369.2),TRBV7-8*02(355.2),TRBV7-8*03(335.2),TRBV7-2*01(329),TRBV7-2*04(319.8)	TRBJ1-2*01(213.6)	CDR_1581	0	0	0	0	0	0	0	0	0	0	0	0	0	0	0	0	0	0	0	0	0	0	0	0	0	0	0	0	0	0	0	0	0	0	0	0	0	0	0	0	0	0	0	0	0
TGTGCCAGCAGCTTAGACAGGGGGTATGGCTACACCTTC	CASSLDRGYGYTF	TRBV28*01(271.8)	TRBJ1-2*01(209.8)	CDR_1582	0	0	0	0	0	0	0	0	0	0	0	0	0	0	0	0	255	0	0	0	0	0	0	0	0	0	0	0	0	0	0	0	0	0	0	0	0	0	0	0	0	0	0	0	0
TGCAGTGCTAATCGTGCGGGGAATTCACCCCTCCACTTT	CSANRAGNSPLHF	TRBV20-1*05(411.3),TRBV20-1*07(411.3),TRBV20-1*01(408.3),TRBV20-1*02(408.3),TRBV20-1*06(408.3)	TRBJ1-6*02(229.4),TRBJ1-6*01(202.2)	CDR_1583	0	0	0	0	0	0	0	0	0	0	0	0	0	0	0	0	0	0	0	0	0	308	48	0	0	0	0	0	0	0	0	0	0	0	0	0	0	0	0	0	0	0	0	0	0
TGTGCCAGCTCACCATTCCCCAGGGGGCAGGTTGGCTACACCTTC	CASSPFPRGQVGYTF	TRBV18*01(619.4)	TRBJ1-2*01(205)	CDR_1584	0	0	0	0	0	0	0	0	0	0	0	0	0	0	0	0	0	0	0	0	0	0	0	0	0	0	0	0	0	0	0	0	0	0	0	0	0	0	0	0	0	0	0	0	0
TGTGCCTGGAGTGTGGTTAGTTGGCCAGCCCCCTACGAGCAGTACTTC	CAWSVVSWPAPYEQYF	TRBV30*01(607.7),TRBV30*02(593.7),TRBV30*05(582.7)	TRBJ2-7*01(217.3)	CDR_1585	0	0	0	0	0	0	0	0	0	0	0	0	0	0	0	0	0	0	0	0	0	0	0	0	0	0	0	0	0	0	0	0	0	0	0	0	0	0	0	0	0	0	0	0	0
TGTGCCAGCAGCCGCCGGGACCCCGCCCGGGAGCAGTACTTC	CASSRRDPAREQYF	TRBV7-3*01(341.3),TRBV7-3*04(320.8)	TRBJ2-7*01(190.3)	CDR_1586	0	0	0	0	0	0	0	0	0	0	0	0	0	0	0	0	0	0	0	0	0	0	0	0	0	0	0	0	0	0	0	0	0	0	239	0	0	0	0	0	0	0	0	0	0
TGTGCCAGCAGCCTTGGGGGGACAAACTACGAGCAGTACTTC	CASSLGGTNYEQYF	TRBV7-9*01(363.2),TRBV7-9*02(363.2),TRBV7-9*03(363.2),TRBV7-9*04(363.2),TRBV7-9*05(339.2)	TRBJ2-7*01(210.5)	CDR_1587	0	0	0	0	0	0	0	0	0	0	0	0	0	0	0	0	0	0	0	0	0	0	37	0	0	0	0	0	0	0	0	0	0	0	0	0	0	0	0	0	0	0	0	0	0
TGTGCCAGCAGCGTAGGGACTAGCGGCTACGAGCAGTACTTC	CASSVGTSGYEQYF	TRBV9*01(395),TRBV9*02(395),TRBV9*03(380)	TRBJ2-7*01(213)	CDR_1588	0	0	0	0	0	0	0	0	0	0	0	0	0	0	0	0	0	0	10	0	0	0	0	0	0	0	0	0	0	0	0	0	0	0	0	0	0	0	0	0	0	0	0	0	0
TGCGCCAGCAGCCCTGGAAGATGGTACGAGCAGTACTTC	CASSPGRWYEQYF	TRBV4-1*01(501.1)	TRBJ2-7*01(206.9)	CDR_1589	0	0	0	0	0	0	0	0	0	0	0	0	0	0	0	0	0	0	0	0	0	0	0	0	0	0	0	0	0	0	0	0	0	0	0	0	0	0	0	0	0	0	0	0	0
TGTGCCAGCAGCTTAAGGCTGGGCTATGGCTACACCTTC	CASSLRLGYGYTF	TRBV11-3*01(447.3),TRBV11-1*01(433.6),TRBV11-3*02(432.3),TRBV11-2*01(402.4)	TRBJ1-2*01(209.4)	CDR_1590	0	0	0	0	0	0	0	0	0	0	0	0	0	0	0	0	0	0	0	0	0	0	0	0	0	0	0	0	0	0	0	0	0	0	0	0	0	0	0	0	0	0	0	0	0
TGTGCCACCAGCAGAGGGACAGTAAGCTACGAGCAGTACTTC	CATSRGTVSYEQYF	TRBV15*01(300.3),TRBV15*02(294.3)	TRBJ2-7*01(213.6)	CDR_1591	0	0	0	0	0	0	0	0	0	0	0	0	0	0	0	0	0	0	0	0	0	0	0	0	0	0	0	0	0	0	0	0	0	0	0	0	0	0	0	0	0	0	0	0	0
TGTGCCAGCAGTGATAGTCGGGACAGGGGGCGCGAGCAGTACTTC	CASSDSRDRGREQYF	TRBV6-1*01(255.5)	TRBJ2-7*01(200.6)	CDR_1592	0	0	0	0	0	0	0	0	0	0	0	0	0	0	0	0	0	0	0	0	0	0	0	0	0	0	0	0	0	0	0	0	0	0	0	0	25	0	0	0	0	0	0	0	0
TGTGCCAGCAGTTTACAACGTGACTACGAGCAGTACTTC	CASSLQRDYEQYF	TRBV12-3*01(263.8),TRBV12-4*01(263.8),TRBV12-4*02(254)	TRBJ2-7*01(209.3)	CDR_1593	0	0	0	0	0	0	0	0	0	0	0	0	0	0	0	0	0	0	0	0	0	0	0	34	0	0	0	0	0	0	0	0	0	0	0	0	0	0	0	0	0	0	0	0	0
TGTGCCTGGAGTGGGGTCGGCACTGAAGCTTTCTTT	CAWSGVGTEAFF	TRBV30*01(603),TRBV30*02(589),TRBV30*05(583)	TRBJ1-1*01(209)	CDR_1594	0	0	0	0	0	0	0	0	0	0	0	0	0	0	0	0	0	0	0	21	0	0	0	0	0	0	0	0	0	0	0	0	0	0	0	0	0	0	0	0	0	0	0	0	0
TGTGCCAGCAGAGCGACAGGGGACTATGGCTACACCTTC	CASRATGDYGYTF	TRBV9*03(369.4),TRBV9*01(368.4),TRBV9*02(368.4)	TRBJ1-2*01(221.5)	CDR_1595	0	0	0	0	0	0	0	0	0	0	0	0	0	0	0	0	0	0	0	0	0	0	38	0	0	0	0	0	0	0	0	0	0	0	0	0	0	0	0	0	0	0	0	0	0
TGCAGTGCTAGTGACGGCCGCAGCACAGATACGCAGTATTTT	CSASDGRSTDTQYF	TRBV20-1*04(418.2),TRBV20-1*01(414.2),TRBV20-1*02(413.2),TRBV20-1*06(413.2),TRBV20-1*07(413.2)	TRBJ2-3*01(215)	CDR_1596	0	0	0	0	0	0	0	0	0	0	0	0	0	0	0	0	0	0	0	0	0	0	0	0	89	1649	0	0	0	0	0	0	0	0	0	0	0	0	0	0	0	0	0	0	0
TGTGCCAGCAGCTTATCAGGCAGGGGGAACACTGAAGCTTTCTTT	CASSLSGRGNTEAFF	TRBV7-3*01(353.4),TRBV7-3*04(339.7)	TRBJ1-1*01(230)	CDR_1597	0	0	0	0	0	0	0	0	0	0	0	0	0	0	0	0	0	0	0	0	0	0	0	0	0	0	0	0	0	0	0	0	0	46	0	0	0	0	0	0	0	0	0	0	0
TGTGCCAGCAGCCTTACAAAGGGGACAGGGCTCCAGCCCCAGCATTTT	CASSLTKGTGLQPQHF	TRBV6-1*01(239.7)	TRBJ1-5*01(214.3)	CDR_1598	0	0	47	0	0	0	0	0	0	0	0	0	0	0	0	0	0	0	0	0	0	0	0	0	0	0	0	0	0	0	0	0	0	0	0	0	0	0	0	0	0	0	0	0	0
TGCAGTGCTAGAGGCCTAGCGGGAGCATGGTACGAGCAGTACTTC	CSARGLAGAWYEQYF	TRBV20-1*01(422.9),TRBV20-1*05(417.9),TRBV20-1*07(417.9),TRBV20-1*02(412.9),TRBV20-1*06(412.9)	TRBJ2-7*01(210.3)	CDR_1599	0	0	0	0	0	0	0	0	0	0	0	0	0	0	0	0	0	0	0	0	0	0	0	0	0	0	0	0	0	0	0	0	0	0	0	0	27	976	1057	64	0	0	0	0	0
TGTGCCAGCGGGACAGGCACCTACGAGCAGTACTTC	CASGTGTYEQYF	TRBV2*01(307.5),TRBV2*02(307.5),TRBV2*03(307.5)	TRBJ2-7*01(218.1)	CDR_1600	0	0	0	0	0	0	0	0	0	0	0	0	0	0	0	0	0	0	0	0	0	0	0	0	43	424	276	0	0	0	0	0	0	0	0	0	0	0	0	0	0	0	0	0	0
TGTGCCAGCAGTGATCATCAGGGGTTAGACTATGGCTACACCTTC	CASSDHQGLDYGYTF	TRBV2*01(331.6),TRBV2*03(331.6),TRBV2*02(321.6)	TRBJ1-2*01(220.6)	CDR_1601	0	0	0	0	0	0	0	0	0	0	0	0	0	0	0	0	0	0	0	67	19	0	0	0	0	0	0	0	0	0	0	0	0	0	0	0	0	0	0	0	0	0	0	0	0
TGTGCCAGCAGTGAAAGCCTTGACGAGCAGTACTTC	CASSESLDEQYF	TRBV2*01(337.4),TRBV2*03(335.4),TRBV2*02(320.4)	TRBJ2-7*01(192.4)	CDR_1602	0	0	0	0	0	0	0	0	0	0	0	0	0	0	0	0	0	0	0	0	0	0	0	0	181	457	265	0	0	0	0	0	0	0	0	0	0	0	0	0	0	0	0	0	0
TGTGCCAGCAGTGCGGGACTAGTTCCCTACGAGCAGTACTTC	CASSAGLVPYEQYF	TRBV2*01(327.3),TRBV2*03(327.3),TRBV2*02(322.3)	TRBJ2-7*01(217.5)	CDR_1603	0	0	0	0	0	0	0	0	0	0	0	0	0	0	0	0	0	0	0	0	0	0	0	0	0	0	0	0	0	0	0	0	0	52	0	186	0	0	0	0	0	0	0	0	0
TGCAGCCTGCGACAGGGTGGCAATGAGCAGTTCTTC	CSLRQGGNEQFF	TRBV29-1*01(274),TRBV29-1*02(260)	TRBJ2-1*01(199.9)	CDR_1604	0	0	0	0	0	0	0	0	0	0	0	0	0	0	0	0	0	0	0	0	0	130	46	0	0	0	0	0	0	0	0	0	0	0	0	0	0	0	0	0	0	0	0	0	0
TGTGCCAGCGGCTGGACTAGCGGGCGAAGCTCCTACGAGCAGTACTTC	CASGWTSGRSSYEQYF	TRBV2*01(308.2),TRBV2*02(308.2),TRBV2*03(308.2)	TRBJ2-7*01(236.9)	CDR_1605	0	0	0	0	0	0	0	0	0	0	0	0	0	0	0	331	0	316	0	0	0	0	0	0	0	0	0	0	0	0	0	0	0	0	0	0	0	0	0	0	0	0	0	0	0
TGTGCCAGCAGTTTAAATCAGGGAGTCTATGAGACCCAGTACTTC	CASSLNQGVYETQYF	TRBV28*01(283.6)	TRBJ2-5*01(213.4)	CDR_1606	0	0	0	0	0	0	0	0	0	0	0	0	0	0	0	0	0	0	0	0	0	0	0	0	0	0	0	0	0	0	0	0	0	0	0	91	0	0	0	0	0	0	0	0	0
TGTGCCAGCAGCTCCAGCCGCTCCACCGGGGAGCTGTTTTTT	CASSSSRSTGELFF	TRBV7-8*01(355.3),TRBV7-8*03(348),TRBV7-2*01(321.1),TRBV7-2*04(310.1)	TRBJ2-2*01(231.5)	CDR_1607	0	0	0	0	0	0	0	0	0	0	0	0	0	0	0	0	0	0	0	0	0	0	0	0	0	0	0	0	0	0	0	0	0	0	0	0	0	0	0	0	0	0	0	0	0
TGTGCCAGCCATCCCGGCCCTCTCTATAGCAATCAGCCCCAGCATTTT	CASHPGPLYSNQPQHF	TRBV6-2*01(237.2),TRBV6-3*01(237.2)	TRBJ1-5*01(262.8)	CDR_1608	0	0	0	0	0	0	0	0	0	0	0	0	0	0	0	0	0	0	0	0	0	0	0	0	0	0	0	0	0	0	0	0	0	0	0	0	0	0	0	0	0	0	0	285	649
TGTGCCAGCAGTTCCATACTAGCGGGAGTCCACGAGCAGTACTTC	CASSSILAGVHEQYF	TRBV27*01(276.6)	TRBJ2-7*01(210.9)	CDR_1609	0	0	0	0	0	0	0	0	0	0	0	0	0	0	0	0	0	0	0	0	0	0	0	0	0	0	0	0	0	0	55	0	0	0	0	0	0	0	0	0	0	0	0	0	0
TGTGCCAGCAGTGAAGCGGACAGCCCTACCGGGGAGCTGTTTTTT	CASSEADSPTGELFF	TRBV6-1*01(282.4)	TRBJ2-2*01(224.3)	CDR_1610	0	0	0	0	0	0	0	0	0	0	0	0	0	0	0	0	0	0	0	0	0	0	0	0	0	0	0	0	0	0	0	0	0	0	0	0	22	0	0	0	0	0	0	0	0
TGTGCCAGCAGTTTGGGACTCCAAGAGACCCAGTACTTC	CASSLGLQETQYF	TRBV28*01(278.2)	TRBJ2-5*01(233.3)	CDR_1611	0	0	45	0	0	0	0	0	0	0	0	0	0	0	0	0	0	0	0	0	0	0	0	0	0	0	0	0	0	0	0	0	0	0	0	0	0	0	0	0	0	0	0	0	0
TGCAGTGCTAGACAGGGAGGGACTGAAGCTTTCTTT	CSARQGGTEAFF	TRBV20-1*01(417),TRBV20-1*05(417),TRBV20-1*07(417),TRBV20-1*02(412),TRBV20-1*06(412)	TRBJ1-1*01(215)	CDR_1612	0	0	0	0	0	0	0	0	0	0	0	0	0	0	0	0	0	0	0	0	0	0	0	0	0	0	0	0	0	0	0	0	0	0	0	0	24	0	0	0	0	0	0	0	0
TGCGCCAGCAGCGACGAAGGTCGAAGCGCTAACTATGGCTACACCTTC	CASSDEGRSANYGYTF	TRBV5-1*01(411.1),TRBV5-1*02(396.1)	TRBJ1-2*01(242.1)	CDR_1613	0	0	0	0	0	0	0	0	0	0	0	0	0	0	0	0	0	0	0	0	0	0	35	0	0	0	0	0	0	0	0	0	0	0	0	0	0	0	0	0	0	0	0	0	0
TGTGCCAGCAGCTTATGGACAGGGAACACCGGGGAGCTGTTTTTT	CASSLWTGNTGELFF	TRBV9*01(374.3),TRBV9*02(374.3),TRBV9*03(373.3)	TRBJ2-2*01(247.7)	CDR_1614	0	0	0	0	0	0	0	0	0	0	0	0	0	0	0	0	160	280	0	0	0	0	0	0	0	0	0	0	0	0	0	0	0	0	0	0	0	0	0	0	0	0	0	0	0
TGCGCCAGCAGCCAAGATTCACGCGGCAGTGATTACGAGCAGTACTTC	CASSQDSRGSDYEQYF	TRBV4-3*01(515.3),TRBV4-2*01(501.3),TRBV4-3*03(485.3),TRBV4-1*01(470.4),TRBV4-3*02(467.9)	TRBJ2-7*01(199.8)	CDR_1615	0	0	0	0	0	0	0	0	0	0	0	0	0	0	0	0	0	0	0	0	0	0	0	0	0	0	0	0	145	0	0	0	0	0	0	0	0	0	0	0	0	0	0	0	0
TGTGCCAGCAGTGACCTAAGGGGCTACGAGCAGTACTTC	CASSDLRGYEQYF	TRBV28*01(270.6)	TRBJ2-7*01(214)	CDR_1616	0	0	0	0	0	0	0	0	0	0	0	0	0	0	0	0	0	0	0	0	0	89	0	0	0	0	0	0	0	0	0	0	0	0	0	0	0	0	0	0	0	0	0	0	0
TGTGCCAGCTTCGGAAATTTCGTCGAGCAGTACTTC	CASFGNFVEQYF	TRBV6-1*01(236.5),TRBV6-6*03(206.5),TRBV6-6*04(205.9)	TRBJ2-7*01(194.4)	CDR_1617	736	0	0	99	301	0	0	0	0	0	0	0	0	0	0	0	0	0	0	0	0	0	0	0	0	0	0	0	0	0	0	0	0	0	0	0	0	0	0	0	0	0	0	0	0
TGTGCCAGCCAACCGAGGGGCAGAGATAACTATGGCTACACCTTC	CASQPRGRDNYGYTF	TRBV19*01(308.5),TRBV19*02(308.5),TRBV19*03(297)	TRBJ1-2*01(224)	CDR_1618	0	0	0	0	0	0	0	0	0	0	0	0	0	0	0	0	0	0	0	21	0	0	0	0	0	0	0	0	0	0	0	0	0	0	0	0	0	0	0	0	0	0	0	0	0
TGCGCCAGCAGCATGGCCGGTGGGGGAGTTTACGAGCAGTACTTC	CASSMAGGGVYEQYF	TRBV5-1*01(428.8),TRBV5-1*02(403.8)	TRBJ2-7*01(209)	CDR_1619	0	0	0	0	0	0	0	0	0	0	0	0	0	0	0	0	0	0	0	0	0	0	36	0	0	0	0	0	0	0	0	0	0	0	0	0	0	0	0	0	0	0	0	0	0
TGCGCCAGCAGCTTGGACTTGTCCTACGAGCAGTACTTC	CASSLDLSYEQYF	TRBV5-1*01(432.3),TRBV5-1*02(400.3)	TRBJ2-7*01(218.6)	CDR_1620	0	0	39	0	0	83	0	0	0	0	0	0	0	0	0	0	0	0	0	0	0	0	0	0	0	0	0	0	0	0	0	0	0	0	0	0	0	0	0	0	0	0	0	0	0
TGTGCCTGGAGGTGGGGGGGCACTGAAGCTTTCTTT	CAWRWGGTEAFF	TRBV30*01(590.5),TRBV30*05(580.5),TRBV30*02(576.5)	TRBJ1-1*01(220)	CDR_1621	0	0	0	0	0	0	0	0	0	0	0	0	0	0	0	0	0	0	0	0	0	0	0	0	0	0	0	0	0	0	0	0	0	0	0	0	0	0	0	0	0	0	0	0	0
TGTGCCAGCAGTCAAACGACAGGGGTGGGATATGGCTACACCTTC	CASSQTTGVGYGYTF	TRBV12-3*01(251.4),TRBV12-4*01(251.4),TRBV12-4*02(240.2)	TRBJ1-2*01(212.2)	CDR_1622	0	0	0	0	0	0	0	0	0	0	0	0	0	0	0	0	0	0	0	0	0	134	0	0	0	0	0	0	0	0	0	0	0	0	0	0	0	0	0	0	0	0	0	0	0
TGTGCCAGCAGTTTACAGGGGGCGCTTACGAACGGGGAGCTGTTTTTT	CASSLQGALTNGELFF	TRBV12-3*01(263.4),TRBV12-4*01(263.4),TRBV12-4*02(252.7)	TRBJ2-2*01(215.9)	CDR_1623	0	0	0	0	0	0	0	0	0	0	0	0	0	0	0	0	0	0	0	0	0	0	0	0	0	0	0	0	0	0	0	0	0	0	0	0	0	0	0	0	0	0	0	0	0
TGTGCCAGCTCACCTGGGACTGATTATGGCTACACCTTC	CASSPGTDYGYTF	TRBV18*01(620)	TRBJ1-2*01(203.5)	CDR_1624	0	0	0	0	0	0	0	0	0	0	0	0	0	0	0	0	0	0	0	0	0	0	0	0	0	0	0	0	0	0	0	0	0	0	0	0	0	0	0	0	0	0	0	0	0
TGCAGTGCTAGAGTTAACACTGAAGCTTTCTTT	CSARVNTEAFF	TRBV20-1*05(427.5),TRBV20-1*07(427.5),TRBV20-1*01(423.5),TRBV20-1*02(413.5),TRBV20-1*06(413.5)	TRBJ1-1*01(176.5)	CDR_1625	0	0	0	0	0	0	0	0	0	0	0	0	0	0	0	0	0	0	0	0	0	0	0	0	0	0	0	0	0	0	135	339	620	0	0	0	0	0	0	0	0	0	0	0	0
TGTGCCAGCAGCTCAAGGGGATATAGCAATCAGCCCCAGCATTTT	CASSSRGYSNQPQHF	TRBV7-2*01(351.2),TRBV7-2*04(351.2),TRBV7-8*01(346.2),TRBV7-8*03(341.2),TRBV7-2*02(339.2)	TRBJ1-5*01(256.9)	CDR_1626	0	0	0	0	0	0	0	0	0	0	0	0	0	0	0	0	0	0	0	0	0	0	0	0	0	0	0	0	0	10	0	0	0	0	0	0	0	0	0	0	0	0	0	0	0
TGTGCCAGCAGTTACCGGGCGGACTACGAGCAGTACTTC	CASSYRADYEQYF	TRBV6-1*01(247.9),TRBV6-6*01(247.5),TRBV6-6*02(247.5)	TRBJ2-7*01(212.5)	CDR_1627	0	0	0	0	0	0	0	0	0	0	0	0	0	0	0	0	0	0	0	0	0	0	0	0	0	0	0	0	0	0	0	0	0	0	0	0	0	0	0	0	0	0	0	135	687
TGCAGTGCTCGCGGGGGACAAGTCATTTACGAGCAGTACTTC	CSARGGQVIYEQYF	TRBV20-1*02(404.9),TRBV20-1*03(404.9),TRBV20-1*06(404.9),TRBV20-1*01(403.9),TRBV20-1*07(403.9)	TRBJ2-7*01(204.9)	CDR_1628	0	0	0	0	0	0	0	0	0	0	0	0	0	0	0	0	0	0	0	0	0	0	0	0	0	0	0	0	0	0	0	0	0	0	220	193	0	0	0	0	0	0	0	0	0
TGTGCCAGTAGTATCTATGGTACGAACACCGGGGAGCTGTTTTTT	CASSIYGTNTGELFF	TRBV19*01(338.5),TRBV19*02(338.5),TRBV19*03(323.5)	TRBJ2-2*01(249.4)	CDR_1629	0	0	0	0	0	0	0	0	0	0	0	0	0	0	0	0	0	0	0	0	0	0	0	0	0	0	0	0	0	0	0	0	0	0	0	0	0	0	0	0	0	0	0	0	0
TGTGCCTGGAGTGTAGGTAGCGGGATACTTAACTACGAGCAGTACTTC	CAWSVGSGILNYEQYF	TRBV30*01(613.4),TRBV30*02(599.4),TRBV30*05(583.4)	TRBJ2-7*01(207.6)	CDR_1630	0	0	0	0	0	0	0	0	0	0	0	0	0	0	0	0	0	0	0	0	17	0	0	0	0	0	0	0	0	0	0	0	0	0	0	0	0	0	0	0	0	0	0	0	0
TGTGCCAGCAGTGTGCTGATAGCGGGAGTTATAAATGAGCAGTTCTTC	CASSVLIAGVINEQFF	TRBV2*01(327.6),TRBV2*03(327.6),TRBV2*02(326.6)	TRBJ2-1*01(210.6)	CDR_1631	585	0	0	0	0	0	0	0	0	0	0	0	0	0	0	0	0	0	0	0	0	0	0	0	0	0	0	0	0	0	0	0	0	0	0	0	0	0	0	0	0	0	0	0	0
TGTGCCAGCAGTTTATGGGCCAGGGATAAGTCGGACTATGGCTACACCTTC	CASSLWARDKSDYGYTF	TRBV28*01(295.4)	TRBJ1-2*01(221)	CDR_1632	0	0	0	0	0	0	0	0	0	0	0	0	0	0	0	0	0	0	0	0	0	0	0	0	0	0	0	0	0	0	0	0	0	0	0	0	0	0	0	0	0	0	0	0	493
TGCAGTGCCCAAGACAGCCACGAGCAGTACTTC	CSAQDSHEQYF	TRBV20-1*01(398.1),TRBV20-1*02(398.1),TRBV20-1*03(398.1),TRBV20-1*06(398.1),TRBV20-1*07(398.1)	TRBJ2-7*01(199.7)	CDR_1633	0	0	0	0	0	0	0	0	0	0	272	0	0	0	0	0	0	0	0	0	0	0	0	0	0	0	0	0	0	0	0	0	0	0	0	0	0	0	0	0	0	0	0	0	0
TGTGCCAGCATACCCCCAGGCCCCTTGGCCGAGCAGTACTTC	CASIPPGPLAEQYF	TRBV6-1*01(237.9),TRBV6-6*03(210.6),TRBV6-6*04(205.5)	TRBJ2-7*01(192.3)	CDR_1634	0	0	0	0	193	0	0	0	0	0	0	0	0	0	0	0	0	0	0	0	0	0	0	0	0	0	0	0	0	0	0	0	0	0	0	0	0	0	0	0	0	0	0	0	0
TGTGCCAGCAGGCCTCTTAACCCGGGACCCAAGAACACTGAAGCTTTCTTT	CASRPLNPGPKNTEAFF	TRBV28*01(262.8)	TRBJ1-1*01(226.5)	CDR_1635	0	0	0	0	0	0	0	0	0	0	0	0	0	0	0	0	0	0	0	0	0	0	0	0	0	0	0	0	0	0	0	0	0	0	0	0	0	0	0	0	0	0	0	0	0
TGTGCCAGCAGACTTGGACAGGGTAATAATTCACCCCTCCACTTT	CASRLGQGNNSPLHF	TRBV2*02(319.8),TRBV2*01(316.8),TRBV2*03(316.8)	TRBJ1-6*02(231.6),TRBJ1-6*01(203.8)	CDR_1636	0	0	0	0	0	0	0	0	0	0	0	0	0	0	0	0	0	0	0	0	0	0	0	0	0	0	0	0	0	0	0	0	0	0	0	0	0	0	0	0	367	0	0	0	0
TGTGCCAGCAGTTACACGACAGGGGATGATCAGCCCCAGCATTTT	CASSYTTGDDQPQHF	TRBV6-1*01(242),TRBV6-5*01(235.4),TRBV6-6*01(210.6),TRBV6-6*02(210.6)	TRBJ1-5*01(225)	CDR_1637	0	0	0	0	0	0	0	0	0	0	0	0	0	0	0	0	0	0	0	0	0	0	0	0	0	0	0	0	0	0	0	0	0	0	0	0	0	0	0	0	0	0	0	0	0
TGTGCCAGCATAGGTACACAATACTATGGCTACACCTTC	CASIGTQYYGYTF	TRBV2*01(312.1),TRBV2*02(312.1),TRBV2*03(312.1)	TRBJ1-2*01(221.4)	CDR_1638	0	0	0	0	0	0	0	0	0	0	0	0	0	0	0	0	0	0	0	0	0	0	0	0	0	0	0	0	0	0	0	0	0	0	0	0	0	0	0	0	4835	0	533	0	0
TGTGCCATCGCTACTAGCGGGGGCTCCTACGAGCAGTACTTC	CAIATSGGSYEQYF	TRBV10-3*01(256.2),TRBV10-3*02(256.2)	TRBJ2-7*01(233.4)	CDR_1639	0	0	0	0	0	0	0	0	0	0	0	0	0	0	0	0	0	0	0	0	0	0	0	0	0	0	0	0	0	0	0	0	0	186	338	0	0	0	0	0	0	0	0	0	0
TGTGCCATCAGTGACAGGGAAGAAAAACTGTTTTTT	CAISDREEKLFF	TRBV10-3*01(287.8),TRBV10-3*02(287.8)	TRBJ1-4*01(205)	CDR_1640	0	0	0	0	0	0	0	0	0	0	0	0	0	0	0	0	0	0	0	0	0	0	0	0	0	0	0	490	0	8	0	0	0	0	0	0	0	0	0	0	0	0	0	0	0
TGTGCCAGCAGCTCGACAGTAGGCTACGAGCAGTACTTC	CASSSTVGYEQYF	TRBV7-3*01(362.2),TRBV7-3*04(348.2)	TRBJ2-7*01(220)	CDR_1641	0	0	0	0	0	0	0	0	0	0	0	0	0	0	0	0	0	0	0	0	0	0	0	0	0	0	0	0	0	11	0	0	0	0	0	0	0	0	0	0	0	0	0	0	0
TGTGCCAGCAGTGAGGGTGGCAGGACACCTAATAACTATGGCTACACCTTC	CASSEGGRTPNNYGYTF	TRBV2*01(332.6),TRBV2*03(332.6),TRBV2*02(321.8)	TRBJ1-2*01(232.4)	CDR_1642	0	0	0	0	0	0	0	0	0	0	0	0	0	0	0	0	0	0	0	0	0	0	0	0	37	514	331	0	0	0	0	0	0	0	0	0	0	0	0	0	0	0	0	0	0
TGCGCCAGCAGTGAGTCCTCAGTCTATGGCTACACCTTC	CASSESSVYGYTF	TRBV10-2*01(299.5)	TRBJ1-2*01(215.8)	CDR_1643	0	0	0	0	0	0	0	0	0	0	0	0	0	0	0	0	0	0	0	0	0	0	0	0	0	0	0	0	0	0	0	0	0	0	0	0	0	0	0	0	391	0	0	0	0
TGTGCCACCAGTGATTTTAACAGCCCCTACGAGCAGTACTTC	CATSDFNSPYEQYF	TRBV24-1*01(328.7)	TRBJ2-7*01(221.4)	CDR_1644	0	0	0	0	0	0	0	0	0	0	0	0	0	0	0	0	0	0	0	0	0	0	0	0	0	0	0	0	0	0	0	0	0	0	0	0	0	0	0	0	0	0	0	0	0
TGTGCCAGCAGTGAAACCGGGACTCGGACCTACGAGCAGTACTTC	CASSETGTRTYEQYF	TRBV2*01(335.6),TRBV2*03(335.6),TRBV2*02(320.6)	TRBJ2-7*01(207.6)	CDR_1645	0	0	0	0	0	0	0	0	0	0	0	0	0	0	0	0	0	0	0	0	0	0	0	0	0	0	0	0	0	0	0	0	0	0	0	0	0	0	0	0	0	0	0	0	0
TGTGCCAGCAGCCACCTCGAGCAGTACTTC	CASSHLEQYF	TRBV28*01(268.2)	TRBJ2-7*01(202)	CDR_1646	0	0	0	0	0	0	0	0	0	0	0	0	0	0	0	0	0	0	0	23	0	0	0	0	0	0	0	0	0	0	0	0	0	0	0	0	0	0	0	0	0	0	0	0	0
TGTGCCAGCAGTCCCCCTCTGACAGTCCTATCCAACTATGGCTACACCTTC	CASSPPLTVLSNYGYTF	TRBV28*01(270.6)	TRBJ1-2*01(220.7)	CDR_1647	0	0	0	0	0	0	0	0	0	0	0	0	0	0	0	0	0	0	0	0	0	0	0	0	0	0	0	0	0	0	56	0	0	0	0	0	0	0	0	0	0	0	0	0	0
TGTGCCAGCAATTTAGGACATTGGAATTCACCCCTCCACTTT	CASNLGHWNSPLHF	TRBV2*01(315),TRBV2*02(315),TRBV2*03(315)	TRBJ1-6*02(225.1),TRBJ1-6*01(190.6)	CDR_1648	0	0	0	0	0	0	0	0	0	0	0	0	0	0	0	0	0	0	0	0	0	0	0	17	0	0	0	0	0	0	0	0	0	0	0	0	0	0	0	0	0	0	0	0	0
TGTGCCAGTAGACTGAACAGGGGGCAGGGAGGCTACGAGCAGTACTTC	CASRLNRGQGGYEQYF	TRBV6-1*01(231.4),TRBV6-6*03(203.4),TRBV6-6*04(196.4)	TRBJ2-7*01(215.5)	CDR_1649	0	0	0	0	0	0	0	0	0	0	0	0	0	0	0	0	0	0	0	0	0	152	34	0	0	0	0	0	0	0	0	0	0	0	0	0	0	0	0	0	0	0	0	0	0
TGTGCCAGCAGCTTAACCTTGAACACTGAAGCTTTCTTT	CASSLTLNTEAFF	TRBV7-9*01(378.5),TRBV7-9*02(378.5),TRBV7-9*03(378.5),TRBV7-9*04(363.5),TRBV7-9*05(339.5)	TRBJ1-1*01(239.3)	CDR_1650	0	0	0	0	0	0	0	0	0	0	0	0	0	0	0	0	0	0	0	0	0	0	0	0	0	0	0	0	0	0	0	0	0	0	0	0	21	0	0	0	0	0	0	0	0
TGCAGTGCTGGGAACAGCGGGCCCCGGAGCGAGCAGTACTTC	CSAGNSGPRSEQYF	TRBV20-1*01(402.7),TRBV20-1*02(402.7),TRBV20-1*03(402.7),TRBV20-1*06(402.7),TRBV20-1*07(402.7)	TRBJ2-7*01(193.8)	CDR_1651	0	0	0	0	0	0	0	0	0	0	0	0	0	0	703	0	0	0	0	0	0	0	0	0	0	0	0	0	0	0	0	0	0	0	0	0	0	0	0	0	0	0	0	0	0
TGCAGCGTCGGACAGGGGACCGACGAGCAGTACTTC	CSVGQGTDEQYF	TRBV29-1*01(282.9),TRBV29-1*02(268.9)	TRBJ2-7*01(211)	CDR_1652	0	0	0	0	0	0	0	0	0	0	0	0	0	0	0	0	0	0	0	0	0	0	0	0	0	0	0	0	0	0	0	0	0	0	0	0	21	0	0	0	0	0	0	0	0
TGTGCCAGCAGTTTATTCTTATCCGGGGAGCTGTTTTTT	CASSLFLSGELFF	TRBV27*01(290.4)	TRBJ2-2*01(221.8)	CDR_1653	0	0	0	0	0	0	0	0	0	0	0	0	0	0	0	0	0	0	0	0	0	0	0	0	0	0	0	0	0	0	0	0	0	0	0	0	0	0	0	0	0	0	0	0	0
TGTGCCTGGAGTGCCGAGGGACAGCACTATGGCTACACCTTC	CAWSAEGQHYGYTF	TRBV30*02(594.7),TRBV30*01(580.7),TRBV30*05(567.7)	TRBJ1-2*01(223.9)	CDR_1654	0	0	0	0	0	0	0	0	0	0	0	0	0	0	0	0	0	0	0	0	0	0	0	0	0	0	0	0	0	0	0	0	0	0	0	0	0	0	0	0	0	0	0	0	0
TGTGCCAGCAGCTTAAACCTCGGGACAGATACGCAGTATTTT	CASSLNLGTDTQYF	TRBV11-3*01(448.8),TRBV11-1*01(434.8),TRBV11-3*02(433.8),TRBV11-2*01(412)	TRBJ2-3*01(203.7)	CDR_1655	0	0	0	0	0	0	0	0	0	0	0	0	0	0	0	0	0	0	0	0	0	0	0	0	0	0	0	0	0	0	49	0	0	0	0	0	0	0	0	0	0	0	0	0	0
TGTGCCATAGGACAGGGTTATAGCAATCAGCCCCAGCATTTT	CAIGQGYSNQPQHF	TRBV24-1*01(280)	TRBJ1-5*01(255.4)	CDR_1656	0	0	0	0	0	0	0	0	0	0	0	0	0	0	0	0	0	0	0	0	11	0	0	0	0	0	0	0	0	0	0	0	0	0	0	0	0	0	0	0	0	0	0	0	0
TGTGCCAGCAGCGATACACTAGCGGGAGTGACCCACGAGCAGTACTTC	CASSDTLAGVTHEQYF	TRBV28*01(265.2)	TRBJ2-7*01(204.2)	CDR_1657	0	0	0	0	0	0	0	0	0	0	0	0	0	0	0	0	0	0	0	0	0	0	0	0	0	0	0	0	0	0	0	0	0	0	203	0	0	0	0	0	0	0	0	0	0
TGTGCCAGCAGAGGGCAGGGAAATGGCAATCAGCCCCAGCATTTT	CASRGQGNGNQPQHF	TRBV6-1*01(250.1),TRBV6-6*03(224.4)	TRBJ1-5*01(237.8)	CDR_1658	0	0	0	0	0	0	0	0	0	0	0	0	0	0	0	0	0	0	0	0	0	0	0	0	0	0	0	0	0	0	0	0	0	0	0	0	0	0	0	0	0	0	0	168	0
TGTGCCAGCAGATACTGGGACACTTCCAGGGAACTATACGAGCAGTACTTC	CASRYWDTSRELYEQYF	TRBV11-2*03(428.7),TRBV11-2*01(414.7),TRBV11-2*02(394.8),TRBV11-3*01(345.8)	TRBJ2-7*01(206.4)	CDR_1659	0	0	0	0	0	0	0	0	0	0	0	0	0	0	0	0	0	0	0	0	0	0	68	0	0	0	0	0	0	0	0	0	0	0	0	0	0	0	0	0	0	0	0	0	0
TGTGCCAGCAGCTTAGGCAATAGCAATCAGCCCCAGCATTTT	CASSLGNSNQPQHF	TRBV7-9*01(381.5),TRBV7-9*02(381.5),TRBV7-9*03(381.5),TRBV7-9*04(361.5),TRBV7-9*05(337.5)	TRBJ1-5*01(256)	CDR_1660	0	0	0	0	0	0	0	0	0	0	0	0	0	0	0	0	0	0	0	0	0	0	0	0	0	0	0	1642	136	13	0	0	0	0	0	0	0	0	0	0	0	0	0	0	0
TGTGCCAGCAGTTACTCGAGTGGGACAGGGGGCCTTGGCAATCAGCCCCAGCATTTT	CASSYSSGTGGLGNQPQHF	TRBV6-3*01(299.9),TRBV6-2*01(294.9)	TRBJ1-5*01(239.2)	CDR_1661	0	0	0	0	0	0	0	0	0	0	0	0	0	0	0	0	0	0	0	0	0	0	0	0	0	0	0	0	0	0	0	0	0	0	0	0	0	0	0	0	0	0	0	0	0
TGTGCTACGAACCCAACAGGGCCCACCGGGGAGCTGTTTTTT	CATNPTGPTGELFF	TRBV19*01(293),TRBV19*02(293),TRBV19*03(293)	TRBJ2-2*01(230.9)	CDR_1662	0	0	0	0	0	0	0	0	0	0	0	0	0	0	0	1845	2151	8351	0	0	0	0	0	0	0	0	0	0	0	0	0	0	0	0	0	0	0	0	0	0	0	0	0	0	0
TGTGCCAGCGGGGACGGATCCTACGAGCAGTACTTC	CASGDGSYEQYF	TRBV7-9*01(346.8),TRBV7-9*02(346.8),TRBV7-9*03(346.8),TRBV7-9*04(346.8),TRBV7-9*05(329.4)	TRBJ2-7*01(219.4)	CDR_1663	0	0	0	0	0	0	0	0	0	0	0	0	0	0	0	0	0	0	0	0	0	97	0	0	0	0	0	0	0	0	0	0	0	0	0	0	0	0	0	0	0	0	0	0	0
TGTGCCAGCAGTGATGCCTTAATAGGTGGAACTGAAGCTTTCTTT	CASSDALIGGTEAFF	TRBV25-1*01(203.9)	TRBJ1-1*01(207.6)	CDR_1664	0	0	0	0	0	0	0	0	0	0	0	0	0	0	0	0	0	0	0	0	0	0	0	0	0	0	0	0	0	0	0	0	0	0	0	0	0	0	0	0	0	0	0	0	0
TGCAGTGCTACAGGGGATACTGAAGCTTTCTTT	CSATGDTEAFF	TRBV20-1*01(409.7),TRBV20-1*02(408.7),TRBV20-1*03(408.7),TRBV20-1*06(408.7),TRBV20-1*07(408.7)	TRBJ1-1*01(211.3)	CDR_1665	0	0	0	0	0	0	0	0	0	0	0	0	0	0	0	0	0	0	0	0	0	0	0	0	0	0	0	0	0	0	0	0	0	0	0	0	0	0	0	0	0	0	0	0	0
TGTGCCTGGAGTGTAGCCAGGGCAGATGGCTACACCTTC	CAWSVARADGYTF	TRBV30*01(614),TRBV30*02(600),TRBV30*05(584)	TRBJ1-2*01(207.9)	CDR_1666	0	0	0	0	0	0	0	0	0	0	0	0	0	0	0	0	0	0	10	20	0	0	0	0	0	0	0	0	0	0	0	0	0	0	0	0	0	0	0	0	0	0	0	0	0
TGTGCCAGCAGTTTCCGCGGACAGGGCACCGGGGAGCTGTTTTTT	CASSFRGQGTGELFF	TRBV27*01(279.8)	TRBJ2-2*01(231.5)	CDR_1667	0	0	0	0	0	0	0	0	0	0	0	0	0	0	0	0	0	0	0	0	0	0	0	16	0	0	0	0	0	0	0	0	0	0	0	0	0	0	0	0	0	0	0	0	0
TGTGCCAGCTCCGGGACAGGGGGCATGGATGAGCAGTTCTTC	CASSGTGGMDEQFF	TRBV7-8*01(325.2),TRBV7-8*03(325.2),TRBV7-2*01(278.7)	TRBJ2-1*01(166.9)	CDR_1668	0	0	0	0	0	0	0	0	0	0	0	0	0	0	0	0	0	0	0	0	0	0	0	0	0	0	0	0	0	0	0	0	0	0	0	0	0	0	0	0	0	0	0	0	0
TGCGCCAGCAGCCAAGGTCAGGGGAATTCACCCCTCCACTTT	CASSQGQGNSPLHF	TRBV4-1*01(514.2)	TRBJ1-6*01(227),TRBJ1-6*02(206.3)	CDR_1669	0	0	0	0	0	0	0	0	0	0	0	0	0	0	0	0	0	0	0	0	0	0	0	0	0	0	0	0	0	0	0	0	0	0	0	0	0	0	0	0	0	0	0	0	0
TGTGCCAGTAGTACCACCTCACCCGCTGGAGAGCAGTACTTC	CASSTTSPAGEQYF	TRBV19*01(333.2),TRBV19*02(333.2),TRBV19*03(326.2)	TRBJ2-7*01(192)	CDR_1670	0	0	0	0	0	0	0	0	0	0	0	0	0	0	0	0	0	0	0	0	0	0	0	0	0	0	0	0	0	0	90	0	697	0	0	0	0	0	0	0	0	0	0	0	0
TGTGCCAGCAGCCCGACAGGTACCTATGGCTACACCTTC	CASSPTGTYGYTF	TRBV6-1*01(249),TRBV6-6*04(217.2),TRBV6-6*03(199.5)	TRBJ1-2*01(222)	CDR_1671	0	0	0	0	0	0	0	0	0	0	0	0	0	0	0	0	0	0	0	0	0	0	0	0	0	0	0	3141	373	13	0	0	0	0	0	0	0	0	0	0	0	0	0	0	0
TGTGCCAGCAGTTTACGCGGTACTCCACTCTGGGCCAACGTCCTGACTTTC	CASSLRGTPLWANVLTF	TRBV28*01(287.9)	TRBJ2-6*01(242)	CDR_1672	0	0	0	0	0	0	0	0	0	0	0	0	0	0	0	0	0	0	28	89	111	0	0	0	0	0	0	0	0	0	0	0	0	0	0	0	0	0	0	0	0	0	0	0	0
TGCGCCAGCAGCTTGAACATAAACTACGAGCAGTACTTC	CASSLNINYEQYF	TRBV5-1*01(428.9),TRBV5-1*02(401.9)	TRBJ2-7*01(218.2)	CDR_1673	0	0	0	0	0	0	0	0	0	0	0	0	0	0	0	0	0	0	0	0	0	0	0	0	0	0	0	0	0	0	0	0	0	28	0	0	0	0	0	0	0	0	0	0	0
TGTGCCAGTAGTATAGAGGTTGGGGGCGACCAAGAGACCCAGTACTTC	CASSIEVGGDQETQYF	TRBV19*01(352.5),TRBV19*02(352.5),TRBV19*03(322.5)	TRBJ2-5*01(237.4)	CDR_1674	0	0	38	0	0	0	0	0	0	0	0	0	0	0	0	0	0	0	0	0	0	0	0	0	0	0	0	0	0	0	0	0	0	0	0	0	0	0	0	0	0	0	0	0	0
TGCGCCAGCAGCTGGGATGGACAGGGGGTTGGTGGCTACACCTTC	CASSWDGQGVGGYTF	TRBV5-1*01(418.2),TRBV5-1*02(410.2)	TRBJ1-2*01(203.7)	CDR_1675	0	0	0	0	0	0	0	0	0	0	0	0	0	0	0	0	0	0	0	0	0	0	0	0	0	0	0	0	0	0	0	0	0	0	0	0	33	0	0	11	0	0	0	0	0
TGTGCCTGGAGTCCCCGGGACAGGGTCAACACCATATATTTT	CAWSPRDRVNTIYF	TRBV30*05(593.4),TRBV30*01(590.4),TRBV30*02(576.4)	TRBJ1-3*01(214)	CDR_1676	0	0	0	0	0	0	0	0	0	0	0	0	0	0	0	0	0	0	0	0	0	0	0	0	0	0	0	0	0	0	0	0	0	0	0	0	0	0	0	0	316	0	0	0	0
TGCAGTGCGAGCCACCTGGGGAACACTGAAGCTTTCTTT	CSASHLGNTEAFF	TRBV20-1*02(404.3),TRBV20-1*03(404.3),TRBV20-1*06(404.3),TRBV20-1*01(399.3),TRBV20-1*07(399.3)	TRBJ1-1*01(214.2)	CDR_1677	0	0	0	0	0	0	0	0	0	0	0	0	0	0	0	0	0	0	0	0	0	0	0	0	0	0	0	0	0	0	0	0	0	0	0	0	0	0	0	0	0	0	0	0	0
TGTGCCAGCAGCTCGGTGGGGGGAGACTACGAGCAGTACTTC	CASSSVGGDYEQYF	TRBV7-6*01(336.7),TRBV7-6*02(330.4),TRBV7-7*01(273.9)	TRBJ2-7*01(211.5)	CDR_1678	0	0	0	0	0	0	0	0	0	0	0	0	0	0	0	243	2725	1063	0	0	0	0	0	0	0	0	0	0	0	0	0	0	0	0	0	0	0	0	0	0	0	0	0	0	0
TGTGCCAGCAGTTTGGTAGAAACTGAAGCTTTCTTT	CASSLVETEAFF	TRBV28*01(281.4)	TRBJ1-1*01(193.5)	CDR_1679	0	0	0	0	0	0	0	0	0	0	0	0	0	0	0	0	0	0	0	0	0	0	0	0	0	0	0	0	0	0	0	0	0	0	0	0	0	0	0	0	0	0	0	0	0
TGTGCCAGCAGCTTGGGTACGGGAGTGGGCTACACCTTC	CASSLGTGVGYTF	TRBV7-9*01(367.6),TRBV7-9*02(367.6),TRBV7-9*03(367.6),TRBV7-9*04(357.7),TRBV7-9*05(334.2)	TRBJ1-2*01(191.6)	CDR_1680	0	0	0	0	0	0	0	0	0	0	0	0	0	0	0	0	0	0	0	0	0	0	0	0	0	0	0	0	0	0	0	0	0	0	593	81	0	0	0	0	0	0	0	0	0
TGTGCCAGCAGTCCTCAGACAGGAGGGGGCTACGAGCAGTACTTC	CASSPQTGGGYEQYF	TRBV12-3*01(249.5),TRBV12-4*01(249.5),TRBV12-4*02(238.6)	TRBJ2-7*01(211.4)	CDR_1681	0	0	0	0	0	0	0	0	0	0	0	0	0	0	0	0	0	0	0	0	0	0	0	0	0	0	0	0	0	0	0	0	0	0	0	0	0	0	0	0	0	0	0	0	0
TGCAGTGCTAGAGGCTCGACAGGGAGCACCGGGGAGCTGTTTTTT	CSARGSTGSTGELFF	TRBV20-1*01(425),TRBV20-1*05(420),TRBV20-1*07(420),TRBV20-1*02(415),TRBV20-1*06(415)	TRBJ2-2*01(232)	CDR_1682	0	0	0	0	0	0	0	0	0	0	0	0	0	0	0	0	0	0	0	0	0	0	0	0	0	0	0	0	0	0	0	0	0	0	0	0	43	0	0	14	0	0	0	0	0
TGCAGCGTTCGTGCAGGGGGCAGCGAGCAGTACTTC	CSVRAGGSEQYF	TRBV29-1*01(288),TRBV29-1*02(274.2)	TRBJ2-7*01(200.6)	CDR_1683	0	0	0	0	0	0	0	0	0	0	0	0	0	0	0	0	0	0	0	0	0	0	0	0	0	0	0	0	0	0	0	0	0	0	0	0	0	189	0	0	0	0	0	0	0
TGTGCCTGGAGTTTGGGGGCCTCCTACGAGCAGTACTTC	CAWSLGASYEQYF	TRBV30*01(593.5),TRBV30*02(579.5),TRBV30*05(578.5)	TRBJ2-7*01(222.5)	CDR_1684	0	0	0	0	0	0	0	0	0	0	0	0	0	0	0	0	0	0	0	0	0	0	0	0	0	0	0	0	0	0	78	0	0	0	0	0	0	0	0	0	0	0	0	0	0
TGTGCCATTGGGACAGGGGACAGCAATCAGCCCCAGCATTTT	CAIGTGDSNQPQHF	TRBV10-3*01(253.6),TRBV10-3*02(253.6),TRBV10-3*03(214),TRBV10-3*04(214)	TRBJ1-5*01(243.8)	CDR_1685	0	0	0	0	0	0	0	0	0	0	0	0	0	0	0	0	0	0	0	0	0	0	0	0	0	0	0	0	0	0	48	166	0	0	0	0	0	0	0	0	0	0	0	0	0
TGCAGCGTTGCCTACAGGGGGCCACAGTCTAACTATGGCTACACCTTC	CSVAYRGPQSNYGYTF	TRBV29-1*01(293.1),TRBV29-1*02(279.4)	TRBJ1-2*01(236.2)	CDR_1686	0	0	0	0	0	0	0	0	0	0	0	0	0	0	0	0	0	0	0	0	0	0	0	0	0	0	0	0	0	0	0	0	0	0	239	0	0	0	0	0	0	0	0	0	0
TGTGCCAGCAGACTTCAGGGGGAGTCCTACGAGCAGTACTTC	CASRLQGESYEQYF	TRBV2*02(321.5),TRBV2*01(318.5),TRBV2*03(318.5)	TRBJ2-7*01(234.7)	CDR_1687	0	0	0	0	0	0	0	0	0	0	0	0	0	0	0	0	0	0	0	0	0	0	0	0	0	0	0	0	0	0	0	0	0	0	0	0	23	0	0	0	0	0	0	0	0
TGTGCCACCAGCAGAGATCTGCAAAATAGCAATCAGCCCCAGCATTTT	CATSRDLQNSNQPQHF	TRBV15*01(320.2),TRBV15*02(294.2)	TRBJ1-5*01(253.9)	CDR_1688	0	0	0	0	0	0	0	0	0	0	0	0	0	0	0	0	0	0	0	0	0	0	0	0	0	0	0	0	0	0	0	0	0	0	0	0	32	0	0	0	0	0	0	0	0
TGTGCCAGCAGTCAGAATGCCCCCGCAGGGAACTATGGCTACACCTTC	CASSQNAPAGNYGYTF	TRBV6-3*01(254.8)	TRBJ1-2*01(226)	CDR_1689	0	0	0	0	0	0	0	0	0	0	0	0	0	0	0	210	0	0	0	0	0	0	0	0	0	0	0	0	0	0	0	0	0	0	0	0	0	0	0	0	0	0	0	0	0
TGTGCCAGCAGGCCCTACAGGGGCGGACTAACCGAGCAGTACTTC	CASRPYRGGLTEQYF	TRBV12-3*01(254.1),TRBV12-4*01(254.1),TRBV12-4*02(242)	TRBJ2-7*01(189.8)	CDR_1690	0	1147	0	0	0	116	0	0	0	0	0	0	0	0	0	0	0	0	0	0	0	0	0	0	0	0	0	0	0	0	0	0	0	0	0	0	0	0	0	0	0	0	0	0	0
TGTGCCACCAGCAGAGATTTGGCGGTACAAGAGACCCAGTACTTC	CATSRDLAVQETQYF	TRBV15*01(307.6),TRBV15*02(291.6)	TRBJ2-5*01(238)	CDR_1691	0	0	0	0	0	0	0	0	0	0	0	0	0	0	0	0	0	0	10	0	0	0	0	0	0	0	0	0	0	0	0	0	0	0	0	0	0	0	0	0	0	0	0	0	0
TGTGCCAGCAGTTTTATGGGACAGGGATCCTACGAGCAGTACTTC	CASSFMGQGSYEQYF	TRBV28*01(283.2)	TRBJ2-7*01(221.5)	CDR_1692	0	0	0	0	0	0	0	0	0	0	0	0	0	0	0	0	0	0	0	0	0	0	0	0	0	0	0	0	0	0	0	0	0	0	0	0	0	207	0	0	0	0	0	0	0
TGTGCCAGCAGCAGTAGAGAGACAGGGAGCTACTACGAGCAGTACTTC	CASSSRETGSYYEQYF	TRBV11-3*01(432.9),TRBV11-3*02(432.9),TRBV11-1*01(419.1),TRBV11-2*01(402.4)	TRBJ2-7*01(232.5)	CDR_1693	0	0	0	0	0	0	0	0	0	0	0	0	0	0	0	0	0	0	0	0	0	0	0	0	0	0	0	0	0	0	0	0	0	0	0	0	0	0	0	0	0	0	0	153	731
TGTGCCAGCAGTCGGGACGGCTACGAGCAGTACTTC	CASSRDGYEQYF	TRBV12-3*01(247.2),TRBV12-4*01(247.2),TRBV12-4*02(236.7)	TRBJ2-7*01(209.3)	CDR_1694	0	0	0	0	0	0	0	0	0	0	0	0	0	0	0	0	0	0	0	0	0	0	0	0	0	0	0	0	0	0	0	0	0	0	227	93	0	0	0	0	0	0	0	0	0
TGCAGTGCTGCCCCCTTTGGAAGCGCCGGGTCACCCCTCCACTTT	CSAAPFGSAGSPLHF	TRBV20-1*01(402.7),TRBV20-1*02(402.7),TRBV20-1*03(402.7),TRBV20-1*06(402.7),TRBV20-1*07(402.7)	TRBJ1-6*01(206.4),TRBJ1-6*02(169.4)	CDR_1695	457	0	0	0	0	0	0	0	0	0	0	0	0	0	0	0	0	0	0	0	0	0	0	0	0	0	0	0	0	0	0	0	0	0	0	0	0	0	0	0	0	0	0	0	0
TGTGCCTGGAGTCCCGGGACAGGGGCCAACCAGCATTTT	CAWSPGTGANQHF	TRBV30*01(595.6),TRBV30*05(584.6),TRBV30*02(581.6)	TRBJ1-5*01(188.5)	CDR_1696	0	0	0	0	0	0	0	0	0	0	0	0	0	0	0	0	0	0	0	0	0	0	0	0	726	13515	2703	0	0	0	0	0	0	0	0	0	0	0	0	0	0	0	0	0	0
TGTGCCAGCAGTTTATCAGGGACACATCTTTTGGGCTACACCTTC	CASSLSGTHLLGYTF	TRBV28*01(289.2)	TRBJ1-2*01(199.2)	CDR_1697	0	0	0	0	0	0	0	0	0	0	0	0	0	0	0	0	0	0	0	0	0	0	0	17	0	0	0	0	0	0	0	0	0	0	0	0	0	0	0	0	0	0	0	0	0
TGTGCCAGCAGTTTCGCTCAGGGTCTCACCGGGGAGCTGTTTTTT	CASSFAQGLTGELFF	TRBV27*01(283.2)	TRBJ2-2*01(229.8)	CDR_1698	0	0	0	0	0	0	0	0	0	0	0	0	0	0	0	0	0	0	0	0	0	0	0	0	0	0	0	0	0	0	0	0	0	0	0	0	0	0	0	0	0	0	0	0	0
TGCAGTGCTAGAGATCGGGCGGTAAATCAGCCCCAGCATTTT	CSARDRAVNQPQHF	TRBV20-1*01(438.5),TRBV20-1*05(418.5),TRBV20-1*07(418.5),TRBV20-1*02(413.5),TRBV20-1*06(413.5)	TRBJ1-5*01(228.5)	CDR_1699	0	0	0	0	0	0	0	0	0	0	0	0	0	0	0	0	0	0	0	0	0	0	0	0	0	0	0	0	0	0	237	0	0	0	0	0	0	0	0	0	0	0	0	0	0
TGTGCCAGCAGTTTTCGTCAGGGATTGGGGAATTCACCCCTCCACTTT	CASSFRQGLGNSPLHF	TRBV27*01(283.6)	TRBJ1-6*01(220.5),TRBJ1-6*02(191.3)	CDR_1700	0	0	0	0	0	0	0	0	0	0	0	0	0	0	0	0	0	0	0	0	0	0	0	0	0	0	89	0	0	0	0	0	0	0	0	0	0	0	0	0	0	0	0	0	0
TGTGCCAGCAGCGTTACCCGAACAGGGGGTGTAAATGGCTACACCTTC	CASSVTRTGGVNGYTF	TRBV7-2*01(354.1),TRBV7-2*04(354.1),TRBV7-2*02(342.7),TRBV7-8*01(327.2)	TRBJ1-2*01(209.1)	CDR_1701	0	0	0	0	0	0	0	0	0	0	0	0	0	0	0	0	0	0	0	0	0	0	0	0	0	0	0	3801	539	31	0	0	0	0	0	0	0	0	0	0	0	0	0	0	0
TGTGCCAGCAGTTTAACGGGCAATCAGCCCCAGCATTTT	CASSLTGNQPQHF	TRBV28*01(284.7)	TRBJ1-5*01(239.9)	CDR_1702	0	0	0	0	0	0	0	0	0	0	0	0	0	0	0	0	0	0	0	0	0	0	0	0	0	0	0	0	0	0	0	0	0	0	0	0	0	0	0	0	0	0	0	0	0
TGTGCCAGCATAAGATCGAACTCTGGAAACACCATATATTTT	CASIRSNSGNTIYF	TRBV6-1*01(239.8),TRBV6-6*04(227.8),TRBV6-6*03(219.4)	TRBJ1-3*01(249)	CDR_1703	0	0	0	0	0	0	0	0	0	0	0	0	0	0	0	0	0	0	0	0	0	0	0	0	0	0	0	0	0	0	0	0	0	0	0	0	0	0	0	0	0	0	0	0	0
TGTGCCAGCAGTTACTTGGGGGCATCTGGAAACACCATATATTTT	CASSYLGASGNTIYF	TRBV6-6*01(245.9),TRBV6-6*02(245.9),TRBV6-1*01(240.5),TRBV6-5*01(197.3)	TRBJ1-3*01(243.9)	CDR_1704	0	0	0	213	0	0	0	0	0	0	0	0	0	0	0	0	0	0	0	0	0	0	0	0	0	0	0	0	0	0	0	0	0	0	0	0	0	0	0	0	0	0	0	0	0
TGTGCCAGCAGTGGTCGCTCTGGAAACACCATATATTTT	CASSGRSGNTIYF	TRBV6-1*01(261.4)	TRBJ1-3*01(254.6)	CDR_1705	0	0	0	0	0	0	0	0	0	0	0	0	0	0	0	0	0	0	0	0	0	83	40	0	0	0	0	0	0	0	0	0	0	0	0	0	0	0	0	0	0	0	0	0	0
TGTGCCAGCAGTTTTTTAGAGGGAGGGCCTTCGTTATCATACGAGCAGTACTTC	CASSFLEGGPSLSYEQYF	TRBV28*01(281.1)	TRBJ2-7*01(205.8)	CDR_1706	0	0	0	0	0	0	0	0	0	0	0	0	0	0	0	0	0	0	0	0	0	0	0	0	0	0	0	0	0	0	0	0	0	0	399	86	0	0	0	0	0	0	0	0	0
TGTGCCAGCAAGCTGACAGGGGCGGGCTATGGCTACACCTTC	CASKLTGAGYGYTF	TRBV27*01(257)	TRBJ1-2*01(212.1)	CDR_1707	0	0	0	0	0	0	0	0	0	0	0	0	0	0	0	0	0	0	0	0	0	92	0	0	0	0	0	0	0	0	0	0	0	0	0	0	0	0	0	0	0	0	0	0	0
TGCAGTGCTGAAGATCCGGGACAGGGCAATCAGCCCCAGCATTTT	CSAEDPGQGNQPQHF	TRBV20-1*01(411),TRBV20-1*05(405),TRBV20-1*07(405),TRBV20-1*02(404),TRBV20-1*06(404)	TRBJ1-5*01(240)	CDR_1708	0	0	0	0	0	0	0	0	0	0	0	0	0	0	0	0	0	0	0	0	0	0	0	0	0	0	0	0	0	0	0	0	0	0	0	0	0	0	0	0	0	0	0	0	0
TGTGCCATCAGTGAGTATGGGGGGAACACTGAAGCTTTCTTT	CAISEYGGNTEAFF	TRBV10-3*01(289.6),TRBV10-3*02(289.6)	TRBJ1-1*01(208.8)	CDR_1709	0	0	0	0	0	0	0	0	0	0	0	0	0	0	0	0	0	0	8	0	0	0	0	0	0	0	0	0	0	0	0	0	0	0	0	0	0	0	0	0	0	0	0	0	0
TGTGCCAGCAGCTTAAGCTTAGCGGATACGCAGTATTTT	CASSLSLADTQYF	TRBV7-6*01(338.2),TRBV7-6*02(323.8),TRBV7-7*01(299.4)	TRBJ2-3*01(175.5)	CDR_1710	0	0	0	0	0	0	0	0	0	0	0	0	0	0	0	0	0	0	0	0	0	0	0	0	0	0	0	0	0	0	0	0	0	0	0	0	26	0	0	0	0	0	0	0	0
TGTGCCAGCAGTGACGGGCCTCTCCCTAGCTATGGCTACACCTTC	CASSDGPLPSYGYTF	TRBV6-1*01(254.3),TRBV6-6*01(220.7),TRBV6-6*02(220.7)	TRBJ1-2*01(222.2)	CDR_1711	0	0	0	0	0	0	0	0	0	0	0	0	0	0	0	0	0	0	0	0	0	0	0	0	0	0	0	0	149	0	0	0	0	0	0	0	0	0	0	0	0	0	0	0	0
TGTGCCAGCAGTGAAACTAACAGGGGATCAACTGGAAACACCATATATTTT	CASSETNRGSTGNTIYF	TRBV6-1*01(257.2),TRBV6-6*04(217)	TRBJ1-3*01(240)	CDR_1712	0	0	0	0	0	0	0	0	0	0	0	0	0	0	0	0	0	0	0	0	0	101	41	0	0	0	0	0	0	0	0	0	0	0	0	0	0	0	0	0	0	0	0	0	0
TGTGCCAGCAGCTTAACGACGGGCTCAGGACAGCCCCAGCATTTT	CASSLTTGSGQPQHF	TRBV7-3*01(384.7),TRBV7-3*04(353.1)	TRBJ1-5*01(213.1)	CDR_1713	0	0	0	0	0	0	0	0	0	0	0	0	0	0	0	0	0	0	0	0	0	306	57	39	0	0	0	0	0	0	0	0	0	0	0	0	0	0	0	0	0	0	0	0	0
TGTGCCAGCAGATATGGACAGGGTGGGGATCAGCCCCAGCATTTT	CASRYGQGGDQPQHF	TRBV6-1*01(249.8),TRBV6-6*01(224.7),TRBV6-6*02(222.1)	TRBJ1-5*01(223.5)	CDR_1714	0	0	0	0	0	0	0	0	0	0	0	0	0	0	0	244	189	368	0	0	0	0	0	0	0	0	0	0	0	0	0	0	0	0	0	0	0	0	0	0	0	0	0	0	0
TGTGCCAGCAGCCAAGTAATGGGACCAGGTCAGCCCCAGCATTTT	CASSQVMGPGQPQHF	TRBV3-1*01(560.2)	TRBJ1-5*01(217.7)	CDR_1715	0	0	0	0	0	0	0	0	0	0	0	0	0	0	0	0	0	0	0	0	0	0	0	0	0	0	0	0	0	0	0	0	0	0	0	0	0	0	0	0	0	0	0	0	0
TGTGCCAGCAGCTACAATAGGGATTCACCCCTCCACTTT	CASSYNRDSPLHF	TRBV7-2*01(353.5),TRBV7-2*04(353.5),TRBV7-8*01(343),TRBV7-2*02(313.7)	TRBJ1-6*01(225),TRBJ1-6*02(211)	CDR_1716	0	0	0	0	0	0	0	0	0	0	0	0	0	0	0	0	0	0	0	0	11	0	0	0	0	0	0	0	0	0	0	0	0	0	0	0	0	0	0	0	0	0	0	0	0
TGCAGTGGGAAGCGGGGGGAGGACGAGCAGTACTTC	CSGKRGEDEQYF	TRBV20-1*01(394),TRBV20-1*02(394),TRBV20-1*03(394),TRBV20-1*06(394),TRBV20-1*07(394)	TRBJ2-7*01(202.8)	CDR_1717	0	0	0	0	0	0	0	0	0	0	0	0	0	0	0	0	0	0	0	0	0	0	0	0	0	0	0	0	0	0	0	0	0	0	0	0	0	0	0	0	0	0	0	0	0
TGTGCCAGCAGTGAGAGTTTCACTAGCGGGGCATTC	CASSESFTSGAF	TRBV6-1*01(273.6)	TRBJ2-1*01(151.2)	CDR_1718	0	0	0	0	0	0	0	0	0	0	285	0	0	0	0	0	0	0	0	0	0	0	0	0	0	0	0	0	0	0	0	0	0	0	0	0	0	0	0	0	0	0	0	0	0
TGTGCCAGCAGCTTAGGGAATAGCAATCAGCCCCAGCATTTT	CASSLGNSNQPQHF	TRBV7-9*01(378.7),TRBV7-9*02(378.7),TRBV7-9*03(378.7),TRBV7-9*04(359),TRBV7-9*05(335.2)	TRBJ1-5*01(254.8)	CDR_1719	0	0	0	0	0	0	0	0	0	0	0	0	0	0	0	0	0	0	0	0	0	0	0	0	0	0	0	732	90	0	0	0	0	0	0	0	0	0	0	0	0	0	0	0	0
TGCGCCAGCAGCTTCTCAGGGGACGCCAGAAACTATGGCTACACCTTC	CASSFSGDARNYGYTF	TRBV5-1*01(423.1),TRBV5-1*02(401.1)	TRBJ1-2*01(225.6)	CDR_1720	0	0	0	0	0	0	0	0	0	0	0	0	0	0	0	0	0	0	0	0	0	0	0	0	0	0	0	0	0	0	0	0	0	0	0	0	0	0	0	0	0	0	0	0	0
TGTGCCAGCAGTGAAGCGGGGCGATATAACTATGGCTACACCTTC	CASSEAGRYNYGYTF	TRBV6-1*01(279.8)	TRBJ1-2*01(229)	CDR_1721	0	0	0	0	0	0	0	0	0	0	0	0	0	0	0	0	0	0	0	0	0	0	0	0	0	0	0	0	0	0	0	0	0	0	0	0	0	0	0	0	0	0	0	0	0
TGTGCCACCAGCAGAGATAGTCGGTTTACTGAAGCTTTCTTT	CATSRDSRFTEAFF	TRBV15*01(309.8),TRBV15*02(293.8)	TRBJ1-1*01(207.2)	CDR_1722	0	0	0	0	0	0	0	0	0	0	0	0	0	0	0	0	0	0	0	0	0	0	0	0	0	0	0	0	0	0	0	0	0	0	0	0	0	0	0	0	0	0	0	0	0
TGCGCCAGCAGCTTGGGGGGGGGGTTGTACGAGCAGTACTTC	CASSLGGGLYEQYF	TRBV5-1*01(432),TRBV5-1*02(400)	TRBJ2-7*01(209.4)	CDR_1723	0	0	0	0	0	0	0	0	0	0	0	0	0	0	0	0	0	0	0	0	0	93	0	0	0	0	0	0	0	0	0	0	0	0	0	0	0	0	0	0	0	0	0	0	0
TGTGCCAGCAGTGTAGGGACACCTGGTACCTATGGCTACACCTTC	CASSVGTPGTYGYTF	TRBV2*01(331),TRBV2*03(330),TRBV2*02(325)	TRBJ1-2*01(218.7)	CDR_1724	0	0	0	0	0	0	0	0	0	0	0	0	0	0	0	0	0	0	0	0	0	0	0	0	0	0	0	0	0	0	0	0	0	0	0	0	0	0	0	0	0	0	0	0	0
TGTGCCAGCAGTGATCGGGACAGAGGTAGAAACACCATATATTTT	CASSDRDRGRNTIYF	TRBV6-1*01(262.4),TRBV6-6*04(231.5),TRBV6-6*03(213.7)	TRBJ1-3*01(222.8)	CDR_1725	0	0	0	0	0	0	0	0	0	0	0	0	0	0	0	0	0	0	0	0	0	0	0	0	0	1135	0	0	0	0	0	0	0	0	0	0	0	0	0	0	0	0	0	0	0
TGTGCCAGCAGCAAGACAGGGGCTGGAAACACCATATATTTT	CASSKTGAGNTIYF	TRBV11-1*01(432.1),TRBV11-3*01(418.1),TRBV11-3*02(418.1),TRBV11-2*01(354.7)	TRBJ1-3*01(240)	CDR_1726	0	0	0	0	0	0	0	0	0	0	0	0	0	0	0	0	0	0	0	0	0	0	44	0	0	0	0	0	0	0	0	0	0	0	0	0	0	0	0	0	0	0	0	0	0
TGCAGTGCTATCAACCCGGGACTTAGAGCCTACGAGCAGTACTTC	CSAINPGLRAYEQYF	TRBV20-1*02(408.4),TRBV20-1*03(408.4),TRBV20-1*06(408.4),TRBV20-1*01(407.4),TRBV20-1*07(407.4)	TRBJ2-7*01(215.2)	CDR_1727	0	0	0	0	0	0	0	0	0	0	0	0	0	0	0	0	0	0	0	0	0	0	0	0	0	0	0	0	0	0	0	0	0	0	0	0	0	224	280	0	0	0	0	0	0
TGCGCCAGCAGCTGGAGGACTAGCGTAGTGAGGGGTAACACCGGGGAGCTGTTTTTT	CASSWRTSVVRGNTGELFF	TRBV5-1*01(419),TRBV5-1*02(412)	TRBJ2-2*01(240.9)	CDR_1728	0	0	0	0	0	0	0	0	0	0	0	0	0	0	0	306	96	0	0	0	0	0	0	0	0	0	0	0	0	0	0	0	0	0	0	0	0	0	0	0	0	0	0	0	0
TGTGCCAGTAGTCCAGGACAGGGGGCGTACGAGCAGTACTTC	CASSPGQGAYEQYF	TRBV19*01(328.3),TRBV19*02(328.3),TRBV19*03(323.3)	TRBJ2-7*01(206.7)	CDR_1729	0	0	0	0	0	0	0	0	0	0	0	0	0	0	0	1736	0	0	0	0	0	0	0	0	0	0	0	0	0	0	0	0	0	0	0	0	0	0	0	0	0	0	0	0	0
TGTGCCAGCAGCCAAGAAGGGTATCGGAATGAGCAGTTCTTC	CASSQEGYRNEQFF	TRBV14*01(399.2),TRBV14*02(374.2)	TRBJ2-1*01(183.1)	CDR_1730	0	0	0	0	0	0	0	0	0	0	0	0	0	0	0	0	0	0	0	0	0	0	0	0	0	0	0	569	115	0	0	0	0	0	0	0	0	0	0	0	0	0	0	0	0
TGTGCCATCAGTGAGGGGTACGGCTACACCTTC	CAISEGYGYTF	TRBV10-3*01(283.9),TRBV10-3*02(283.9)	TRBJ1-2*01(196.6)	CDR_1731	0	0	0	106	0	0	0	0	0	0	0	0	0	0	0	0	0	0	0	0	0	0	0	0	0	0	0	0	0	0	0	0	0	0	0	0	0	0	0	0	0	0	0	0	0
TGTGCCAGCAGCCTACTAAACCCGGGACTAGCGGACCTCTCCTACGAGCAGTACTTC	CASSLLNPGLADLSYEQYF	TRBV28*01(262.9)	TRBJ2-7*01(224.7)	CDR_1732	0	0	0	0	0	0	0	0	0	0	0	0	0	0	0	0	0	0	0	0	0	0	0	0	0	0	0	0	0	0	0	0	0	0	0	0	0	0	0	0	0	0	0	0	0
TGTGCCTGCCTCGACGCAACTAATGAAAAACTGTTTTTT	CACLDATNEKLFF	TRBV30*01(572.3),TRBV30*05(572.3),TRBV30*02(558.3)	TRBJ1-4*01(248.5)	CDR_1733	0	0	0	0	0	0	0	0	0	0	0	0	0	0	0	0	0	0	0	0	0	0	0	0	0	0	0	0	0	0	0	0	0	0	0	0	0	0	0	0	0	0	0	0	0
TGTGCCAGCAGTTACTCAGGGGAAGATACGCAGTATTTT	CASSYSGEDTQYF	TRBV6-5*01(257.4),TRBV6-6*01(251.2),TRBV6-6*02(246.5)	TRBJ2-3*01(199.6)	CDR_1734	0	0	0	0	0	0	0	0	0	0	0	0	0	0	0	0	0	0	40	228	56	0	0	0	0	0	0	0	0	0	0	0	0	0	0	0	0	0	0	0	0	0	0	0	0
TGTGCCAGCAGTACACCGGGACAGGATACCCCCTCGCTTTTT	CASSTPGQDTPSLF	TRBV28*01(270.7)	TRBJ1-4*01(154.2)	CDR_1735	0	0	0	0	0	0	0	0	0	0	0	0	0	0	0	0	0	0	0	0	0	0	0	0	25	0	0	0	0	0	0	0	0	0	0	0	0	0	0	0	0	0	0	0	0
TGTGCCAGCAGCTTAGATTTCGGGGGGTTTTCACCCCTCCACTTT	CASSLDFGGFSPLHF	TRBV11-2*01(450.6),TRBV11-2*03(434.6),TRBV11-3*01(422.6),TRBV11-2*02(389.4)	TRBJ1-6*01(216.3),TRBJ1-6*02(196.5)	CDR_1736	0	0	0	0	0	0	0	0	0	0	0	0	0	0	0	0	0	0	0	0	0	0	35	0	0	0	0	0	0	0	0	0	0	0	0	0	0	0	0	0	0	0	0	0	0
TGCAGTGCTAGAGCTTGGAAGGCTCCCTACGAGCAGTACTTC	CSARAWKAPYEQYF	TRBV20-1*01(422.9),TRBV20-1*05(418.9),TRBV20-1*07(418.9),TRBV20-1*02(412.9),TRBV20-1*06(412.9)	TRBJ2-7*01(211)	CDR_1737	0	0	0	0	0	0	0	0	0	0	0	0	0	0	0	0	0	0	0	0	0	105	0	0	0	0	0	0	0	0	0	0	0	0	0	0	0	0	0	0	0	0	0	0	0
TGTGCCACCAGCAGAGTCCCCAGGGCCGGCTCTGGAAACACCATATATTTT	CATSRVPRAGSGNTIYF	TRBV15*01(298.2),TRBV15*02(292.2)	TRBJ1-3*01(255)	CDR_1738	0	0	0	0	0	0	0	0	0	0	0	0	0	0	0	0	0	0	0	0	0	0	0	0	0	0	0	0	0	0	0	0	0	0	0	0	0	0	0	0	0	0	0	0	0
TGTGCCAGCAGTGAAACCGGGGCAGGATACTACGAGCAGTACTTC	CASSETGAGYYEQYF	TRBV27*01(269)	TRBJ2-7*01(203.8)	CDR_1739	0	0	0	0	0	0	362	0	0	0	0	0	0	0	0	0	0	0	0	0	0	0	0	0	0	0	0	0	0	0	0	0	0	0	0	0	0	0	0	0	0	0	0	0	0
TGTGCCTGGAGTTTAACTGGCGGTTGGACCGGGGAGCTGTTTTTT	CAWSLTGGWTGELFF	TRBV30*01(603),TRBV30*02(589),TRBV30*05(584)	TRBJ2-2*01(223.3)	CDR_1740	0	0	0	0	0	0	0	0	0	0	0	0	0	0	0	0	0	0	0	0	0	0	0	0	0	0	0	0	0	0	49	0	0	0	0	0	0	0	0	0	0	0	0	0	0
TGTGCCAGCAGCTTATATTCTGAAATGGGAGCCCAGTACTTC	CASSLYSEMGAQYF	TRBV11-2*01(431.8),TRBV11-2*03(429.8),TRBV11-2*02(396.8)	TRBJ2-5*01(196.8)	CDR_1741	0	0	0	0	0	0	0	0	0	0	0	0	0	0	0	0	0	0	9	37	12	0	0	0	0	0	0	0	0	0	0	0	0	0	0	0	0	0	0	0	0	0	0	0	0
[truncated: 1,590 more rows]
[truncated: 12 more columns]
