# Supplementary material for: Local mutational diversity drives intratumoral immune heterogeneity in non-small cell lung cancer
Source: Nat Commun. 2018 Dec 18;9:5361. doi: 10.1038/s41467-018-07767-w (PMC6299138; doi:10.1038/s41467-018-07767-w)
Supplement: Supplementary file 7 — Supplementary Data 6 [file 41467_2018_7767_MOESM7_ESM.xlsx]

## Sheet: Supplementary Table S6 - TCR de
Supplementary Figure 6. Frequencies and VJ segment usage for all detected TCR clones
nSeqCDR3	P002.T1	P002.T2	P002.T3	P002.T4	P002.T5	P002.T6	P004.T1	P004.T2	P004.T3	P004.T4	P004.T5	P004.T6	P005.T1	P005.T2	P005.T3	P007.T1	P007.T4	P007.T5	P008.T1	P008.T2	P008.T3	P009.T1	P009.T2	P009.T3	P012.T1	P012.T2	P012.T3	P013.T1	P013.T2	P013.T3	P015.T1	P015.T2	P015.T3	P016.T3	P016.T4	P016.T5	P019.T2	P019.T3	P019.T4	P019.T5	P021.T1	P021.T2	P021.T3	P022.T1	P022.T2	P022.T3	P022.T4	P022.T5	P022.T6
CDR_0	6.66e-05				8.78e-05
CDR_1																									0.000437233	9.27e-06
CDR_2										2.99e-05
CDR_3																																													0.000153186
CDR_4							5.76e-05
CDR_5																																	3.94e-05
CDR_6																																														3.82e-05		4.57e-05	8.97e-06
CDR_7																																															3.4e-05
CDR_8																																													7.92e-06
CDR_9																																													7.92e-06	2.86e-05
CDR_10		0.000157016		0.000603463	0.00027947
CDR_11														0.000204652
CDR_12																																										2.4e-05	0.00017131
CDR_13																							0.000639194
CDR_14																																										1.03e-05
CDR_15																																										4.11e-05
CDR_16																																2.82e-05
CDR_17																																5.64e-05	7.88e-05
CDR_18																																										9.6e-05
CDR_19								2.56e-05
CDR_20																																							5.04e-05
CDR_21							1.23e-05	2.05e-05	1.78e-05	1.66e-05		1.78e-05
CDR_22																																												0.000231425		5.73e-05	0.000271653	0.000188342	0.000134549
CDR_23																																												0.000408397	0.000258832	9.07e-05		0.000176928
CDR_24																																										8.06e-05
CDR_25								4.09e-05
CDR_26	6.66e-05
CDR_27		6.34e-05
CDR_28										2.32e-05
CDR_29											1.87e-05	9.5e-05
CDR_30										1.66e-05
CDR_31																																														3.82e-05
CDR_32																						0.00043264
CDR_33																																														3.82e-05
CDR_34																																2.82e-05
CDR_35																																													2.38e-05
CDR_36									9.5e-05	3.32e-05
CDR_37				2.46e-05
CDR_38																												6.41e-05	0.000135426
CDR_39								6.14e-05
CDR_40														1.59e-05
CDR_41														0.000170543
CDR_42																								0.000515774
CDR_43																																													5.28e-06	4.77e-05
CDR_44										1.99e-05
CDR_45																	3.98e-05
CDR_46											0.000172762
CDR_47													3.41e-05	6.59e-05	0.000139132
CDR_48													1.7e-05
CDR_49													7.39e-05
CDR_50											7e-05
CDR_51	0.000258156
CDR_52																																													7.92e-06
CDR_53							6.58e-05
CDR_54							6.58e-05
CDR_55																																										0.000111438
CDR_56															5.1e-05
CDR_57																																													7.92e-06	8.59e-05
CDR_58																																												2.72e-05
CDR_59								0.000107423		0.000152664
CDR_60													0.000233005	8.64e-05
CDR_61													3.98e-05
CDR_62														4.09e-05
CDR_63								3.58e-05	1.78e-05			1.19e-05
CDR_64								9.21e-05
CDR_65							4.11e-05	1.02e-05			6.54e-05	0.000118786
CDR_66														0.000191009
CDR_67																																																	6.58e-05
CDR_68																																	0.000177281
CDR_69														0.000129613
CDR_70																												3.21e-05
CDR_71																		1.59e-05
CDR_72																																							0.00011968
CDR_73																																													2.91e-05
CDR_74													0.000125027
CDR_75							8.23e-05	6.65e-05	4.75e-05	1.33e-05	3.27e-05	6.53e-05
CDR_76																																										3.6e-05
CDR_77							2.47e-05
CDR_78							6.17e-05		1.78e-05		5.6e-05
CDR_79																																1.88e-05	2.95e-05
CDR_80																																										2.57e-05
CDR_81													1.7e-05	6.82e-06	0.000296815
CDR_82																																									0.000968672		0.000191076
CDR_83	0.000791124	0.000486146	0.00100349	0.00022168	0.000271485	0.000431841
CDR_84																							0.000338397
CDR_85											2.33e-05
CDR_86							6.58e-05		0.000344514	8.3e-05	0.000102723
CDR_87																																										0.000128582
CDR_88																																											1.32e-05
CDR_89
CDR_90								2.05e-05	8.91e-05		0.000135408
CDR_91										4.65e-05
CDR_92														3.18e-05
CDR_93																																									0.00029538
CDR_94																																										3.43e-06
CDR_95																					0.00070028
CDR_96																											0.000199629
CDR_97													7.96e-05	1.14e-05
CDR_98										6.64e-06
CDR_99								5.63e-05
CDR_100																																											6.59e-05
CDR_101									0.000118798	6.97e-05
CDR_102							0.000143968	2.05e-05	3.56e-05	4.98e-05	0.000149415	0.000190058
CDR_103				7.39e-05
CDR_104								5.12e-05
CDR_105							0.000135742				4.67e-05
CDR_106																								0.000429812
CDR_107															8.81e-05
CDR_108		8.15e-05
CDR_109										4.98e-05
CDR_110												9.5e-05
CDR_111								7.16e-05
CDR_112																				0.000319872
CDR_113																																										7.03e-05
CDR_114														9.1e-06
CDR_115									1.19e-05
CDR_116																																										2.74e-05
CDR_117																																				0.000179836
CDR_118	3.33e-05					0.000575788
CDR_119	5.55e-06
CDR_120																																										0.000125153
CDR_121																																																1.14e-05
CDR_122			0.000260165
CDR_123																1.33e-05
CDR_124													0.000323934	0.000461604
CDR_125																												4.81e-05
CDR_126																															5.62e-05
CDR_127																																										8.92e-05
CDR_128
CDR_129							0.000518286	0.00132489	0.00134242	0.00090271	0.00124668	0.000813684
CDR_130																																																0.000216879
CDR_131																																						0.000107729
CDR_132																						0.000154514
CDR_133																											7.13e-05
CDR_134	0.000371967
CDR_135							8.23e-06
CDR_136									4.75e-05
CDR_137																																			1.29e-05
CDR_138								4.09e-05		1.99e-05
CDR_139																																5.64e-05
CDR_140														0.000113696
CDR_141
CDR_142	0.000294243
CDR_143													0.000107978
CDR_144	0.000810555		0.000631829	0.000541885	0.000742592
CDR_145														6.82e-06
CDR_146																																																	6.88e-05
CDR_147										3.65e-05
CDR_148																								0.000171925
CDR_149																																										0.000168014
CDR_150																																	7.88e-05
CDR_151
CDR_152														2.05e-05
CDR_153																							0.000112799
CDR_154							6.99e-05	5.63e-05
CDR_155								2.05e-05
CDR_156																																												5.45e-05					1.49e-05
CDR_157							3.29e-05
CDR_158											8.87e-05
CDR_159									5.94e-05
CDR_160													1.14e-05
CDR_161							4.94e-05
CDR_162																																											0.000375563
CDR_163																																	3.94e-05
CDR_164																																										0.000166299
CDR_165																					0.00052521
CDR_166																																													1.58e-05	4.3e-05	0.000124508
CDR_167																												6.95e-05
CDR_168									2.97e-05
CDR_169							8.23e-06
CDR_170																																																9.7e-05
CDR_171																																															3.4e-05
CDR_172			7.43e-05
CDR_173								3.58e-05
CDR_174							7.4e-05	6.14e-05	7.72e-05	1.33e-05	1.87e-05
CDR_175																							0.000300797
CDR_176	0.00140182	0.00134068	0.00245298		0.000614834	0.00112279
CDR_177										2.32e-05
CDR_178																																7.52e-05
CDR_179
CDR_180																																	7.88e-05
CDR_181																																																1.14e-05
CDR_182																													0.000253923
CDR_183													0.00018754	9.32e-05
CDR_184										9.96e-06
CDR_185																																										1.71e-05
CDR_186																																												0.000108906				4e-05
CDR_187																																												2.72e-05
CDR_188									2.38e-05
CDR_189																												0.00017641
CDR_190										3.32e-05
CDR_191									3.56e-05
CDR_192														4.55e-06
CDR_193														2.96e-05
CDR_194																																	7.88e-05
CDR_195
CDR_196																												0.000772461	0.000677128	0.000638298
CDR_197																																															0.000509349
CDR_198											2.33e-05
CDR_199								2.56e-05
CDR_200
CDR_201																																1.88e-05
CDR_202																																							2.52e-05
CDR_203							2.88e-05
CDR_204																																														6.21e-05
CDR_205														3.41e-05
CDR_206																									0.00461523	0.00778441	0.00356481
CDR_207														3.41e-05
CDR_208	2.5e-05		0.000260165
CDR_209									3.56e-05
CDR_210										1.99e-05
CDR_211																																	2.95e-05
CDR_212									7.13e-05
CDR_213										9.96e-06
CDR_214													6.82e-05
CDR_215														5.23e-05
CDR_216										6.64e-06
CDR_217							0.000106948	0.000271116		5.64e-05	0.000350192	0.000148483
CDR_218																								0.000515774
CDR_219																					0.00035014
CDR_220									5.35e-05
CDR_221																																3.76e-05
CDR_222							1.23e-05	2.56e-05
CDR_223													9.09e-05
CDR_224
CDR_225																																1.88e-05
CDR_226																																					0.000126358
CDR_227				2.46e-05
CDR_228																																6.58e-05
CDR_229
CDR_230							8.23e-06
CDR_231		4.83e-05
CDR_232																																							1.26e-05
CDR_233																						0.000247223
CDR_234																																	0.000118187
CDR_235							2.47e-05				2.8e-05
CDR_236		0.000169094
CDR_237								1.02e-05
CDR_238							3.7e-05		0.000166317
CDR_239																												1.34e-05
CDR_240																																																	1.49e-05
CDR_241									1.19e-05
CDR_242																																														2.39e-05
CDR_243
CDR_244																																6.58e-05
CDR_245										2.32e-05
CDR_246								2.56e-05	1.19e-05	1.33e-05
CDR_247																																							1.26e-05
CDR_248							4.11e-05		5.94e-05	8.3e-05	0.000140077	0.000112847
CDR_249																															0.000140481
CDR_250																				0.000159936
CDR_251														1.36e-05
CDR_252																																						1.54e-05
CDR_253																																			5.16e-05
CDR_254
CDR_255									5.35e-05	1.66e-05
CDR_256							2.06e-05
CDR_257												2.97e-05
CDR_258										9.96e-06
CDR_259	0.000113811
CDR_260														4.55e-06
CDR_261							0.000341411	0.000276232	0.000267296	0.000308647	0.000415562	0.000409812
CDR_262							8.23e-06
CDR_263														9.32e-05
CDR_264										3.65e-05
CDR_265																																							7.56e-05
CDR_266														0.000127339
CDR_267																																																	8.97e-06
CDR_268																																												4.08e-05
CDR_269																																	5.91e-05
CDR_270																															5.62e-05
CDR_271																											0.000142592
CDR_272																																										0.000142298
CDR_273							8.23e-06
CDR_274																																2.82e-05
CDR_275			0.000297331
CDR_276																																9.4e-05
CDR_277							4.52e-05
CDR_278	0.000244277	0.000235524	0.00052033	0.000344836		0.000287894
CDR_279								4.09e-05
CDR_280											0.000135408
CDR_281													0.000306884
CDR_282																											0.00018537
CDR_283
CDR_284																																			3.87e-05	0.000425066
CDR_285										1.33e-05
CDR_286																												8.02e-06
CDR_287																																										3.43e-06
CDR_288								1.53e-05
CDR_289										6.64e-05
CDR_290							1.65e-05
CDR_291								7.16e-05
CDR_292							2.06e-05				3.27e-05
CDR_293
CDR_294					0.000103803
CDR_295										2.99e-05
CDR_296										1.66e-05
CDR_297																																4.7e-05	8.86e-05
CDR_298							1.23e-05
CDR_299																										0.00012974
CDR_300																																														1.43e-05
CDR_301																								0.000601736
CDR_302										2.32e-05
CDR_303									1.19e-05
CDR_304																																	0.000177281
CDR_305																														0.000425532
CDR_306																						7.73e-05
CDR_307																																					0.000821329
CDR_308																																											1.32e-05
CDR_309																																										2.06e-05
CDR_310									1.19e-05
CDR_311							1.23e-05
CDR_312											3.74e-05
CDR_313							1.65e-05
CDR_314										6.64e-06
CDR_315																																													5.28e-06
CDR_316											5.6e-05
CDR_317
CDR_318															0.000340874
CDR_319									2.38e-05
CDR_320										2.66e-05
CDR_321							5.76e-05				4.2e-05
CDR_322																																								0.000396406
CDR_323									0.000160377	5.64e-05
CDR_324								2.05e-05
CDR_325																																				0.000130789
CDR_326					0.000103803
CDR_327																																														9.55e-06
CDR_328																																0.000122182
CDR_329																				0.000479808
CDR_330										3.98e-05
CDR_331									9.5e-05
CDR_332
CDR_333																																												0.000190585
CDR_334																																																	5.98e-06
CDR_335							3.7e-05		9.5e-05
CDR_336
CDR_337												4.75e-05
CDR_338
CDR_339								1.02e-05
CDR_340									2.38e-05
CDR_341																																						0.00046939
CDR_342														0.000138709
CDR_343																																														9.55e-06
CDR_344								0.000117654
CDR_345			0.000185832
CDR_346												2.38e-05
CDR_347																																													0.000100363
CDR_348																												5.35e-05
CDR_349		6.04e-06
CDR_350																												8.02e-06
CDR_351														4.55e-06
CDR_352																																													1.06e-05	5.73e-05
CDR_353																	3.98e-05
CDR_354														8.41e-05
CDR_355														4.55e-06
CDR_356																																					0.000126358
CDR_357									1.78e-05
CDR_358																																							0.000100783
CDR_359										1.99e-05		3.56e-05
CDR_360																																		0.000540408	0.000360901	0.00114441
CDR_361								3.07e-05		6.64e-06
CDR_362																																			3.87e-05
CDR_363																																			0.000270676	0.000228882
CDR_364													6.82e-05
CDR_365										5.97e-05
CDR_366								2.05e-05
CDR_367											8.4e-05
CDR_368		0.000108704
CDR_369
CDR_370		9.06e-06
CDR_371									4.75e-05
CDR_372							0.000115175			4.65e-05		9.5e-05
CDR_373																											0.000213888
CDR_374																								0.000429812
CDR_375		0.000111723
CDR_376													5.11e-05
CDR_377									4.16e-05
CDR_378
CDR_379							0.000353751	0.000138116	0.000326695	0.000265503	0.000387546	0.000344479
CDR_380																																0.00013158	0.00027577
CDR_381																																										0.00010458
CDR_382																																											7.91e-05
CDR_383																													0.000270851
CDR_384																																													2.11e-05
CDR_385										3.32e-05	3.27e-05
CDR_386											9.34e-06
CDR_387																																												0.000136132
CDR_388															0.000150726
CDR_389	5.55e-06
CDR_390																																											0.000276731
CDR_391												0.000112847
CDR_392																													0.000169282
CDR_393																		0.000470127
CDR_394											2.33e-05
CDR_395									7.72e-05
CDR_396													0.000227322
CDR_397																																									0.000195472	1.54e-05
CDR_398																															0.000309058		3.94e-05
CDR_399																																															0.000860235
CDR_400																																	9.85e-05
CDR_401																																												0.00152468	0.00131265	0.000916477	0.000418798	0.000559319	0.000765434
CDR_402																																												0.000326717
CDR_403																																	4.92e-05
CDR_404	0.000166552
CDR_405										2.66e-05
CDR_406			0.000111499		0.000455137
CDR_407																												0.000104242	0.000152354	0.000425532
CDR_408																																										3.43e-06
CDR_409	6.94e-05
CDR_410																																																	8.97e-05
CDR_411																									0.000145744
CDR_412							2.47e-05
CDR_413														0.000129613
CDR_414																															5.62e-05
CDR_415																						0.000741668		0.00171925
CDR_416										6.64e-06
CDR_417		0.000181173
CDR_418																																		0.00117907	0.000792694	0.00129155
CDR_419																					0.00052521
CDR_420	9.99e-05	0.000117762			0.000151712
CDR_421								1.53e-05
CDR_422																																							0.000377936
CDR_423																																								0.00184989
CDR_424																	0.000357945
CDR_425															0.000306091
CDR_426																																															3.4e-05
CDR_427																																						0.00165441	0.000869253
CDR_428										1.33e-05
CDR_429							1.65e-05			1.33e-05
CDR_430							2.88e-05				3.27e-05	2.97e-05
CDR_431							6.58e-05
CDR_432																																3.76e-05
CDR_433																																2.82e-05	0.000325014
CDR_434
CDR_435								1.02e-05
CDR_436																																													0.000303731	8.59e-05	0.000826278	0.000302489	0.000146509
CDR_437										6.64e-06
CDR_438							2.47e-05	0.000107423
CDR_439																																										3.09e-05
CDR_440																																																	0.000176409
CDR_441																																						1.54e-05	1.89e-05
CDR_442									6.53e-05
CDR_443										1.99e-05	1.87e-05
CDR_444																																0.00019737
CDR_445							9.05e-05	0.000598502	0.000403913	0.000262184	0.000429569	0.000231633
CDR_446																																													7.92e-06	4.3e-05
CDR_447								1.02e-05
CDR_448		0.000147958	0.000148666
CDR_449
CDR_450							1.65e-05
CDR_451																																													5.28e-06
CDR_452																																							1.89e-05
CDR_453	0.000144345
CDR_454
CDR_455	0.000205415
CDR_456										6.64e-06												0.000494445	0.000300797
CDR_457																																											0.000217431
CDR_458																																	1.97e-05
CDR_459																													8.46e-05			1.88e-05
CDR_460																																										4.46e-05
CDR_461							2.06e-05
CDR_462																																																5.14e-05
CDR_463														1.14e-05
CDR_464																																											0.000237198
CDR_465																																	7.88e-05
CDR_466																																							1.26e-05
CDR_467																																													1.58e-05			0.000502246	8.97e-05
CDR_468																						0.000278125
CDR_469																																														8.11e-05
CDR_470													0.000102295
CDR_471																																										0.000113152
CDR_472																																										9.6e-05
CDR_473										3.98e-05
CDR_474									1.19e-05
CDR_475								5.63e-05
CDR_476																																												2.72e-05
CDR_477
CDR_478									3.56e-05
CDR_479										4.65e-05
CDR_480																																										9.94e-05	1.98e-05
CDR_481																												6.41e-05
CDR_482																																							1.89e-05
CDR_483																																													2.64e-05
CDR_484													1.7e-05
CDR_485																																										0.000168014
CDR_486				0.000332521
CDR_487							3.7e-05
CDR_488																											2.85e-05
CDR_489							2.06e-05
CDR_490																0.000139728
CDR_491													3.98e-05
CDR_492																																													2.11e-05
CDR_493																																												0.000353944
CDR_494									5.94e-05
CDR_495			0.000111499
CDR_496																						0.000247223		0.000171925
CDR_497																																													7.92e-05
CDR_498						8.64e-05
CDR_499													5.68e-05
CDR_500
CDR_501														5.68e-05
CDR_502																																													1.32e-05	4.77e-05
CDR_503																0.000246187
CDR_504										2.66e-05
CDR_505										3.98e-05
CDR_506								5.63e-05
CDR_507
CDR_508																																													5.28e-06	9.55e-06
CDR_509							9.05e-05				0.000196108
CDR_510										2.32e-05
CDR_511							5.76e-05	3.07e-05			0.000112062	0.0001663
CDR_512																												6.68e-05
CDR_513											5.14e-05
CDR_514																																									0.00107292
CDR_515																																										8.57e-05
CDR_516							4.52e-05			9.96e-06		6.53e-05
CDR_517																2e-05
CDR_518											4.2e-05
CDR_519																																3.76e-05
CDR_520															6.96e-06
CDR_521																													8.46e-05
CDR_522						0.000259105
CDR_523																										9.27e-06
CDR_524													2.84e-05
CDR_525
CDR_526																											9.98e-05
CDR_527																																														4.77e-05
CDR_528																											0.000171111
CDR_529										2.32e-05
CDR_530													1.7e-05	4.55e-05	0.000199423
CDR_531																															0.000140481		8.86e-05
CDR_532																																																	4.48e-05
CDR_533										6.64e-06
CDR_534																																																	1.2e-05
CDR_535																																											1.32e-05
CDR_536							2.47e-05	0.000225078	4.75e-05	8.63e-05	7.94e-05	0.000130665
CDR_537										1.33e-05
CDR_538																																										2.91e-05
CDR_539																																			1.29e-05
CDR_540										4.31e-05
CDR_541										6.64e-06
CDR_542																																											0.000256964
CDR_543						0.000143947
CDR_544							0.000115175		1.78e-05	5.64e-05
CDR_545																																												0.000258651	0.000182239	3.34e-05
CDR_546											1.4e-05
CDR_547																																2.82e-05
CDR_548																																			1.29e-05
CDR_549	0.000346984
CDR_550																0.000186304	0.000536918	8.77e-05
CDR_551													0.000113661	9.1e-06
CDR_552		0.000184192
CDR_553																																										3.43e-06
CDR_554																																							0.000459822
CDR_555									4.16e-05
CDR_556																																													1.85e-05	8.59e-05
CDR_557																0.000439145
CDR_558												8.32e-05
CDR_559																																													5.28e-06
CDR_560																											0.000684443
CDR_561							2.06e-05		1.19e-05
CDR_562																																	1.97e-05
CDR_563																																													2.38e-05
CDR_564																																1.88e-05
CDR_565																														0.000425532
CDR_566																																			9.02e-05
CDR_567								8.18e-05
CDR_568													9.66e-05	7.28e-05
CDR_569										2.99e-05
CDR_570							8.23e-06
CDR_571											9.34e-06
CDR_572			0.000111499
CDR_573						5.76e-05
CDR_574								1.02e-05
CDR_575												8.91e-05
CDR_576																																4.7e-05
CDR_577														0.000136435
CDR_578										1.66e-05
CDR_579																												6.68e-05
CDR_580							2.47e-05
CDR_581											9.34e-05
CDR_582	1.11e-05				3.19e-05
CDR_583																																													7.92e-06	6.21e-05
CDR_584
CDR_585											3.74e-05
CDR_586																																				6.54e-05
CDR_587																																																	0.000140529
CDR_588																										9.27e-06
CDR_589								1.53e-05		6.64e-05	0.000107392
CDR_590																																													1.06e-05	5.73e-05	0.000339566		7.18e-05
CDR_591							1.23e-05
CDR_592								4.09e-05		2.66e-05
CDR_593												4.75e-05
CDR_594														4.09e-05
CDR_595																																														9.55e-06
CDR_596														4.78e-05	3.25e-05
CDR_597							1.65e-05	2.05e-05		2.66e-05	3.27e-05
CDR_598											2.8e-05
CDR_599								6.65e-05		9.96e-06
CDR_600																																														4.3e-05
CDR_601										1.99e-05
CDR_602																								0.000429812
CDR_603																																													5.28e-06	5.73e-05
CDR_604																																	7.88e-05
CDR_605									8.91e-05
CDR_606										2.99e-05
CDR_607																																0.000159776
CDR_608																	3.98e-05
CDR_609												1.78e-05
CDR_610																						3.09e-05
CDR_611																																			8.38e-05
CDR_612																																													0.000478047	0.000329359		0.000216879	0.000194348
CDR_613																												0.000326091	0.000321636
CDR_614									1.19e-05
CDR_615																																	2.95e-05
CDR_616	1.67e-05	2.11e-05
CDR_617																																							3.15e-05
CDR_618																																								0.000264271
CDR_619								3.07e-05
CDR_620							3.7e-05	0.000133				2.97e-05
CDR_621	3.61e-05
CDR_622	0.000180432
CDR_623																																													1.58e-05	2.86e-05
CDR_624																	3.98e-05								0.000145744
CDR_625																											0.000199629
CDR_626																																							3.15e-05
CDR_627																																																	2.99e-05
CDR_628																																						0.00043861
CDR_629							7.82e-05		5.94e-05	1.33e-05		7.13e-05
CDR_630					1.6e-05
CDR_631								1.02e-05
CDR_632									8.91e-05	8.96e-05	9.34e-06
CDR_633										9.96e-06
CDR_634																																										9.6e-05
CDR_635								6.65e-05
CDR_636																																																	2.39e-05
CDR_637								1.53e-05
CDR_638										9.96e-06
CDR_639										4.31e-05
CDR_640																																2.82e-05
CDR_641																																										3.43e-06
CDR_642																																													1.06e-05	5.73e-05
CDR_643																																										1.03e-05
CDR_644
CDR_645																																													5.55e-05
CDR_646														0.000136435
CDR_647																																											0.000329442
CDR_648									1.78e-05
CDR_649																																					0.000379075
CDR_650	0.000249829
CDR_651																																												0.00076234
CDR_652																																6.58e-05
CDR_653											1.4e-05
CDR_654																															8.43e-05
CDR_655
CDR_656											1.4e-05
CDR_657															0.000285221
CDR_658																												5.35e-06
CDR_659							8.23e-06
CDR_660	8.33e-06
CDR_661																			0.000501253
CDR_662																																												2.72e-05
CDR_663																																						0.000246237
CDR_664
CDR_665								3.07e-05
CDR_666																												0.00079919	0.0022176	0.00276596
CDR_667			7.43e-05
CDR_668																																			1.93e-05
CDR_669								0.000148347	7.72e-05			0.000190058
CDR_670									3.56e-05
CDR_671																																							0.000340142
CDR_672																															0.00022477
CDR_673								3.58e-05
CDR_674								1.53e-05	2.38e-05	2.99e-05
CDR_675																																2.82e-05
CDR_676											3.74e-05
CDR_677												5.94e-05
CDR_678		0.000111723
CDR_679												8.32e-05
CDR_680							4.94e-05
CDR_681									8.32e-05
CDR_682																																2.82e-05
CDR_683							4.94e-05
CDR_684										9.96e-06		7.72e-05
CDR_685																																																	2.69e-05
CDR_686																																												0.000435623	0.000150545	0.000190933			0.000158469
CDR_687			0.000334498
CDR_688	0.000235949	0.000193251	0.000334498		0.000231561
CDR_689														6.14e-05
CDR_690				9.85e-05
CDR_691
CDR_692							5.76e-05					1.78e-05
CDR_693
CDR_694																							0.000977591
CDR_695								4.09e-05	5.94e-05	3.98e-05	2.33e-05
CDR_696							1.23e-05	6.14e-05	1.78e-05	6.64e-06		1.78e-05
CDR_697							2.06e-05
CDR_698									1.19e-05
CDR_699																												1.6e-05
CDR_700														6.37e-05
CDR_701
CDR_702
CDR_703							8.23e-06
CDR_704														2.27e-05
CDR_705							4.11e-05
CDR_706																																																4.57e-05
CDR_707							1.23e-05
CDR_708																																	1.97e-05
CDR_709																				0.000159936
CDR_710									3.56e-05
CDR_711											0.000154085
CDR_712												2.97e-05
CDR_713														0.000168269
CDR_714																													0.000203138	0.0012766
CDR_715							8.23e-06	3.58e-05	4.16e-05			0.000498901
CDR_716										3.32e-05
CDR_717																												8.02e-05
CDR_718															0.000197104
CDR_719																															0.000168577
CDR_720																																											7.91e-05
CDR_721																															0.000421443
CDR_722																						0.000123611
CDR_723																																			1.29e-05
CDR_724																																1.88e-05
CDR_725													0.000170491
CDR_726							3.7e-05
CDR_727									1.78e-05
CDR_728		2.72e-05
CDR_729																																										5.14e-05
CDR_730														0.000113696
CDR_731	0.000346984	0.000359326	0.000222999	0.000615779	0.000143727	0.00106521
CDR_732																																																	3.59e-05
CDR_733																																										3.43e-06
CDR_734										1.99e-05
CDR_735																																													0.000108287	3.82e-05
CDR_736																																	3.94e-05
CDR_737																																														3.34e-05
CDR_738
CDR_739		3.32e-05
CDR_740											0.000266146
CDR_741										1.33e-05
CDR_742																						0.000463542
CDR_743																											0.000142592
CDR_744										9.96e-06
CDR_745																												5.88e-05
CDR_746										3.32e-05
CDR_747					0.000103803
CDR_748																																														2.39e-05
CDR_749																																							2.52e-05
CDR_750																												0.000138989
CDR_751														3.64e-05
CDR_752													1.14e-05
CDR_753										3.65e-05
CDR_754															6.96e-06
CDR_755																																												0.000340331
CDR_756
CDR_757										1.33e-05
CDR_758
CDR_759																												0.000133644
CDR_760							4.52e-05
CDR_761									4.75e-05
CDR_762	0.000205415
CDR_763																									0.000242907
CDR_764																																9.4e-05
CDR_765								1.53e-05
CDR_766									7.72e-05
CDR_767																																	5.91e-05
CDR_768										2.66e-05
CDR_769																					0.00035014
CDR_770																																		0.00196512	0.0038088	0.00323704
CDR_771										1.33e-05
CDR_772								3.07e-05
CDR_773										2.32e-05
CDR_774																																			8.38e-05
CDR_775																		2.39e-05
CDR_776										6.64e-06
CDR_777																																									6.95e-05		0.000138365
CDR_778																																						9.23e-05
CDR_779										3.32e-05
CDR_780													5.11e-05
CDR_781
CDR_782																																	0.000196978
CDR_783
CDR_784																												0.00223987	0.0010834	0.00723404
CDR_785																																																	3.89e-05
CDR_786																																													8.19e-05
CDR_787																																																	0.000134549
CDR_788														1.82e-05
CDR_789																																											7.91e-05
CDR_790							4.52e-05
CDR_791																		0.000430286
CDR_792								2.56e-05	3.56e-05	4.98e-05		5.94e-05
CDR_793																																									0.000234566
CDR_794																												0.00109053	0.00084641
CDR_795																																											4.61e-05
CDR_796																																													0.000206009	0.000181386
CDR_797																																			8.38e-05
CDR_798																						0.000355382	0.000751993
CDR_799																								0.000687699
CDR_800																																4.7e-05
CDR_801																																														2.86e-05
CDR_802																																																1.14e-05
CDR_803																												0.000264615	0.000203138	0.000425532
CDR_804										9.96e-06		1.19e-05
CDR_805										4.65e-05
CDR_806														2.73e-05
CDR_807
CDR_808																														0.000638298
CDR_809							6.99e-05
CDR_810																																													1.06e-05	2.86e-05
CDR_811							2.06e-05
CDR_812										1.66e-05
CDR_813									9.5e-05
CDR_814									9.5e-05
CDR_815													8.52e-05
CDR_816	0.000210966
CDR_817														5.23e-05
CDR_818									8.91e-05
CDR_819										1.33e-05
CDR_820								5.63e-05		4.98e-05
CDR_821																																						6.93e-05
CDR_822																																					0.000505433
CDR_823														6.37e-05
CDR_824							0.000168649	3.07e-05	0.000148498	1.66e-05	0.000186769	0.000124725
CDR_825								1.02e-05
CDR_826							1.23e-05
CDR_827																																																	4.19e-05
CDR_828																																	1.97e-05
CDR_829								0.000112539	3.56e-05	7.63e-05
CDR_830															0.000111306
CDR_831																													3.39e-05
CDR_832																																3.76e-05
CDR_833																											4.28e-05
CDR_834				0.000135471
CDR_835																																														6.68e-05
CDR_836																																													3.96e-05	0.000243439			0.000122589
CDR_837								6.14e-05
CDR_838								4.09e-05	1.78e-05		7.94e-05	7.13e-05
CDR_839								5.12e-05
CDR_840							4.94e-05		7.72e-05			8.91e-05
CDR_841
CDR_842																																										6e-05
CDR_843																															0.000140481
CDR_844										9.96e-06
CDR_845																																																	7.18e-05
CDR_846																															0.000252866	0.000225566
CDR_847																																				3.27e-05
CDR_848																																			8.38e-05
CDR_849
CDR_850		6.04e-06
CDR_851																						0.000293577
CDR_852							8.23e-06
CDR_853								0.000143231	5.94e-05	6.97e-05		0.000249451
CDR_854																												4.28e-05
CDR_855																																0.000169175	7.88e-05
CDR_856																																				8.17e-05
CDR_857																																							3.78e-05
CDR_858																																	1.97e-05
CDR_859																																3.76e-05
CDR_860							5.76e-05	3.58e-05				0.000106907
CDR_861																																			3.22e-05
CDR_862																																										0.00013544
CDR_863																																	6.89e-05
CDR_864										3.32e-05
CDR_865													7.96e-05	0.000102326
CDR_866								0.000184155	5.94e-05
CDR_867																				0.000159936
CDR_868										2.32e-05
CDR_869									5.35e-05	5.64e-05	0.000107392
CDR_870							1.65e-05
CDR_871																			0.000501253
CDR_872			0.000111499
CDR_873								9.72e-05
CDR_874																																	3.94e-05
CDR_875																														0.000425532
CDR_876								3.58e-05			1.87e-05
CDR_877																												0.000106915
CDR_878																				0.000159936
CDR_879													5.11e-05		0.000206379
CDR_880																																			1.29e-05
CDR_881																																							0.00011968
CDR_882									1.19e-05
CDR_883																																						4.62e-05
CDR_884							6.17e-05	3.58e-05
CDR_885	8.33e-06
CDR_886																																									0.00107727
CDR_887																																	4.92e-05
CDR_888																																	9.85e-05
CDR_889																																						0.000184678
CDR_890							0.00030439	0.000199501	0.000142558	4.31e-05	0.000228792	8.32e-05
CDR_891													0.000107978
CDR_892																																							5.67e-05
CDR_893																																									9.99e-05	7.03e-05
CDR_894												4.75e-05
CDR_895																																	2.95e-05
CDR_896																																	6.89e-05
CDR_897																																													7.92e-06	9.55e-06
CDR_898													0.000113661
CDR_899																																6.58e-05	5.91e-05
CDR_900												6.53e-05
CDR_901		0.000108704
CDR_902																																1.88e-05
CDR_903																												9.89e-05
CDR_904																											0.00018537
CDR_905																																									0.000139002
CDR_906																														0.00148936
CDR_907																													0.000203138
CDR_908																																							0.000201566
CDR_909									0.000100978
CDR_910	0.000308122	0.000184192	0.000334498	0.000480307	0.000606849	0.00046063
CDR_911															0.000271307
CDR_912														4.55e-06
CDR_913									1.19e-05
CDR_914					0.00027947
CDR_915																																																	5.98e-06
CDR_916																																9.4e-05
CDR_917	1.39e-05																																																2.39e-05
CDR_918
CDR_919																																		0.000196512		8.17e-05
CDR_920																																						8.46e-05
CDR_921							4.11e-05
CDR_922										2.99e-05
CDR_923
CDR_924																												0.000152354
CDR_925																																									0.000725418
CDR_926																6.65e-05
CDR_927					5.59e-05
CDR_928																0.000126421
CDR_929		2.11e-05
CDR_930										5.64e-05
CDR_931																																		0.00402849	0.00144361	0.00148773
CDR_932																																										0.000233162
CDR_933																																										2.06e-05
CDR_934																																							0.000125979
CDR_935								5.12e-05
CDR_936																																	6.89e-05
CDR_937																								0.000429812
CDR_938												1.78e-05
CDR_939																										0.000328984
CDR_940																																						0.000200068
CDR_941								9.72e-05
CDR_942							0.000106948	9.21e-05	4.16e-05		5.6e-05	2.38e-05
CDR_943																																1.88e-05
CDR_944																																													5.55e-05
CDR_945								6.14e-05
CDR_946																		1.59e-05
CDR_947																												8.02e-06
CDR_948								3.58e-05
CDR_949										3.98e-05	7.94e-05
CDR_950								1.02e-05
CDR_951								4.09e-05
CDR_952																												5.35e-06
CDR_953																																													7.13e-05	2.39e-05			5.68e-05
CDR_954												2.38e-05
CDR_955																																							0.00017637	0.000264271
CDR_956										2.66e-05
CDR_957							4.52e-05			1.33e-05
CDR_958														0.000127339
CDR_959												2.38e-05
CDR_960																																				4.9e-05
CDR_961							2.06e-05					0.000106907
CDR_962							2.47e-05
CDR_963													1.14e-05
CDR_964																																												0.000313104
CDR_965																																										0.000212589
CDR_966										4.31e-05		0.000100968
CDR_967																																							0.000170071
CDR_968								5.63e-05
CDR_969																																																	5.98e-05
CDR_970																																											5.93e-05
CDR_971																																			1.29e-05
CDR_972									5.35e-05
CDR_973																																					0.000568613
CDR_974																																										7.71e-05
CDR_975														2.5e-05
CDR_976											2.8e-05
CDR_977															5.33e-05
CDR_978										2.32e-05
CDR_979							2.88e-05	2.56e-05	2.38e-05
CDR_980								5.12e-05
CDR_981																																0.000103384
CDR_982																											0.000199629
CDR_983							1.65e-05
CDR_984				0.000332521	0.000271485
CDR_985																						0.00010816
CDR_986																																																	0.000143519
CDR_987														8.19e-05
CDR_988
CDR_989																																9.4e-05	6.89e-05
CDR_990																							0.000112799
CDR_991																											0.000128333
CDR_992								2.56e-05
CDR_993																																														1.43e-05
CDR_994		0.0002627	0.000557496		4.79e-05
CDR_995																																																	0.000116609
CDR_996																									0.000437233		0.000670184
CDR_997
CDR_998										2.66e-05
CDR_999																																											0.000230609
CDR_1000																		1.59e-05
CDR_1001																		3.98e-05
CDR_1002								2.56e-05		3.32e-05
CDR_1003														0.000127339
CDR_1004														5.68e-05
CDR_1005																																														9.07e-05
CDR_1006
CDR_1007									1.19e-05
CDR_1008																																													6.6e-05		0.00010187
CDR_1009																																							0.00011968	0.000792812
CDR_1010																				0.00039984
CDR_1011								5.12e-05		4.31e-05
CDR_1012																																													0.00011621
CDR_1013																												0.000149681
CDR_1014																												9.62e-05
CDR_1015							5.35e-05		2.38e-05	1.33e-05
CDR_1016					0.00031141
CDR_1017								2.05e-05
CDR_1018																																						0.000223152
CDR_1019														5.68e-05
CDR_1020																																						1.54e-05	1.89e-05
CDR_1021											2.8e-05
CDR_1022																																																	8.97e-06
CDR_1023												4.16e-05
CDR_1024									1.19e-05
CDR_1025														1.36e-05
CDR_1026																																											0.000349208
CDR_1027																																											2.64e-05
CDR_1028																																														9.55e-06
CDR_1029																																																2.28e-05
CDR_1030						5.76e-05
CDR_1031								1.02e-05		3.65e-05
CDR_1032							3.7e-05
CDR_1033																								0.000171925
CDR_1034									5.35e-05
CDR_1035																																													6.6e-05
CDR_1036																																8.46e-05
CDR_1037																																													4.49e-05				1.2e-05
CDR_1038					4.79e-05
CDR_1039		9.66e-05
CDR_1040	0.000130466
CDR_1041																																											0.000289909
CDR_1042																						0.00021632
CDR_1043														0.000136435
CDR_1044													7.39e-05
CDR_1045								6.14e-05
CDR_1046							8.23e-06
CDR_1047		0.000217407
CDR_1048									4.16e-05
CDR_1049							2.47e-05	2.56e-05		3.32e-05
CDR_1050																																									9.99e-05
CDR_1051										1.66e-05
CDR_1052																0.000192958		0.000239048
CDR_1053																																									0.000790576
CDR_1054
CDR_1055																																										4.46e-05
CDR_1056		1.81e-05
CDR_1057																																	0.000157583
CDR_1058																																														9.55e-06
CDR_1059
CDR_1060																3.33e-05
CDR_1061																																																5.14e-05
CDR_1062
CDR_1063																0.000212919	0.000517032	0.000509968
CDR_1064									2.38e-05
CDR_1065								3.07e-05	9.5e-05
CDR_1066							2.06e-05
CDR_1067
CDR_1068														5.23e-05
CDR_1069									2.38e-05
CDR_1070							5.76e-05				9.34e-05
CDR_1071																																				0.000163487
CDR_1072	3.89e-05
CDR_1073							5.76e-05		0.000142558	4.65e-05	7.94e-05
CDR_1074		0.000160036
CDR_1075										1.33e-05
CDR_1076							8.23e-06
CDR_1077																																2.82e-05
CDR_1078		7.85e-05
CDR_1079																															5.62e-05	9.4e-05	2.95e-05
CDR_1080																																	2.95e-05
CDR_1081							6.17e-05		4.75e-05		0.000107392
CDR_1082																																	0.000137885
CDR_1083																																	5.91e-05
CDR_1084		6.04e-06
CDR_1085																																														4.3e-05
CDR_1086						0.000201526
CDR_1087																																						0.000207763
CDR_1088																																																4.57e-05	2.69e-05
CDR_1089																																				8.17e-05
CDR_1090																																										0.000222876
CDR_1091																																										5.49e-05
CDR_1092	6.11e-05
CDR_1093												2.97e-05
CDR_1094								5.12e-05
CDR_1095	8.88e-05
CDR_1096																																		0.00108082	0.000174006	0.00037602
CDR_1097												5.94e-05
CDR_1098																																										5.66e-05
CDR_1099																																			8.38e-05
CDR_1100																																										9.26e-05
CDR_1101							1.23e-05	3.58e-05				2.97e-05
CDR_1102										9.96e-06
CDR_1103									7.72e-05
CDR_1104																																	1.97e-05
CDR_1105							3.29e-05		1.78e-05
CDR_1106		0.000105684
CDR_1107								2.56e-05
CDR_1108										5.31e-05
CDR_1109										3.65e-05
CDR_1110		8.76e-05
CDR_1111								3.58e-05
CDR_1112																																													0.000147904
CDR_1113																												9.62e-05
CDR_1114																															5.62e-05
CDR_1115																																												8.17e-05	2.38e-05
CDR_1116																																											4.61e-05
CDR_1117													1.14e-05
CDR_1118																																	0.000108338
CDR_1119																2e-05
CDR_1120								9.21e-05				0.000195997
CDR_1121												2.97e-05
CDR_1122																											0.000156852
CDR_1123										6.64e-06
CDR_1124
CDR_1125
CDR_1126
CDR_1127																																	0.000137885
CDR_1128
CDR_1129																																							0.00011968
CDR_1130					0.000287455
CDR_1131																																	1.97e-05
CDR_1132										1.33e-05
CDR_1133						8.64e-05
CDR_1134													0.000170491
CDR_1135																																												2.72e-05
CDR_1136	0.000419157	0.000223446	0.000371664		0.000431182	0.000431841
CDR_1137																												0.000101569		0.00212766
CDR_1138																																														9.55e-06
CDR_1139	3.89e-05
CDR_1140																																							1.89e-05
CDR_1141																																						0.000100034
CDR_1142							8.64e-05	0.000112539		2.66e-05	0.000200777
CDR_1143
CDR_1144													0.000142076
CDR_1145																																8.46e-05
CDR_1146																				0.000159936
CDR_1147																																		0.000147384
CDR_1148									2.97e-05
CDR_1149														0.000111422
CDR_1150									5.35e-05
CDR_1151																																							9.45e-05
CDR_1152														1.59e-05
CDR_1153
CDR_1154											0.000149415
CDR_1155
CDR_1156		6.64e-05
CDR_1157											0.000256808
CDR_1158										9.96e-06
CDR_1159								4.09e-05
CDR_1160										7.3e-05		0.000112847
CDR_1161								1.53e-05
CDR_1162																								0.00128944
CDR_1163							6.99e-05	5.12e-05				7.13e-05
CDR_1164																																			0.000135338
CDR_1165							2.88e-05			3.65e-05		4.75e-05
CDR_1166																																							0.00017637
CDR_1167																		2.39e-05
CDR_1168								1.53e-05			3.27e-05
CDR_1169					0.000447152
CDR_1170														4.55e-05
CDR_1171																											2.85e-05
CDR_1172										2.66e-05
CDR_1173										6.64e-06
CDR_1174																																									6.52e-05
CDR_1175													2.27e-05
CDR_1176																0.000186304
CDR_1177																																												0.000245038
CDR_1178																																							1.26e-05
CDR_1179																																	0.000128036
CDR_1180										2.66e-05
CDR_1181																																							1.26e-05
CDR_1182										3.98e-05
CDR_1183																																			0.000122449
CDR_1184							1.23e-05				5.14e-05
CDR_1185
CDR_1186																									0.000825884	0.000315083
CDR_1187						8.64e-05
CDR_1188																																			0.000122449
CDR_1189												4.75e-05
CDR_1190																																													5.28e-06
CDR_1191																															0.000168577
CDR_1192										1.66e-05
CDR_1193										6.64e-06
CDR_1194																																			5.8e-05
CDR_1195												2.38e-05
CDR_1196																																0.000140979	0.000157583
CDR_1197
CDR_1198																																											0.000144954
CDR_1199									7.13e-05	3.65e-05	7e-05
CDR_1200																																										3.94e-05
CDR_1201						0.000201526
CDR_1202																																													9.51e-05				9.57e-05
CDR_1203																											0.000270925
CDR_1204														0.000147804
CDR_1205												4.75e-05
CDR_1206																1.33e-05
CDR_1207																											0.000199629
CDR_1208																												0.000144335
CDR_1209		0.000123801
CDR_1210							0.000131628	0.000143231	8.32e-05	2.99e-05	0.0001821
CDR_1211		6.04e-06
CDR_1212					3.19e-05
CDR_1213																			0.00150376	0.000239904	0.00052521
CDR_1214										5.31e-05
CDR_1215																				0.000639744
CDR_1216							3.29e-05
CDR_1217																									0.000242907
CDR_1218
CDR_1219
CDR_1220							2.88e-05
CDR_1221																																	8.86e-05
CDR_1222							1.23e-05
CDR_1223								4.6e-05		3.65e-05
CDR_1224																																							3.78e-05
CDR_1225																																				4.9e-05
CDR_1226														3.18e-05
CDR_1227														6.14e-05
CDR_1228															0.000153045
CDR_1229																		1.59e-05			0.00192577
CDR_1230																						0.000818925	0.000601594
CDR_1231							5.35e-05
CDR_1232																																														4.3e-05
CDR_1233								0.000112539		4.98e-05	2.33e-05
CDR_1234																												0.000165718	0.000710985	0.000425532
CDR_1235													3.98e-05
CDR_1236										6.64e-06
CDR_1237																					0.00035014
CDR_1238							8.23e-05		8.32e-05	2.66e-05	8.87e-05	4.75e-05
CDR_1239																																																	6.88e-05
CDR_1240																								0.000171925
CDR_1241																													3.39e-05
CDR_1242																																												0.000190585		2.39e-05
CDR_1243
CDR_1244								0.000204616
CDR_1245																																							0.000157473
CDR_1246																																													0.000163751	0.000133653	0.00159596	0.000331026	0.000251158
CDR_1247																																													3.7e-05
CDR_1248																												4.28e-05
CDR_1249																																					0.00126358		0.000170071
CDR_1250										3.65e-05
CDR_1251																																											0.000513929
CDR_1252																							7.52e-05
CDR_1253		6.04e-06
CDR_1254								5.63e-05
CDR_1255															0.000231887
CDR_1256									3.56e-05
CDR_1257													2.27e-05
CDR_1258									3.56e-05
CDR_1259																			0.00100251
CDR_1260							3.29e-05				0.000163423
CDR_1261														2.5e-05
CDR_1262								1.02e-05
CDR_1263						0.000230315
CDR_1264									1.19e-05
CDR_1265																1.33e-05		0.000239048
CDR_1266											4.67e-05
CDR_1267																																							0.000182669
CDR_1268							1.65e-05	0.000117654	0.000142558	0.000205765	0.0001214	1.19e-05
CDR_1269															0.000127538
CDR_1270										9.96e-06
CDR_1271																																												0.00038117					3.29e-05
CDR_1272																																									2.17e-05	4.8e-05
CDR_1273							0.000111061
CDR_1274														1.59e-05
CDR_1275																																											0.000388741
CDR_1276																																	9.85e-05
CDR_1277																												0.000155027		0.0012766
CDR_1278							4.94e-05
CDR_1279																																									3.04e-05
CDR_1280							0.000106948
CDR_1281							0.000119288		3.56e-05	4.31e-05	5.6e-05	5.35e-05
CDR_1282																																				3.27e-05
CDR_1283																																	1.97e-05
CDR_1284													3.98e-05
CDR_1285											7.94e-05
CDR_1286							3.7e-05		5.35e-05	0.000102882	0.000354862	0.000148483
CDR_1287																																													0.00016111	6.21e-05			0.000248168
CDR_1288																																													2.38e-05
CDR_1289																																											0.00022402
CDR_1290																																										8.57e-06
CDR_1291	8.33e-06	2.11e-05
CDR_1292							1.23e-05
CDR_1293																							0.000977591
CDR_1294									6.53e-05	7.63e-05
CDR_1295																																																	8.97e-05
CDR_1296																			0.00075188	0.000639744
CDR_1297																											5.7e-05
CDR_1298																																2.82e-05
CDR_1299																																						0.000123119
CDR_1300
CDR_1301																																					0.000189538
CDR_1302		5.13e-05
CDR_1303																																																	0.000194348
CDR_1304																						0.00021632
CDR_1305													2.27e-05
CDR_1306								7.16e-05
CDR_1307																			0.00075188	0.000159936	0.00052521
CDR_1308												2.38e-05
CDR_1309												4.16e-05
CDR_1310								1.02e-05
CDR_1311																0.000452453
CDR_1312							1.23e-05
CDR_1313																																	4.92e-05
CDR_1314		4.83e-05
CDR_1315		0.000247602
CDR_1316																					0.00035014
CDR_1317
CDR_1318	0.000161001
CDR_1319																																										7.54e-05	0.000118599
CDR_1320																																										0.000168014
CDR_1321									1.19e-05
CDR_1322																													0.000338564
CDR_1323													1.7e-05
CDR_1324									1.19e-05
CDR_1325						0.000172736
CDR_1326								1.53e-05
CDR_1327															0.0001229
CDR_1328
CDR_1329																													0.000203138	0.000425532
CDR_1330		0.000163055
CDR_1331																											2.85e-05
CDR_1332																																							1.26e-05
CDR_1333																														0.000425532
CDR_1334										2.99e-05
CDR_1335																																										6.17e-05
CDR_1336									1.19e-05
CDR_1337		0.000144938
CDR_1338		3.32e-05
CDR_1339																																										1.89e-05
CDR_1340							8.23e-06
CDR_1341				0.000233996		5.76e-05
CDR_1342							2.06e-05
CDR_1343														3.41e-05
CDR_1344							8.23e-06					6.53e-05
CDR_1345															0.000190147
CDR_1346										2.32e-05
CDR_1347										2.99e-05
CDR_1348													0.000107978	8.87e-05
CDR_1349							6.99e-05
CDR_1350			0.000334498
CDR_1351								3.58e-05		3.98e-05
CDR_1352																																										5.14e-06
CDR_1353								4.09e-05
CDR_1354								2.56e-05
CDR_1355																																														1.43e-05
CDR_1356				0.000726619
CDR_1357																															0.000112385
CDR_1358										2.66e-05
CDR_1359														6.82e-05
CDR_1360																																												0.000149745
CDR_1361		0.000187212
CDR_1362										4.31e-05
CDR_1363																											4.28e-05
CDR_1364																																0.000159776
CDR_1365																													0.000253923
CDR_1366																																													1.06e-05	7.64e-05		0.000188342	1.79e-05
CDR_1367								3.58e-05
CDR_1368																																		9.83e-05		4.9e-05
CDR_1369														5.68e-05
CDR_1370	0.000297018
CDR_1371							3.29e-05			2.66e-05
CDR_1372																																			0.00029001
CDR_1373									4.16e-05			5.35e-05
CDR_1374												8.32e-05
CDR_1375																						0.000386285	0.00101519	0.000343849
CDR_1376																																8.46e-05
CDR_1377																																							0.000157473
CDR_1378								6.65e-05
CDR_1379																										0.000111206
CDR_1380							3.7e-05
CDR_1381									1.78e-05	9.96e-05
CDR_1382	0.000122138	3.32e-05		0.00041873	0.000383273
CDR_1383										2.66e-05
CDR_1384																																	3.94e-05
CDR_1385
CDR_1386																																	0.000108338
CDR_1387							0.000106948	3.07e-05	0.000267296	0.000182533	0.0003035	0.000261329
CDR_1388																																													1.06e-05
CDR_1389							1.23e-05	5.63e-05
CDR_1390													1.7e-05
CDR_1391								2.05e-05
CDR_1392								6.65e-05
CDR_1393	0.000480226	0.00101457	0.00182116	0.000554201	0.00241143	0.00210163
CDR_1394																													0.00018621
CDR_1395																																5.64e-05
CDR_1396																																										3.77e-05
CDR_1397																																0.000159776
CDR_1398																																																0.000222586
CDR_1399										1.33e-05
CDR_1400							0.000242689	0.000352963	0.000130678	0.000185852	0.0004249	0.000124725
CDR_1401							8.64e-05
CDR_1402		4.53e-05
CDR_1403																																	3.94e-05
CDR_1404										9.96e-06
CDR_1405												1.19e-05
CDR_1406																												0.000224521	0.000270851	0.000638298
CDR_1407												7.13e-05
CDR_1408											9.34e-06
CDR_1409																											0.00176815
CDR_1410								1.53e-05	0.000130678	4.65e-05	0.000116731
CDR_1411											9.34e-06
CDR_1412										1.33e-05
CDR_1413																																													7.92e-06	0.000105013
CDR_1414														9.1e-06
CDR_1415																																													1.85e-05
CDR_1416										4.31e-05
CDR_1417
CDR_1418																																				3.27e-05
CDR_1419										5.31e-05
CDR_1420
CDR_1421																																										6.34e-05
CDR_1422														8.64e-05
CDR_1423														0.000179639
CDR_1424																																1.88e-05
CDR_1425								9.21e-05
CDR_1426										1.33e-05
CDR_1427								0.00012277
CDR_1428												5.94e-05
CDR_1429																										0.00037532
CDR_1430																																							0.000170071
CDR_1431												2.38e-05
CDR_1432								1.02e-05
CDR_1433																																2.82e-05
CDR_1434													3.41e-05
CDR_1435							6.99e-05
CDR_1436								6.65e-05	7.13e-05	6.64e-06
CDR_1437										1.33e-05
CDR_1438																9.98e-05
CDR_1439															4.41e-05
CDR_1440																																			0.000251342
CDR_1441																																													1.58e-05
CDR_1442	0.000116587
CDR_1443																1.33e-05
CDR_1444													0.000113661
CDR_1445								3.07e-05				1.19e-05
CDR_1446									2.97e-05
CDR_1447									8.32e-05
CDR_1448													6.25e-05
CDR_1449																																											1.32e-05
CDR_1450	0.00022207
CDR_1451																																													1.06e-05	0.00011456
CDR_1452																																							1.26e-05
CDR_1453																																	0.000216676
CDR_1454								4.09e-05
CDR_1455	0.000210966	6.04e-05				8.64e-05
CDR_1456																			0.00100251
CDR_1457							6.17e-05				0.000102723
CDR_1458																												9.89e-05
CDR_1459										3.98e-05
CDR_1460																																																0.000148391
CDR_1461								1.53e-05	2.97e-05	3.32e-05
CDR_1462														4.09e-05
CDR_1463								2.56e-05
CDR_1464											9.34e-06
CDR_1465							2.06e-05			0.000106201	3.27e-05	6.53e-05
CDR_1466														4.55e-06
CDR_1467																																9.4e-05
CDR_1468																		4.78e-05
CDR_1469																												4.28e-05
CDR_1470																												8.82e-05	0.000101569
CDR_1471												4.16e-05
CDR_1472																																				3.27e-05
CDR_1473							3.29e-05
CDR_1474									1.78e-05
CDR_1475																												5.88e-05
CDR_1476														5.23e-05
CDR_1477																																									8.69e-06
CDR_1478														0.000106874
CDR_1479		5.13e-05
CDR_1480							0.000119288
CDR_1481																																																	5.08e-05
CDR_1482	8.33e-05
CDR_1483																																			1.29e-05
CDR_1484																																													5.02e-05
CDR_1485																0.000146382
CDR_1486																						0.000648959
CDR_1487																																				9.81e-05
CDR_1488																																	3.94e-05
CDR_1489																																										0.000102866
CDR_1490		6.94e-05
CDR_1491																																0.000244363
CDR_1492																																													5.28e-06	4.3e-05
CDR_1493																																																	5.98e-06
CDR_1494														1.14e-05
CDR_1495													6.82e-05
CDR_1496										3.98e-05
CDR_1497							4.52e-05		2.38e-05
CDR_1498											9.34e-06
CDR_1499							2.06e-05
CDR_1500
CDR_1501								2.56e-05
CDR_1502	0.000185984
CDR_1503							4.11e-05																																			0.000154298
CDR_1504																																												0.000136132
CDR_1505																						3.09e-05		0.000601736
CDR_1506								8.7e-05
CDR_1507											9.34e-05
CDR_1508																																										0.000174872
CDR_1509										9.96e-06
CDR_1510													2.84e-05
CDR_1511																																													3.43e-05
CDR_1512																												1.6e-05
CDR_1513												7.72e-05
CDR_1514										6.64e-06
CDR_1515
CDR_1516																														0.000425532
CDR_1517														9.1e-05
CDR_1518																																										0.000108009
CDR_1519																							0.000827192
CDR_1520								5.63e-05
CDR_1521
CDR_1522							6.58e-05
CDR_1523								6.14e-05	8.32e-05	6.64e-06
CDR_1524									1.19e-05		1.87e-05
CDR_1525										3.98e-05
CDR_1526																																							0.000170071
CDR_1527							2.06e-05
CDR_1528																																												4.08e-05
CDR_1529																																						0.00125427	0.000195267
CDR_1530									7.72e-05
CDR_1531							4.11e-05
CDR_1532																																		0.000540408
CDR_1533										3.65e-05
CDR_1534							3.7e-05
CDR_1535									5.94e-05
CDR_1536							5.35e-05			3.32e-05
CDR_1537																											4.28e-05
CDR_1538																												9.09e-05
CDR_1539																																													5.28e-06
CDR_1540														9.32e-05
CDR_1541													3.98e-05
CDR_1542																																											0.000191076
CDR_1543																																													5.28e-06	8.11e-05		1.14e-05	2.99e-05
CDR_1544											4.2e-05
CDR_1545									3.56e-05
CDR_1546																							0.000714393
CDR_1547																																															2.26e-05
CDR_1548														3.41e-05
CDR_1549
CDR_1550									1.78e-05
CDR_1551												1.78e-05
CDR_1552
CDR_1553																																																	5.98e-06
CDR_1554							3.7e-05
CDR_1555																												3.21e-05
CDR_1556									1.19e-05
CDR_1557	0.000191535
CDR_1558																																				0.000425066
CDR_1559													0.000164808
CDR_1560													6.25e-05
CDR_1561																																													1.32e-05	6.68e-05			8.37e-05
CDR_1562																												2.67e-05
CDR_1563															0.000129857
CDR_1564							9.46e-05	9.72e-05	0.000237596	0.000394936	0.000924508	0.000112847
CDR_1565	1.39e-05
CDR_1566									8.32e-05
CDR_1567									5.94e-05	2.99e-05
CDR_1568								3.07e-05	2.38e-05		6.07e-05
CDR_1569																																										5.83e-05
CDR_1570														2.96e-05
CDR_1571																1.33e-05
CDR_1572																												4.54e-05	0.000101569	0.000425532
CDR_1573																																										5.31e-05
CDR_1574																																				0.000114441
CDR_1575													1.14e-05	0.000106874
CDR_1576													0.000738796	0.000247856
CDR_1577																							0.000112799
CDR_1578								5.12e-05
CDR_1579						8.64e-05
CDR_1580		3.93e-05
CDR_1581																																			0.000251342
CDR_1582																															0.000309058
CDR_1583												7.13e-05
CDR_1584																																													4.49e-05
CDR_1585														1.14e-05
CDR_1586																																										3.43e-06
CDR_1587																															0.000337154
CDR_1588											9.34e-06
CDR_1589													0.000142076
CDR_1590							0.000106948			4.31e-05
CDR_1591														6.82e-06
CDR_1592
CDR_1593																																						4.62e-05
CDR_1594									1.19e-05
CDR_1595							6.17e-05	0.000112539	5.35e-05	0.000149345	2.8e-05	5.94e-05
CDR_1596										6.64e-06
CDR_1597										2.32e-05
CDR_1598													2.84e-05
CDR_1599												5.94e-05
CDR_1600																																													5.28e-06	9.07e-05
CDR_1601																																														9.55e-06
CDR_1602																																												0.000136132	0.00020865	0.000257759			0.000209298
CDR_1603
CDR_1604											1.4e-05
CDR_1605																						0.000123611
CDR_1606																																								0.000792812
CDR_1607														0.000172817
CDR_1608																																	0.000118187
CDR_1609																																							0.000220463
CDR_1610							1.65e-05		1.78e-05	6.64e-06
CDR_1611																																	5.91e-05
CDR_1612																																									0.000269317
CDR_1613							1.23e-05			1.33e-05
CDR_1614																0.000133074
CDR_1615							9.05e-05		7.13e-05	4.31e-05
CDR_1616																																							1.26e-05
CDR_1617								0.000107423		4.98e-05	4.67e-05
CDR_1618																																																6.28e-05
CDR_1619												5.94e-05
CDR_1620												1.19e-05
CDR_1621																																													3.43e-05
CDR_1622											2.33e-05
CDR_1623								1.02e-05
CDR_1624						8.64e-05
CDR_1625																																														9.55e-06
CDR_1626							2.06e-05
CDR_1627													3.98e-05
CDR_1628																																													1.85e-05
CDR_1629																																							6.3e-05
CDR_1630		3.93e-05
CDR_1631
CDR_1632									2.38e-05
CDR_1633													1.14e-05
CDR_1634		6.04e-06
CDR_1635							5.35e-05	7.67e-05		0.000146027		9.5e-05
CDR_1636																												0.000467753	0.000694057
CDR_1637							0.000765089	0.000363194	0.00058211	0.000225677	7e-05	0.000332601
CDR_1638																																						6.16e-05
CDR_1639																																	1.97e-05
CDR_1640																2e-05
CDR_1641							0.000139855
CDR_1642																																																5.71e-05	1.2e-05
CDR_1643							1.23e-05
CDR_1644							5.76e-05
CDR_1645	0.000105483
CDR_1646												5.35e-05
CDR_1647																																														2.39e-05
CDR_1648																																	0.000167432
CDR_1649										1.66e-05
CDR_1650						0.000115158
CDR_1651							5.76e-05	2.56e-05				5.94e-05
CDR_1652																																			0.000219119
CDR_1653
CDR_1654																																	0.000137885
CDR_1655																																			4.51e-05
CDR_1656
CDR_1657																															5.62e-05	2.82e-05
CDR_1658													2.84e-05
CDR_1659								1.53e-05
CDR_1660										5.64e-05
CDR_1661																																				3.27e-05
CDR_1662										3.32e-05
CDR_1663																																		0.00049128	0.00145005	0.0018474
CDR_1664														4.78e-05
CDR_1665								3.58e-05
CDR_1666															0.000236524
CDR_1667								1.53e-05
CDR_1668																																							6.93e-05
CDR_1669							1.65e-05
CDR_1670	0.000163777			0.00041873
CDR_1671										9.96e-06
CDR_1672													0.000113661
CDR_1673																												2.94e-05
CDR_1674							3.29e-05	1.02e-05	3.56e-05	6.64e-06		4.16e-05
CDR_1675							1.23e-05
CDR_1676																															8.43e-05
CDR_1677																																													5.28e-06	4.3e-05
CDR_1678							2.06e-05		4.75e-05			4.16e-05
CDR_1679																																																	1.2e-05
CDR_1680								3.58e-05	7.13e-05			9.5e-05
CDR_1681																																			5.8e-05
CDR_1682							1.65e-05			1.66e-05
CDR_1683																																						6.16e-05
CDR_1684
CDR_1685								6.65e-05
CDR_1686																																							1.26e-05
CDR_1687											1.87e-05
CDR_1688																																0.000103384	8.86e-05
CDR_1689																																													2.64e-05
CDR_1690
CDR_1691							3.7e-05			2.66e-05
CDR_1692		3.02e-05
CDR_1693
CDR_1694							2.88e-05
CDR_1695												8.32e-05
CDR_1696
CDR_1697														5e-05
CDR_1698																																										0.000108009
CDR_1699																																			0.000167561
CDR_1700																																													9.51e-05	0.00010024	0.000181102	0.000336733
CDR_1701																2e-05
CDR_1702																																											0.000204254
CDR_1703									2.97e-05
CDR_1704													3.41e-05
CDR_1705														9.1e-06
CDR_1706									1.19e-05
CDR_1707									1.19e-05
CDR_1708																																	2.95e-05
CDR_1709									2.38e-05
CDR_1710									2.97e-05
CDR_1711															0.000333917
CDR_1712
CDR_1713																																			7.73e-05
CDR_1714										6.64e-06
CDR_1715														2.27e-05
CDR_1716																												0.00017641		0.000638298
CDR_1717																															0.000337154
CDR_1718																9.98e-05
CDR_1719																							0.000263197
CDR_1720		5.13e-05
CDR_1721																																	6.89e-05
CDR_1722										1.66e-05
CDR_1723																																											0.000197665
CDR_1724
CDR_1725									1.19e-05
CDR_1726										2.66e-05
CDR_1727														1.36e-05
CDR_1728													5.68e-05
CDR_1729								0.000163693
CDR_1730										3.65e-05
CDR_1731																													0.000169282
CDR_1732															0.000197104
CDR_1733																						3.09e-05
CDR_1734																	5.97e-05
CDR_1735																					0.00035014																								5.28e-06
CDR_1736	8.88e-05				7.98e-05
CDR_1737							5.35e-05					3.56e-05
CDR_1738							4.52e-05
CDR_1739																																			0.000122449	0.000441414
CDR_1740							6.58e-05			2.32e-05
CDR_1741							5.76e-05
CDR_1742							8.23e-06
CDR_1743																																														4.77e-05
CDR_1744		0.000117762	0.000222999	4.93e-05
CDR_1745												8.32e-05
CDR_1746																																															0.000124508
CDR_1747														3.87e-05
CDR_1748								2.56e-05
CDR_1749																																																	5.98e-06
CDR_1750														2.27e-05
CDR_1751										1.99e-05
CDR_1752																				0.00039984
CDR_1753									1.19e-05
CDR_1754										5.97e-05
CDR_1755							5.35e-05	0.000148347	8.32e-05	7.63e-05	0.000140077
CDR_1756										5.31e-05
CDR_1757																																								0.000528541
CDR_1758
CDR_1759																																																	2.39e-05
CDR_1760														4.55e-06	0.000173915
CDR_1761											9.34e-06
CDR_1762																																										0.000133725
CDR_1763								5.12e-05	3.56e-05
CDR_1764
CDR_1765												3.56e-05
CDR_1766												2.97e-05
CDR_1767																															0.00059002
CDR_1768							5.35e-05
CDR_1769	1.67e-05
CDR_1770																																			5.16e-05
CDR_1771																				0.00039984
CDR_1772																														0.000638298
CDR_1773																																												0.000299491	0.000134698	0.000367545
CDR_1774
CDR_1775														5.91e-05
CDR_1776							1.23e-05
CDR_1777																																																	5.98e-06
CDR_1778							8.23e-06
CDR_1779							2.88e-05
CDR_1780		7.55e-05
CDR_1781	2.78e-05
CDR_1782																															0.000365251
CDR_1783																																							0.000107082
CDR_1784								5.63e-05
CDR_1785												2.97e-05
CDR_1786								1.53e-05
CDR_1787														0.000172817
CDR_1788							6.99e-05	1.53e-05	0.000172257		0.000256808
CDR_1789																											0.000356481
CDR_1790																																												8.17e-05	1.06e-05				1.79e-05
CDR_1791										7.97e-05
CDR_1792																4.66e-05
CDR_1793		9.06e-05			0.000495061	0.000316683
CDR_1794							3.7e-05
CDR_1795																																																	1.49e-05
CDR_1796																																			0.000180451	0.000163487
CDR_1797																																	4.92e-05
CDR_1798																																																0.00027966
CDR_1799										4.98e-05
CDR_1800																																							1.26e-05
CDR_1801																																							1.89e-05
CDR_1802							7.4e-05
CDR_1803																																													1.06e-05
CDR_1804									2.97e-05
CDR_1805					0.0012137
CDR_1806												2.38e-05
CDR_1807																																																	4.19e-05
CDR_1808			7.43e-05		2.4e-05
CDR_1809		0.000307993
CDR_1810																																																	2.99e-05
CDR_1811																																													5.28e-06
CDR_1812													5.11e-05
CDR_1813																																2.82e-05
CDR_1814								2.56e-05
CDR_1815												1.78e-05
CDR_1816																																						1.54e-05
CDR_1817							8.64e-05			4.98e-05
CDR_1818														6.82e-05
CDR_1819																																										1.03e-05
CDR_1820																																													4.49e-05
CDR_1821												1.78e-05
CDR_1822										5.31e-05
CDR_1823		0.00013286
CDR_1824																																	0.000108338
CDR_1825							7.82e-05
CDR_1826																																											0.000125188
CDR_1827	2.78e-05
CDR_1828				3.69e-05
CDR_1829																												9.89e-05
CDR_1830										6.64e-06
CDR_1831		0.000135879
CDR_1832							6.17e-05
CDR_1833										1.66e-05
CDR_1834		0.000311013		0.000233996	0.0002635
CDR_1835										4.65e-05
CDR_1836														2.5e-05
CDR_1837																																													5.28e-06
CDR_1838													0.00013071
CDR_1839														4.55e-06
CDR_1840																				0.000239904
CDR_1841																																		0.000147384	5.16e-05
CDR_1842
CDR_1843																																							0.000144876
CDR_1844	0.000155449		0.000185832
CDR_1845																	3.98e-05
CDR_1846																																														2.86e-05
CDR_1847																												2.14e-05
CDR_1848
CDR_1849						0.000172736
CDR_1850																																	0.000128036
CDR_1851																																	2.95e-05
CDR_1852					0.000183652
CDR_1853														0.000102326
CDR_1854																																										4.11e-05
CDR_1855		6.04e-06
CDR_1856								3.58e-05
CDR_1857																																	0.000128036
CDR_1858															0.000153045
CDR_1859																				0.000159936
CDR_1860															0.000913634
CDR_1861																																8.46e-05
CDR_1862
CDR_1863																7.98e-05
CDR_1864																																	4.92e-05
CDR_1865														4.55e-06
CDR_1866										1.33e-05
CDR_1867																																						0.000200068	0.000132278
CDR_1868								4.6e-05		2.66e-05		0.000130665
CDR_1869															6.96e-05
CDR_1870								2.56e-05		2.32e-05	2.8e-05	8.91e-05
CDR_1871																												0.000114934
CDR_1872																										2.32e-05
CDR_1873					7.19e-05
CDR_1874																																			9.67e-05
CDR_1875																						0.000525348		0.000171925
CDR_1876																																										3.77e-05
CDR_1877													1.14e-05
CDR_1878																																			3.22e-05
CDR_1879
CDR_1880																												0.000114934
CDR_1881						0.000115158
CDR_1882								3.07e-05
CDR_1883																																														9.55e-06
CDR_1884																																											3.29e-05
CDR_1885																																														4.3e-05		0.000125561
CDR_1886																																												2.72e-05
CDR_1887																																														6.21e-05
CDR_1888					0.000479092
CDR_1889				0.00022168
CDR_1890									1.78e-05
CDR_1891										3.65e-05	7.94e-05	7.13e-05
CDR_1892												8.32e-05
CDR_1893																																			0.000328678	0.000130789
CDR_1894												0.000100968
CDR_1895																																8.46e-05	1.97e-05
CDR_1896									2.38e-05	6.31e-05	3.74e-05
CDR_1897																			0.00075188	0.00119952	0.00105042
CDR_1898																																															0.00183366
CDR_1899																																					0.000189538
CDR_1900																																			0.00029001	0.000228882
CDR_1901								5.12e-05
CDR_1902												7.13e-05
CDR_1903									5.94e-05
CDR_1904							0.000201556	3.58e-05	5.94e-05	4.65e-05	9.34e-05	0.000136604
CDR_1905																										0.000217778
CDR_1906																																							1.26e-05					0.000367557	0.000314296				9.87e-05
CDR_1907												1.78e-05
CDR_1908											9.34e-06
CDR_1909									4.75e-05	3.98e-05
CDR_1910										3.65e-05
CDR_1911										5.97e-05
CDR_1912																																													0.000118851
CDR_1913																																														2.39e-05
CDR_1914										1.66e-05
CDR_1915								4.09e-05	0.000225716	9.29e-05		0.000279147
CDR_1916																																0.000103384
CDR_1917														4.55e-06	0.000115943
CDR_1918						0.000518209
CDR_1919																													0.000118497
CDR_1920																									0.000242907		0.000242407
CDR_1921
CDR_1922								7.67e-05		6.64e-06
CDR_1923																															0.000168577	9.4e-05
CDR_1924																																																0.000119854
CDR_1925										1.66e-05
CDR_1926																												5.35e-06
CDR_1927																															0.000449539
CDR_1928							1.65e-05
CDR_1929																																							0.000113381
CDR_1930																					0.00035014
CDR_1931											9.34e-06
CDR_1932							0.000131628
CDR_1933											0.000130738
CDR_1934																																						2.31e-05
CDR_1935																																				0.000179836
CDR_1936																						0.000927085
CDR_1937						5.76e-05
CDR_1938									7.13e-05
CDR_1939																																													6.07e-05
CDR_1940																																																	0.000116609
CDR_1941							8.23e-06
CDR_1942								4.09e-05
CDR_1943						5.76e-05
CDR_1944									5.94e-05
CDR_1945																												0.000109588
CDR_1946										2.32e-05
CDR_1947										6.64e-06
CDR_1948					0.000335364
CDR_1949																																																	5.98e-06
CDR_1950																																	1.97e-05
CDR_1951																								0.000859623
CDR_1952																									0.000145744	0.00148274
CDR_1953																																					0.000947688	0.000253932	0.000214164
CDR_1954									4.16e-05
CDR_1955										2.32e-05		4.16e-05
CDR_1956																															0.00022477
CDR_1957																0.000791792		0.000462159
CDR_1958													2.27e-05	2.73e-05
CDR_1959										2.99e-05
CDR_1960									9.5e-05
CDR_1961	0.00014157
CDR_1962																																													1.06e-05			0.000496538	0.000167439
CDR_1963														1.36e-05
CDR_1964																												5.35e-06
CDR_1965																																							0.000100783
CDR_1966																																					0.000568613		5.04e-05
CDR_1967									7.72e-05
CDR_1968												2.38e-05
CDR_1969																																													5.28e-06
CDR_1970																							0.00127839
CDR_1971										9.96e-06
CDR_1972																							0.000902391
CDR_1973									5.35e-05
CDR_1974																																0.00013158
CDR_1975								6.14e-05
CDR_1976		9.06e-05
CDR_1977																																													2.38e-05
CDR_1978									1.78e-05
CDR_1979												2.97e-05
CDR_1980
CDR_1981														3.18e-05
CDR_1982							2.47e-05
CDR_1983																																							0.00017637	0.000660677
CDR_1984										2.32e-05
CDR_1985			0.000297331
CDR_1986									2.97e-05			4.16e-05
CDR_1987																																										1.37e-05
CDR_1988																																	5.91e-05
CDR_1989																																												0.000272264	0.000507099	0.000353225	0.000577263	0.000308196	8.67e-05
CDR_1990								2.05e-05	2.38e-05
CDR_1991																											0.000270925
CDR_1992																				0.000159936
CDR_1993																										7.41e-05
CDR_1994																			0.00125313		0.00105042
CDR_1995																						3.09e-05
CDR_1996																									0.000194326
CDR_1997							0.000156308			0.000189171
[truncated: 196,712 more rows]
[truncated: 10 more columns]
