# Supplementary material for: Local mutational diversity drives intratumoral immune heterogeneity in non-small cell lung cancer
Source: Nat Commun. 2018 Dec 18;9:5361. doi: 10.1038/s41467-018-07767-w (PMC6299138; doi:10.1038/s41467-018-07767-w)
Supplement: Supplementary file 8 — Supplementary Data 7 [file 41467_2018_7767_MOESM8_ESM.xlsx]

## Sheet: sheet1
Supplementary Table 7. TCR clonality
DNAid	mutation_load	Patient	sampleid	total_reads	max_freq	count	simpsonIndex	shannonIndex	d50Index	inverseSimpsonIndex	giniSimpsonIndex	evenness	richness	clonality	DNAid	TypeID	Type	Patient	ID
P002.T1	357	P002	HUMRAEEBZPEI-139	315008	0.0600366	2164	0.00710112	6.769	0.000628555	140.823	0.992899	0.115527	3.39103	0.118587	160003803TD1	T1	T	YYM	P002
P002.T2	336	P002	HUMRAEECAPEI-140	271193	0.0574314	2188	0.00669034	6.81385	0.000634235	149.469	0.99331	0.11426	3.24519	0.11402	160003803TD2	T2	T	YYM	P002
P002.T3	369	P002	HUMRAEECBPEI-142	25692	0.02565	1851	0.00267718	6.95849	0.000661685	373.527	0.997323	0.163155	3.10256	0.0750972	160003803TD3	T3	T	YYM	P002
P002.T4	368	P002	HUMRAEECCPEI-143	79167	0.0601261	1463	0.0079002	6.39818	0.00108631	126.579	0.9921	0.108681	3.10256	0.122123	160003803TD4	T4	T	YYM	P002
P002.T5	376	P002	HUMRAEECDPEI-145	119701	0.0544607	1793	0.0063721	6.72494	0.000668332	156.934	0.993628	0.145008	3.10256	0.102342	160003803TD5	T5	T	YYM	P002
P002.T6	380	P002	HUMRAEECEPEI-147	32614	0.0486294	1906	0.00422368	6.90237	0.000643895	236.76	0.995776	0.15425	3.10256	0.0861129	160003803TD6	T6	T	YYM	P002
P004.T1	25	P004	HUMRAEEBPPEI-129	99167	0.0231125	1417	0.00224244	6.84928	0.000816804	445.943	0.997758	0.194072	3.10256	0.0560915	160003801TD1	T1	T	WA	P004
P004.T2	211	P004	HUMRAEEBQPEI-130	78867	0.0375823	1301	0.00338135	6.71142	0.000862211	295.74	0.996619	0.192929	3.10256	0.0640745	160003801TD2	T2	T	WA	P004
P004.T3	25	P004	HUMRAEEBRPEI-131	68274	0.0381404	1276	0.00318929	6.72818	0.000849518	313.549	0.996811	0.203762	3.10256	0.0591914	160003801TD3	T3	T	WA	P004
P004.T4	299	P004	HUMRAEEBSPEI-132	104465	0.0266692	1102	0.00304776	6.58086	0.00104341	328.109	0.996952	0.193285	2.82692	0.060533	160003801TD4	T4	T	WA	P004
P004.T5	2	P004	HUMRAEEBTPEI-133	119541	0.0303327	1903	0.00238829	7.09179	0.000577208	418.71	0.997612	0.187073	3.39103	0.0608375	160003801TD5	T5	T	WA	P004
P004.T6	31	P004	HUMRAEEBUPEI-134	86752	0.0286564	1848	0.00207598	7.11618	0.000553301	481.7	0.997924	0.204004	3.10256	0.0539337	160003801TD6	T6	T	WA	P004
P005.T1	13	P005	HUMRAEEBIPEI-121	116060	0.0361882	1737	0.00634779	6.53036	0.000896088	157.535	0.993652	0.0909614	3.10256	0.124607	160003799TD1	T1	T	YDH	P005
P005.T2	26	P005	HUMRAEEBJPEI-122	269254	0.0566231	1539	0.00843034	6.36213	0.00115504	118.619	0.99157	0.08577	3.24519	0.133094	160003799TD2	T2	T	YDH	P005
P005.T3	7	P005	HUMRAEEBKPEI-123	405974	0.0233242	2132	0.00224497	7.15086	0.000564076	445.44	0.997755	0.184803	3.10256	0.0670541	160003799TD3	T3	T	YDH	P005
P007.T1	242	P007	HUMRAEGIKPEI-136	139944	0.0346067	1229	0.00704255	6.02185	0.00255102	141.994	0.992957	0.0528885	2.82692	0.153515	160003814T1D	T1	T	ZZL	P007
P007.T4	314	P007	HUMRAEGINPEI-114	48778	0.179241	531	0.0452966	4.5765	0.0117676	22.0767	0.954703	0.0244821	2.82692	0.270649	160003814T4D	T4	T	ZZL	P007
P007.T5	255	P007	HUMRAEGIOPEI-138	117783	0.0709016	859	0.0187928	5.33806	0.00483941	53.212	0.981207	0.0384168	3.10256	0.209852	160003814T5D	T5	T	ZZL	P007
P008.T1	92	P008	HUMRAEGISPEI-140	4752	0.0170455	1635	0.002356	6.83066	0.000841751	424.448	0.997644	0.148012	3.10256	0.0768625	160003818T1D	T1	T	DZF	P008
P008.T2	93	P008	HUMRAEGITPEI-117	12505	0.0386246	1824	0.00436631	6.68659	0.000879648	229.027	0.995634	0.0997807	3.39103	0.109499	160003818T2D	T2	T	DZF	P008
P008.T3	98	P008	HUMRAEGIUPEI-141	7147	0.015531	2575	0.0019868	7.17111	0.000559675	503.322	0.998013	0.120388	3.39103	0.0869025	160003818T3D	T3	T	DZF	P008
P009.T1	19	P009	HUMRAEGJHPEI-124	62296	0.0449949	1449	0.00405514	6.71482	0.000979196	246.6	0.995945	0.180124	3.54006	0.0774611	160003828T1D	T1	T	LYL	P009
P009.T2	27	P009	HUMRAEGJIPEI-150	26015	0.0325197	1136	0.00293577	6.58515	0.00123006	340.626	0.997064	0.193662	2.96314	0.0639802	160003828T2D	T2	T	LYL	P009
P009.T3	17	P009	HUMRAEGJJPEI-125	11633	0.0510616	1213	0.00526667	6.44959	0.00120347	189.873	0.994733	0.153339	3.39103	0.0917158	160003828T3D	T3	T	LYL	P009
P012.T1	28	P012	HUMRAEGJEPEI-148	19898	0.0382451	1610	0.00561591	6.57866	0.000854357	178.066	0.994384	0.12236	3.24519	0.109064	160003826T1D	T1	T	LYR	P012
P012.T2	35	P012	HUMRAEGJFPEI-123	206707	0.0653824	1496	0.0110057	6.29512	0.0010885	90.862	0.988994	0.0955882	2.96314	0.1389	160003826T2D	T2	T	LYR	P012
P012.T3	36	P012	HUMRAEGJGPEI-149	60574	0.0446231	2138	0.00605371	6.83479	0.000594314	165.188	0.993946	0.124415	3.24519	0.108617	160003826T3D	T3	T	LYR	P012
P013.T1	7	P013	HUMRAEHREPEI-147	297051	0.0383974	1621	0.00475561	6.43388	0.00174381	210.278	0.995244	0.0660086	3.39103	0.129475	160003820T1D	T1	T	LSP	P013
P013.T2	25	P013	HUMRAEGIXPEI-119	54394	0.0420818	1542	0.00433539	6.55286	0.00134206	230.66	0.995665	0.0927367	3.39103	0.107341	160003820T2D	T2	T	LSP	P013
P013.T3	16	P013	HUMRAEGIYPEI-143	6034	0.0169042	2394	0.00236743	7.11755	0.000497183	422.4	0.997633	0.137009	3.39103	0.0852329	160003820T3D	T3	T	LSP	P013
P015.T1	3	P015	HUMRAEGJBPEI-121	32060	0.0269807	2044	0.00298713	6.97063	0.00062383	334.77	0.997013	0.140411	3.24519	0.0855388	160003824T1D	T1	T	ZXP	P015
P015.T2	43	P015	HUMRAEGJCPEI-147	76795	0.00976626	2551	0.000994155	7.49614	0.000416694	1005.88	0.999006	0.21129	2.96314	0.0443762	160003824T2D	T2	T	ZXP	P015
P015.T3	4	P015	HUMRAEGJDPEI-122	65786	0.010595	2233	0.00130451	7.33	0.000471225	766.573	0.998695	0.206897	2.96314	0.0494219	160003824T3D	T3	T	ZXP	P015
P016.T3	320	P016	HUMRAEGJMPEI-102	19939	0.0629921	999	0.0134562	5.61034	0.00315964	74.3151	0.986544	0.041041	3.24519	0.187703	160003830T3D	T3	T	HZW	P016
P016.T4	296	P016	HUMRAEGJNPEI-127	132351	0.0183149	2003	0.00236811	6.96401	0.000695121	422.277	0.997632	0.123814	3.10256	0.0839721	160003830T4D	T4	T	HZW	P016
P016.T5	212	P016	HUMRAEGJOPEI-103	55600	0.0118345	1817	0.00213759	6.89377	0.000899281	467.816	0.997862	0.12273	3.24519	0.0814363	160003830T5D	T5	T	HZW	P016
P019.T2	19	P019	HUMRAEGHMPEI-124	15398	0.0128588	1177	0.00218743	6.65671	0.00116898	457.158	0.997813	0.190314	3.24519	0.0585538	160003805T2D	T2	T	PLQ	P019
P019.T3	3	P019	HUMRAEGHNPEI-150	112620	0.0161961	1840	0.00250243	6.87386	0.000736992	399.611	0.997498	0.12337	3.10256	0.0856211	160003805T3D	T3	T	PLQ	P019
P019.T4	2	P019	HUMRAEGHOPEI-125	116266	0.0221389	2032	0.00244291	7.0227	0.000576265	409.348	0.997557	0.146161	3.10256	0.0779957	160003805T4D	T4	T	PLQ	P019
P019.T5	22	P019	HUMRAEGHPPEI-101	7568	0.0294662	1309	0.00264934	6.73381	0.000924947	377.452	0.997351	0.187166	3.24519	0.061754	160003805T5D	T5	T	PLQ	P019
P021.T1	27	P021	HUMRAEGJZPEI-133	223155	0.0240819	1339	0.00303027	6.66524	0.000958975	330.004	0.99697	0.174757	3.24519	0.0742313	160003838T1D	T1	T	TSY	P021
P021.T2	13	P021	HUMRAEGKAPEI-110	417655	0.020663	2618	0.00113795	7.56803	0.000392669	878.77	0.998862	0.241024	3.54006	0.0383899	160003838T2D	T2	T	TSY	P021
P021.T3	14	P021	HUMRAEGKBPEI-134	134663	0.0104557	2471	0.000845527	7.55346	0.000452983	1182.69	0.999154	0.254553	3.54006	0.0331416	160003838T3D	T3	T	TSY	P021
P022.T1	47	P022	HUMRAEGHRPEI-102	67590	0.059491	1558	0.0101496	6.21314	0.00118361	98.5258	0.98985	0.0654685	3.24519	0.154809	160003807T1D	T1	T	JYQ	P022
P022.T2	32	P022	HUMRAEGHSPEI-127	267176	0.0516813	1402	0.00854263	6.17048	0.00135866	117.06	0.991457	0.0691869	2.69391	0.148389	160003807T2D	T2	T	JYQ	P022
P022.T3	19	P022	HUMRAEGHTPEI-103	150820	0.103507	1098	0.0190524	5.61266	0.00261239	52.4868	0.980948	0.0391621	2.96314	0.198334	160003807T3D	T3	T	JYQ	P022
P022.T4	48	P022	HUMRAEGHUPEI-128	85503	0.0514485	1087	0.00856844	6.08188	0.00141515	116.707	0.991432	0.105796	2.96314	0.130063	160003807T4D	T4	T	JYQ	P022
P022.T5	35	P022	HUMRAEGHVPEI-104	163142	0.163667	1384	0.0343596	5.67421	0.00152015	29.1039	0.96564	0.0447977	2.96314	0.215481	160003807T5D	T5	T	JYQ	P022
P022.T6	29	P022	HUMRAEGHWPEI-129	250805	0.0904089	1320	0.0199179	5.62952	0.00220091	50.2061	0.980082	0.0295455	2.82692	0.216532	160003807T6D	T6	T	JYQ	P022
P023.T1	67	P023	HUMRAEGHXPEI-105	19104	0.0826005	993	0.0173033	5.6009	0.00240787	57.7924	0.982697	0.0513595	3.10256	0.188361	160003809T1D	T1	T	XGL	P023
P023.T2	137	P023	HUMRAEGHYPEI-130	97080	0.0302019	984	0.00443887	6.29176	0.00151421	225.283	0.995561	0.155488	3.10256	0.087043	160003809T2D	T2	T	XGL	P023
P023.T3	148	P023	HUMRAEGHZPEI-106	3465	0.0398268	1066	0.00632797	6.22209	0.001443	158.029	0.993672	0.122889	3.24519	0.107518	160003809T3D	T3	T	XGL	P023
P023.T4	148	P023	HUMRAEGIAPEI-131	6324	0.0529728	1571	0.00616068	6.46984	0.00126502	162.32	0.993839	0.105029	3.10256	0.120882	160003809T4D	T4	T	XGL	P023
P023.T5	126	P023	HUMRAEGIBPEI-107	84692	0.634015	276	0.402966	2.62698	0.634015	2.4816	0.597034	0.00362319	1.85256	0.5326	160003809T5D	T5	T	XGL	P023
P024.T1	189	P024	HUMRAEGKFPEI-136	24054	0.0449406	1126	0.00596464	6.25736	0.00133034	167.655	0.994035	0.112789	3.10256	0.109453	160003842T1D	T1	T	TDG	P024
P024.T2	189	P024	HUMRAEGKGPEI-113	17194	0.343143	555	0.120462	4.46292	0.00401303	8.30135	0.879538	0.0324324	2.96314	0.293727	160003842T2D	T2	T	TDG	P024
P024.T3	128	P024	HUMRAEGKHPEI-137	33486	0.0218002	1879	0.00345383	6.75286	0.00083617	289.534	0.996546	0.10165	3.10256	0.104216	160003842T3D	T3	T	TDG	P024
