# Supplementary material for: Local mutational diversity drives intratumoral immune heterogeneity in non-small cell lung cancer
Source: Nat Commun. 2018 Dec 18;9:5361. doi: 10.1038/s41467-018-07767-w (PMC6299138; doi:10.1038/s41467-018-07767-w)
Supplement: Supplementary file 10 — Supplementary Data 9 [file 41467_2018_7767_MOESM10_ESM.xlsx]

## Sheet: Supplementary Table S13 - Input
Supplementary Table 9. Input variables for randomForest
1	TBX21
2	EOMES
3	GZMB
4	CXCL9
5	CXCL10
6	CXCL11
7	CD8A
8	B2M
9	TAP1
10	TAP2
11	TAPBP
12	HLA.A
13	HLA.B
14	HLA.C
15	ICOS
16	IDO1
17	PDCD1
18	CTLA4
19	TIGIT
20	LAG3
21	HAVCR2
22	CD274
23	HHLA2
24	IL6
25	IL6R
26	IL15RA
27	IL32
28	IL18RAP
29	IL2
30	IL2RA
31	Activated.B.cell
32	Activated.CD4.T.cell
33	Activated.CD8.T.cell
34	Central.memory.CD4.T.cell
35	Central.memory.CD8.T.cell
36	Effector.memeory.CD4.T.cell
37	Effector.memeory.CD8.T.cell
38	Gamma.delta.T.cell
39	Immature..B.cell
40	Memory.B.cell
41	Regulatory.T.cell
42	T.follicular.helper.cell
43	Type.1.T.helper.cell
44	Type.17.T.helper.cell
45	Type.2.T.helper.cell
46	Activated.dendritic.cell
47	CD56bright.natural.killer.cell
48	CD56dim.natural.killer.cell
49	Eosinophil
50	Immature.dendritic.cell
51	Macrophage
52	Mast.cell
53	MDSC
54	Monocyte
55	Natural.killer.cell
56	Natural.killer.T.cell
57	Neutrophil
58	Plasmacytoid.dendritic.cell
59	BIOCARTA_RELA_PATHWAY
60	BIOCARTA_NO1_PATHWAY
61	BIOCARTA_CSK_PATHWAY
62	BIOCARTA_SRCRPTP_PATHWAY
63	BIOCARTA_AMI_PATHWAY
64	BIOCARTA_GRANULOCYTES_PATHWAY
65	BIOCARTA_LYM_PATHWAY
66	BIOCARTA_ARAP_PATHWAY
67	BIOCARTA_AGR_PATHWAY
68	BIOCARTA_AKAP95_PATHWAY
69	BIOCARTA_AKT_PATHWAY
70	BIOCARTA_ALK_PATHWAY
71	BIOCARTA_AT1R_PATHWAY
72	BIOCARTA_ACE2_PATHWAY
73	BIOCARTA_ASBCELL_PATHWAY
74	BIOCARTA_DNAFRAGMENT_PATHWAY
75	BIOCARTA_CHEMICAL_PATHWAY
76	BIOCARTA_SPPA_PATHWAY
77	BIOCARTA_ATM_PATHWAY
78	BIOCARTA_AGPCR_PATHWAY
79	BIOCARTA_BCELLSURVIVAL_PATHWAY
80	BIOCARTA_BLYMPHOCYTE_PATHWAY
81	BIOCARTA_BCR_PATHWAY
82	BIOCARTA_BIOPEPTIDES_PATHWAY
83	BIOCARTA_NEUROTRANSMITTERS_PATHWAY
84	BIOCARTA_RANKL_PATHWAY
85	BIOCARTA_CACAM_PATHWAY
86	BIOCARTA_CDMAC_PATHWAY
87	BIOCARTA_CARM_ER_PATHWAY
88	BIOCARTA_CASPASE_PATHWAY
89	BIOCARTA_CBL_PATHWAY
90	BIOCARTA_CCR3_PATHWAY
91	BIOCARTA_CD40_PATHWAY
92	BIOCARTA_MCM_PATHWAY
93	BIOCARTA_G1_PATHWAY
94	BIOCARTA_G2_PATHWAY
95	BIOCARTA_CELL2CELL_PATHWAY
96	BIOCARTA_LAIR_PATHWAY
97	BIOCARTA_CERAMIDE_PATHWAY
98	BIOCARTA_TID_PATHWAY
99	BIOCARTA_CLASSIC_PATHWAY
100	BIOCARTA_COMP_PATHWAY
101	BIOCARTA_VDR_PATHWAY
102	BIOCARTA_HDAC_PATHWAY
103	BIOCARTA_GCR_PATHWAY
104	BIOCARTA_CTCF_PATHWAY
105	BIOCARTA_CTL_PATHWAY
106	BIOCARTA_CXCR4_PATHWAY
107	BIOCARTA_CELLCYCLE_PATHWAY
108	BIOCARTA_CFTR_PATHWAY
109	BIOCARTA_CYTOKINE_PATHWAY
110	BIOCARTA_INFLAM_PATHWAY
111	BIOCARTA_D4GDI_PATHWAY
112	BIOCARTA_DC_PATHWAY
113	BIOCARTA_P35ALZHEIMERS_PATHWAY
114	BIOCARTA_RNA_PATHWAY
115	BIOCARTA_MTA3_PATHWAY
116	BIOCARTA_SKP2E2F_PATHWAY
117	BIOCARTA_CALCINEURIN_PATHWAY
118	BIOCARTA_EGF_PATHWAY
119	BIOCARTA_ETC_PATHWAY
120	BIOCARTA_NDKDYNAMIN_PATHWAY
121	BIOCARTA_EPHA4_PATHWAY
122	BIOCARTA_EPO_PATHWAY
123	BIOCARTA_ECM_PATHWAY
124	BIOCARTA_ERK_PATHWAY
125	BIOCARTA_ERYTH_PATHWAY
126	BIOCARTA_EPONFKB_PATHWAY
127	BIOCARTA_EIF_PATHWAY
128	BIOCARTA_EXTRINSIC_PATHWAY
129	BIOCARTA_FAS_PATHWAY
130	BIOCARTA_FCER1_PATHWAY
131	BIOCARTA_FEEDER_PATHWAY
132	BIOCARTA_FIBRINOLYSIS_PATHWAY
133	BIOCARTA_FMLP_PATHWAY
134	BIOCARTA_FREE_PATHWAY
135	BIOCARTA_GABA_PATHWAY
136	BIOCARTA_GATA3_PATHWAY
137	BIOCARTA_GLYCOLYSIS_PATHWAY
138	BIOCARTA_SET_PATHWAY
139	BIOCARTA_GH_PATHWAY
140	BIOCARTA_AHSP_PATHWAY
141	BIOCARTA_TCAPOPTOSIS_PATHWAY
142	BIOCARTA_HIVNEF_PATHWAY
143	BIOCARTA_SALMONELLA_PATHWAY
144	BIOCARTA_MPR_PATHWAY
145	BIOCARTA_HCMV_PATHWAY
146	BIOCARTA_P53HYPOXIA_PATHWAY
147	BIOCARTA_HIF_PATHWAY
148	BIOCARTA_IGF1_PATHWAY
149	BIOCARTA_IL17_PATHWAY
150	BIOCARTA_IL2_PATHWAY
151	BIOCARTA_IL3_PATHWAY
152	BIOCARTA_IL4_PATHWAY
153	BIOCARTA_IL5_PATHWAY
154	BIOCARTA_IL6_PATHWAY
155	BIOCARTA_IL10_PATHWAY
156	BIOCARTA_IL12_PATHWAY
157	BIOCARTA_IL2RB_PATHWAY
158	BIOCARTA_IL22BP_PATHWAY
159	BIOCARTA_IL7_PATHWAY
160	BIOCARTA_GSK3_PATHWAY
161	BIOCARTA_DEATH_PATHWAY
162	BIOCARTA_RACCYCD_PATHWAY
163	BIOCARTA_GLEEVEC_PATHWAY
164	BIOCARTA_INSULIN_PATHWAY
165	BIOCARTA_INTEGRIN_PATHWAY
166	BIOCARTA_INTRINSIC_PATHWAY
167	BIOCARTA_KERATINOCYTE_PATHWAY
168	BIOCARTA_TCRA_PATHWAY
169	BIOCARTA_LECTIN_PATHWAY
170	BIOCARTA_PYK2_PATHWAY
171	BIOCARTA_EGFR_SMRTE_PATHWAY
172	BIOCARTA_MAPK_PATHWAY
173	BIOCARTA_MCALPAIN_PATHWAY
174	BIOCARTA_PPARA_PATHWAY
175	BIOCARTA_ETS_PATHWAY
176	BIOCARTA_MONOCYTE_PATHWAY
177	BIOCARTA_MTOR_PATHWAY
178	BIOCARTA_IGF1R_PATHWAY
179	BIOCARTA_PITX2_PATHWAY
180	BIOCARTA_NGF_PATHWAY
181	BIOCARTA_VIP_PATHWAY
182	BIOCARTA_NFAT_PATHWAY
183	BIOCARTA_NTHI_PATHWAY
184	BIOCARTA_NFKB_PATHWAY
185	BIOCARTA_NOS1_PATHWAY
186	BIOCARTA_NO2IL12_PATHWAY
187	BIOCARTA_RARRXR_PATHWAY
188	BIOCARTA_NUCLEARRS_PATHWAY
189	BIOCARTA_ARENRF2_PATHWAY
190	BIOCARTA_P38MAPK_PATHWAY
191	BIOCARTA_P53_PATHWAY
192	BIOCARTA_PDGF_PATHWAY
193	BIOCARTA_CCR5_PATHWAY
194	BIOCARTA_PTDINS_PATHWAY
195	BIOCARTA_PLCE_PATHWAY
196	BIOCARTA_EDG1_PATHWAY
197	BIOCARTA_CDK5_PATHWAY
198	BIOCARTA_MYOSIN_PATHWAY
199	BIOCARTA_PLATELETAPP_PATHWAY
200	BIOCARTA_PS1_PATHWAY
201	BIOCARTA_PROTEASOME_PATHWAY
202	BIOCARTA_AKAPCENTROSOME_PATHWAY
203	BIOCARTA_PTEN_PATHWAY
204	BIOCARTA_RAB_PATHWAY
205	BIOCARTA_RAC1_PATHWAY
206	BIOCARTA_RAS_PATHWAY
207	BIOCARTA_NKCELLS_PATHWAY
208	BIOCARTA_RB_PATHWAY
209	BIOCARTA_CHREBP2_PATHWAY
210	BIOCARTA_BAD_PATHWAY
211	BIOCARTA_CK1_PATHWAY
212	BIOCARTA_EIF2_PATHWAY
213	BIOCARTA_EIF4_PATHWAY
214	BIOCARTA_STEM_PATHWAY
215	BIOCARTA_P27_PATHWAY
216	BIOCARTA_PGC1A_PATHWAY
217	BIOCARTA_PML_PATHWAY
218	BIOCARTA_DREAM_PATHWAY
219	BIOCARTA_LEPTIN_PATHWAY
220	BIOCARTA_RHO_PATHWAY
221	BIOCARTA_AKAP13_PATHWAY
222	BIOCARTA_ATRBRCA_PATHWAY
223	BIOCARTA_CARDIACEGF_PATHWAY
224	BIOCARTA_HER2_PATHWAY
225	BIOCARTA_ERK5_PATHWAY
226	BIOCARTA_MAL_PATHWAY
227	BIOCARTA_MEF2D_PATHWAY
228	BIOCARTA_MITOCHONDRIA_PATHWAY
229	BIOCARTA_ACH_PATHWAY
230	BIOCARTA_PARKIN_PATHWAY
231	BIOCARTA_CDC42RAC_PATHWAY
232	BIOCARTA_RANMS_PATHWAY
233	BIOCARTA_BARR_MAPK_PATHWAY
234	BIOCARTA_TOB1_PATHWAY
235	BIOCARTA_BARRESTIN_SRC_PATHWAY
236	BIOCARTA_NKT_PATHWAY
237	BIOCARTA_IL1R_PATHWAY
238	BIOCARTA_MET_PATHWAY
239	BIOCARTA_GPCR_PATHWAY
240	BIOCARTA_IGF1MTOR_PATHWAY
241	BIOCARTA_SODD_PATHWAY
242	BIOCARTA_SHH_PATHWAY
243	BIOCARTA_PTC1_PATHWAY
244	BIOCARTA_SPRY_PATHWAY
245	BIOCARTA_BARRESTIN_PATHWAY
246	BIOCARTA_STATHMIN_PATHWAY
247	BIOCARTA_HSP27_PATHWAY
248	BIOCARTA_TCR_PATHWAY
249	BIOCARTA_TCYTOTOXIC_PATHWAY
250	BIOCARTA_THELPER_PATHWAY
251	BIOCARTA_TALL1_PATHWAY
252	BIOCARTA_TEL_PATHWAY
253	BIOCARTA_TGFB_PATHWAY
254	BIOCARTA_TH1TH2_PATHWAY
255	BIOCARTA_41BB_PATHWAY
256	BIOCARTA_KREB_PATHWAY
257	BIOCARTA_CTLA4_PATHWAY
258	BIOCARTA_LONGEVITY_PATHWAY
259	BIOCARTA_SARS_PATHWAY
260	BIOCARTA_PAR1_PATHWAY
261	BIOCARTA_STRESS_PATHWAY
262	BIOCARTA_TNFR1_PATHWAY
263	BIOCARTA_TNFR2_PATHWAY
264	BIOCARTA_TOLL_PATHWAY
265	BIOCARTA_TPO_PATHWAY
266	BIOCARTA_CREB_PATHWAY
267	BIOCARTA_CARM1_PATHWAY
268	BIOCARTA_TFF_PATHWAY
269	BIOCARTA_TRKA_PATHWAY
270	BIOCARTA_ARF_PATHWAY
271	BIOCARTA_UCALPAIN_PATHWAY
272	BIOCARTA_VEGF_PATHWAY
273	BIOCARTA_VITCB_PATHWAY
274	BIOCARTA_WNT_PATHWAY
275	BIOCARTA_ACTINY_PATHWAY
276	mutation_load
277	clonality
278	diversity
