# Supplementary material for: Local mutational diversity drives intratumoral immune heterogeneity in non-small cell lung cancer
Source: Nat Commun. 2018 Dec 18;9:5361. doi: 10.1038/s41467-018-07767-w (PMC6299138; doi:10.1038/s41467-018-07767-w)
Supplement: Supplementary file 11 — Supplementary Data 10 [file 41467_2018_7767_MOESM11_ESM.xlsx]

## Sheet: Supplementary Table S10 - TPM
Supplementary Table 10. Summary of RNA sequencing
A1BG	A1CF	A2M	A2ML1	A3GALT2	A4GALT	A4GNT	AAAS	AACS	AADAC	AADACL2	AADACL3	AADACL4	AADAT	AAED1	AAGAB	AAK1	AAMDC	AAMP	AANAT	AAR2	AARD	AARS	AARS2	AARSD1	AASDH	AASDHPPT	AASS	AATK	ABAT	ABCA1	ABCA10	ABCA12	ABCA13	ABCA2	ABCA3	ABCA4	ABCA5	ABCA6	ABCA7	ABCA8	ABCA9	ABCB1	ABCB10	ABCB11	ABCB4	ABCB5	ABCB6	ABCB7	ABCB8
P002.T1	13.2331	0	522.918	8.2128	0.0973188	15.9855	0	90.0564	23.6484	8.11887	0.351662	0	0	13.6765	15.0322	17.166	2.84962	20.7987	173.556	0.61202	48.3025	0.341484	145.619	16.2613	62.8951	8.63735	43.755	68.2882	3.43494	5.8098	19.9245	3.66469	24.9249	22.6115	8.23024	67.4841	0.0876876	70.2225	2.46745	25.9549	3.89574	1.60624	1.31466	23.1725	0	0.919121	0.0675493	75.5097	26.1121
P002.T2	2.54038	0	115.524	0.955412	0.0143848	17.9125	0	116.158	12.1692	53.9508	1.63255	0	0	8.79782	17.6376	33.643	1.13682	20.7298	239.858	0.487617	24.0958	0.279922	243.185	14.5241	59.3023	10.6563	15.1357	23.8081	0.978878	3.63119	22.7265	1.88679	10.0454	14.5456	11.7767	3.72483	0.438293	20.919	1.40022	12.3364	1.20206	0.537319	2.16498	21.2676	0.0602958	0.190828	0.00493416	122.484	30.0545
P002.T3	21.9952	0.00521264	142.385	12.8861	0	31.6981	0.066094	100.841	27.7478	13.0506	0.580765	0	0	16.2994	14.8054	17.2187	3.05857	21.6353	205.963	0.207229	27.5226	0.49853	179.95	21.5498	65.1891	10.1431	49.8042	70.4715	1.51964	3.16011	11.0729	3.41781	34.781	39.4942	8.04972	15.4383	0.730457	89.9217	1.3643	23.6265	0.952848	1.77482	1.84719	12.1574	0.0218858	0.206246	0.0858575	105.043	30.5935
P002.T4	2.10886	0.00163027	263.423	2.58199	0.100135	49.2342	0	80.5519	23.2857	49.7151	2.31501	0	0	21.2435	15.5778	15.4351	2.74536	30.1699	191.275	0.268835	15.8451	0.223425	153.057	13.337	64.0077	9.38066	49.086	40.0477	2.26637	3.64124	19.7047	3.52083	25.3589	23.6874	11.5051	41.3534	0.463093	38.8954	1.91409	15.3578	1.59955	1.07748	11.1466	40.5386	0.0932484	0.387162	0.144641	66.192	19.5313
P002.T5	13.7958	0	195.952	2.23656	0	73.7683	0.189896	91.2142	14.7681	132.881	1.9868	0	0	13.8487	18.5396	28.6875	3.71067	27.9874	183.665	0.572542	43.4272	0.0892974	155.264	18.5347	93.9897	7.52774	48.923	33.9691	1.00984	3.0983	8.38414	2.58252	25.9672	21.0346	11.5337	19.0875	0	47.9811	1.84037	17.2912	1.23881	0.602109	10.6752	14.7015	0.0867097	1.06735	0.0657536	78.8677	23.5944
P002.T6	3.73741	0	677.896	1.92549	0.103533	20.4798	0.0492522	72.6357	25.5895	20.3393	1.30694	0	0	13.6818	15.2781	35.5309	5.652	18.7856	153.053	0.63776	37.4351	0.450765	150.077	17.5833	59.4188	11.1397	46.1377	75.8511	4.75904	5.30735	40.074	2.4903	18.7628	16.511	13.9475	75.077	0.635286	32.2117	3.73591	25.6471	4.10471	2.03883	2.73264	25.383	0.0868405	0.394538	0.624788	81.7924	20.8095
P007.T1	2.49213	0	350.753	0.136208	0.0157866	27.1663	0	66.6425	19.0457	1.96467	0	0	0	3.27807	21.014	28.2735	2.80118	24.6355	97.8857	1.00789	14.6047	0.409297	72.5665	10.2759	35.8204	10.6436	40.8846	13.3893	4.62893	1.7997	54.7868	0.818492	5.39307	0.0489563	36.7417	3.1087	0.33653	10.5116	6.05021	23.8092	2.69215	2.19967	5.51836	20.2755	0.417796	0.795599	0.0937549	17.096	28.2032
P007.T4	5.29944	0	233.057	0.558039	0	14.4703	0	86.0989	18.9374	9.22983	0.0261541	0	0	3.61669	25.8183	29.7745	2.25945	32.9076	105.944	1.50365	35.7874	0.283659	71.4154	11.4133	56.7998	8.26607	58.3516	15.6639	1.53016	2.60632	44.8672	2.11557	4.86773	0.0252588	33.4719	4.27355	0.46004	8.68172	2.98293	25.1775	1.16709	1.89515	5.47302	17.0519	0.34082	0.615157	0	15.2668	20.126
P007.T5	6.82135	0	302.706	0.4996	0.225268	69.6903	0	58.2391	17.8387	1.80813	0	0	0	2.5214	12.7268	39.1793	4.00567	22.8687	91.9411	1.46883	9.78945	0	68.5139	8.34083	41.1291	6.94603	36.2345	11.9949	4.6376	2.53959	44.7773	2.07189	4.05483	0.0983857	42.0885	3.68696	0.202957	9.35782	2.29108	23.5775	2.51813	0.864773	6.93154	15.5595	0.0918494	1.20613	0	12.1977	17.5365
P008.T1	9.50303	0.0167398	352.572	14.9441	0.107556	11.1398	0.267314	95.8657	32.704	0	0	0	0	2.78961	10.3383	17.1016	2.58395	33.37	165.732	0.443953	14.7643	5.93059	82.5444	12.6574	39.933	6.87277	31.3199	8.28592	1.27915	3.63386	21.7216	0.756365	0.991258	0.941752	10.6376	9.49577	1.35559	14.3332	4.17061	34.5626	2.07613	4.57655	0.754456	18.8488	0	0.28757	0.217172	26.9092	20.449
P008.T2	7.31164	0.0661791	405.531	4.54848	0.380419	12.2328	0.171023	93.1605	20.1429	0.914508	0.0617798	0	0	5.1397	14.4891	14.4992	4.20394	32.4776	105.828	0.977224	16.0977	1.13196	67.9276	11.4323	31.0554	8.96437	32.6957	9.13133	1.21279	4.18722	21.426	0.78223	0.428651	0.575444	13.2267	9.01488	2.08132	12.4966	7.08312	22.4089	4.99941	2.00685	2.16114	19.2005	0.0211428	1.38886	0.0347493	25.767	19.3313
P008.T3	0.884108	0.0316977	446.946	11.1985	0.168397	12.0054	0	97.5115	24.5017	0.722002	0.040665	0	0	4.97488	12.1289	20.7153	2.1408	39.2029	142.697	0.655305	16.5222	7.19938	93.2369	13.6405	41.1501	6.5748	37.5782	6.87999	1.30235	3.68252	21.5311	2.31678	1.7783	1.19137	10.2907	8.9934	0.313209	13.8871	5.00762	26.5271	4.91212	2.35492	2.63821	23.1608	0	0.727204	0.149209	30.8767	23.039
P009.T1	5.47886	0.00923179	1151.17	0.0124465	0.244034	25.1364	0.322478	70.4747	24.5418	2.57146	0	0	0	5.07651	15.158	29.1783	2.19759	30.3623	129.921	0.435447	40.2023	1.1836	85.414	12.1898	54.861	11.9858	41.8936	17.5619	7.18376	8.15217	33.4835	10.9142	6.90457	4.91099	36.7869	40.465	11.0722	12.5506	29.1453	44.1635	13.2597	13.8765	3.25588	17.2903	0.113159	0.832945	0	28.1134	18.0841
P009.T2	3.70251	0.0417426	1311.11	0	0.307364	24.4909	0.435538	72.1918	18.6169	1.20239	0	0	0	3.58071	18.1096	20.3559	3.37267	17.9881	107.456	0.264831	31.7385	0.731646	79.4258	10.9204	45.5835	18.1861	43.6437	22.0615	7.64378	7.95269	23.6073	8.13312	7.82587	5.00055	36.9021	48.6735	18.8165	14.5766	20.1741	46.7375	15.5241	9.27421	4.97285	20.9164	0.137245	1.28608	0.201141	20.0329	23.3404
P009.T3	2.5187	0	1555.57	0.507427	0	13.418	0.580853	68.6502	24.2259	1.87853	0	0	0	5.33264	10.3294	19.3986	2.85914	20.2075	118.934	0.870424	33.9689	0.330359	88.7361	13.567	48.0205	20.502	46.0822	24.0953	12.6658	6.28196	31.5819	9.70513	8.62189	7.07741	40.3256	63.2005	23.71	15.1238	35.7822	48.4237	15.4894	15.7465	4.01255	18.851	0	0.382794	0	28.2241	23.8136
P013.T1	4.65316	0	2093.62	0.532252	0.142046	13.3961	0.0281193	73.1592	18.9754	0.658023	0	0	0	22.0564	15.3031	11.977	2.8022	23.6584	97.4034	0.567966	35.3095	0.948211	89.2873	11.2407	42.0886	12.3186	36.6276	13.8685	1.98922	15.6765	22.1771	3.93724	3.02921	0.149526	20.6283	24.1945	0.562928	16.2923	13.2644	25.2017	13.8146	4.58828	3.70257	6.52177	0	2.64348	0.831553	13.7079	24.142
P013.T2	0.779939	0	998.836	0.0405184	0	12.4264	0.31318	70.319	13.4564	1.2872	0	0	0	6.90599	15.5896	12.0727	3.00555	25.1346	93.9789	1.03988	28.5701	1.10555	81.8855	12.8331	37.3328	12.1955	32.9052	9.27449	1.36264	6.43678	35.8177	4.25891	0.0610316	0.11637	17.811	8.55737	0.250571	14.8868	11.0664	20.8639	9.6416	3.9563	3.80508	14.0013	0.0466186	2.03067	0.410438	14.1764	21.6458
P013.T3	1.09438	0	1444.68	0.232529	0	27.3407	0.12458	63.1362	14.2163	0.134366	0.0439923	0	0	6.55919	11.1541	13.8476	1.57319	26.1806	89.7131	0.554044	30.2237	1.00679	71.9551	10.8656	42.7058	10.5596	8.8771	12.5778	1.26979	2.7331	28.623	6.71535	0.648861	5.13517	24.1901	4.27341	0.484464	22.8668	12.7285	34.6255	16.9179	4.1355	5.76233	7.17191	0.0922567	3.46461	0.0738918	13.1572	18.8618
P015.T1	0.773863	0.0320892	2297.43	0.218867	0.0328419	9.99979	0.0618628	74.1516	17.892	56.5211	0.165272	0	0.223524	11.4003	6.29133	20.9031	2.79256	21.5897	116.552	0.466115	45.5818	0.427943	66.6686	8.02164	40.3504	13.9409	43.9266	44.9768	4.77264	10.6914	12.1066	15.1492	2.30088	12.2141	32.0093	61.6189	12.1956	22.1411	18.0894	32.9064	63.4676	18.8444	7.51882	20.2132	0.0143781	0.914196	0.520393	33.608	19.3669
P015.T2	7.18878	0.0392211	1596.07	0.180174	0	14.9955	0	49.2154	12.1376	422.499	0	0	0.116929	12.5159	12.2343	17.2769	1.69325	16.4523	170.49	0	44.8453	0.556451	77.9118	8.64612	42.7937	15.1925	41.7542	24.9627	2.09743	15.6263	10.6663	2.69227	0.436159	3.3203	15.496	201.125	7.01799	15.0127	8.02328	17.6123	15.2266	3.35182	4.60489	18.5754	0	0.542873	0	50.3744	19.4019
P015.T3	0.957351	0.0250376	2583	0	0	19.642	0.059076	38.8492	19.3352	40.264	0.367415	0	0	5.99147	20.8771	17.1213	1.88387	28.6298	106.693	0.0874471	39.4447	0.452969	75.2989	6.73997	35.4952	9.77592	38.5789	15.9318	2.85521	8.48179	11.8928	5.20525	0.787796	10.1924	19.576	55.6619	5.01017	14.1148	15.5078	12.4449	44.7465	11.5696	11.7717	7.84191	0.160485	1.31948	0.438317	21.6613	19.5947
P016.T3	1.38944	0.0444416	754.367	25.3901	0.130669	26.7635	0.128786	44.4628	20.8083	2.28175	0	0.20753	0	9.53424	12.8037	17.6888	5.22231	26.7699	145.554	0.653897	33.6899	0.693145	66.3261	7.56664	67.3517	13.2689	30.9357	22.147	4.66754	12.4909	37.3348	4.85472	8.43379	10.5516	26.1676	22.1426	15.7018	14.236	18.4398	24.9281	19.3254	16.6398	5.95593	17.2128	0.143298	1.95508	0.725567	18.3562	24.3406
P016.T4	0.336846	0	1601.03	0.61612	0.124887	29.0013	0	43.0493	18.6798	0.564564	0.177769	0.211852	0	4.64234	12.7418	16.455	6.0352	25.6227	136.615	1.47064	16.8695	0.0642342	52.9648	11.2571	42.1218	11.3859	37.4185	39.1453	6.96258	30.4255	46.726	1.928	5.72071	6.72164	30.3314	80.1919	16.4483	10.8189	12.751	48.767	12.2383	5.78446	6.19929	22.8332	0	1.33488	1.01922	16.8717	22.1345
P016.T5	0.983626	0	1546.14	2.41606	0	12.8748	0.722866	48.1942	14.2129	1.68512	0	0	0	5.32067	17.3925	14.6595	3.72507	33.4371	127.087	0.230325	37.7271	0.463678	66.2554	9.44501	41.347	12.0372	13.7264	27.7764	4.23656	21.4474	37.8355	0.876598	4.37091	5.05689	19.9292	21.8289	12.5119	8.23824	12.9872	16.4125	12.2529	3.9144	2.95943	24.2102	0	0.827585	1.14798	18.4053	24.1246
P019.T2	2.2582	0.102036	576.815	0.266248	0.48503	6.52404	0.24172	65.3148	24.5267	0.643705	0.0657142	0	0	2.3538	11.6929	26.5575	1.61645	13.322	88.5532	0.852034	34.6454	0.184762	59.0519	11.1767	44.6716	10.9472	51.2067	17.1817	5.26204	8.56577	25.4287	2.05533	4.69243	2.93436	21.0598	37.4321	6.14044	11.2961	5.33587	78.6924	8.12374	2.54011	3.85802	15.4302	0	0.718896	0.260641	11.7268	34.9652
P019.T3	0.464723	0	2568.44	0.107185	0.245134	27.2018	0.198409	51.7094	18.9055	14.7743	0.0240536	0	0	8.92828	33.361	17.5909	5.71161	39.2055	107.576	0.540153	46.5517	0.10555	66.4176	11.2972	45.4321	8.97014	38.57	52.7661	19.0431	10.5936	38.0682	10.2028	1.99654	2.16675	32.7523	141.167	1.7592	19.1923	23.4446	28.3511	71.2212	17.2891	8.90736	20.9461	0	0.844059	1.32181	11.0877	26.6923
P019.T4	1.20807	0	2237.27	0.0367221	1.14755	24.5948	0	46.0097	15.1413	21.3707	0	0	0	6.94769	29.8973	27.5042	1.82502	52.6794	132.518	0.807275	20.2904	0.247158	61.6552	7.80261	47.9418	5.85915	25.2536	16.8452	13.5891	7.68937	9.67104	4.69275	0.382293	0.38258	20.5025	153.929	1.80062	9.60693	12.2338	21.1813	35.2337	8.53382	20.4263	3.85376	0	0.338994	6.38771	19.2888	20.9456
P019.T5	0.153468	0.0115409	821.651	0.127038	0.343131	19.6079	0.218472	52.1645	13.4159	2.16144	0	0	0	2.7106	19.0699	20.8512	2.24404	23.246	88.888	0.0803128	31.8407	0.697199	61.2477	9.23838	40.205	13.0143	47.8579	24.8065	5.72971	8.87108	26.5415	2.08685	6.34196	2.9654	18.3431	45.4336	4.51146	10.3348	5.31241	66.3584	14.7206	2.43307	5.25876	19.3293	0.0798394	1.25094	0.0237035	14.0406	38.1786
P021.T1	5.41449	0.0240907	2060.17	0.0210587	0.113054	20.6733	0.560668	81.1046	20.2305	5.05779	0.0458188	0	0.15091	23.2301	15.7185	21.9356	6.85442	31.628	112.268	1.0433	19.3595	2.25128	84.4879	11.3568	49.1314	18.4979	51.0443	20.5139	12.8868	13.3619	22.3583	4.81143	1.58243	1.3487	22.4382	166.932	9.67761	15.8364	19.5667	36.0768	31.3079	10.201	4.40835	27.6047	0	1.35469	0.172018	20.7866	27.9589
P021.T2	1.60356	0.0650003	1476.64	0.10826	0	13.9332	1.19623	90.3074	21.9029	7.52524	0.139285	0.0585415	0.427302	38.1564	18.3557	24.0646	4.59689	31.3511	132.571	1.36481	35.1649	1.00128	79.6832	10.7483	52.7303	19.1223	48.2505	20.2903	7.08488	19.9098	35.0967	9.15342	2.68998	2.98726	27.1957	105.138	12.6989	21.6288	24.8607	52.3749	47.8905	16.9382	5.17396	29.8343	0	1.2313	0.739202	21.7015	31.4968
P021.T3	4.56424	0.0735985	1042.3	0.12882	0	15.7697	0.697812	78.517	18.3335	2.73884	0.0467653	0	0.142991	26.3823	20.7079	24.9103	4.30023	26.454	100.295	1.07093	18.8266	0.420296	79.0933	8.80849	44.2014	18.4125	44.6802	19.9079	5.1969	18.7473	34.8327	5.23629	1.82666	1.06386	27.9763	76.232	10.0311	14.6544	26.8433	35.6669	22.2682	9.12401	8.09423	27.0885	0.185175	2.28598	0.336534	16.8506	26.0745
P022.T2	5.2448	0	1870.83	0	0.559621	39.7232	0.123544	57.4756	17.9328	23.1325	0.0452815	0	0	12.3775	16.8122	17.0159	3.36956	28.6617	120.638	0.0451368	42.9384	0.476173	79.5732	9.52671	38.9508	12.4233	37.5675	24.9169	6.29507	9.70868	22.5017	3.98071	1.20902	0.676011	24.3266	98.1952	0.998839	9.36343	15.3094	24.5339	26.7302	11.3692	7.18599	7.55687	0.211129	0.865322	0.479976	12.227	24.0248
P022.T3	0.107317	0.0173477	1773.46	0.127409	0.291785	5.18498	0.694698	67.3899	14.5846	11.9664	0	0	0	13.2485	10.7782	19.836	4.9302	18.9375	107.641	0.0685187	37.6033	0.574798	101.525	11.4974	39.4137	9.48561	39.4423	36.8518	12.4813	11.4027	18.6494	4.75707	1.66818	0.556072	22.4952	90.4822	2.20507	9.95255	15.8858	25.3331	14.9544	9.00431	2.58269	12.9746	0.0234815	0.582438	0.0743469	10.0941	23.5084
P022.T4	4.54252	0	1228.28	0.870561	0.123307	29.119	0.120786	59.3507	24.0927	11.1454	0.0920972	0	0	15.3236	17.5347	21.5047	3.866	17.1276	103.841	0.532374	16.5316	1.55337	87.4024	13.2326	48.1605	12.9735	48.5229	28.7931	5.11158	14.4127	22.6201	1.92108	2.30433	1.05676	19.5059	50.9548	1.16713	10.7712	8.25573	33.4198	19.5969	4.71302	3.7408	18.2652	0.140495	0.27767	0.134687	8.71042	26.2769
P022.T5	2.22077	0.0117328	321.66	0.0819108	0.0831866	34.905	0	71.4071	16.7857	3.4738	0.0446269	0	0	2.73679	17.9545	31.249	4.03667	16.3568	115.81	1.31046	35.5575	0	68.1026	12.9897	49.1901	10.3951	53.8189	9.95073	6.62404	4.84943	32.538	1.97536	11.0171	0.0627643	40.1079	5.97597	0.0887043	13.1328	4.86259	24.6318	1.48217	2.72054	7.75151	25.9007	0.135629	2.26067	0	26.5513	35.641
P022.T6	2.05045	0	2786.06	0.691615	0.511017	23.0244	0	67.8879	22.1947	2.22012	0.176938	0	0.0982788	9.24426	25.5342	29.788	4.30307	37.4921	105.43	0.0449512	40.6717	0.14027	74.0459	10.4083	37.6961	10.9182	31.0171	18.3425	3.33182	10.4225	19.4698	16.5098	0.848602	7.35291	33.4342	15.7134	1.30984	15.6029	37.7763	32.9411	88.7283	19.7256	12.1213	15.7217	0	1.79815	2.22334	16.0857	20.0813
P023.T1	1.30048	0	3911.19	0.4057	0	21.9912	0.127466	58.177	16.0592	4.44628	0	0	0	10.8286	31.2906	16.3156	3.49256	48.5923	101.229	0	38.8912	3.33289	76.4221	8.60899	38.1403	11.2807	38.3887	40.0131	16.7278	11.7774	18.9471	8.92015	0.22652	0.476646	21.0267	113.43	0.642977	15.7382	33.0921	16.8975	79.2629	19.4009	4.56224	18.9379	0.094868	0.309606	0.846924	13.6707	25.9196
P023.T2	0.720831	0.0303098	2113.78	0.132684	0	22.047	0	54.5822	15.0674	34.9142	0.021353	0	0	13.9756	21.0817	23.3408	4.66897	20.3954	159.34	0.108225	22.7077	16.1457	86.2927	16.1343	45.3719	12.845	38.7073	20.3566	20.1215	5.55873	11.7954	1.35153	0.425145	0.19614	27.1936	156.73	1.61936	9.9476	9.10151	47.4576	16.3208	1.72536	7.16402	20.8408	0.0216804	0.729461	0	20.6025	22.544
P023.T3	0.283921	0	1611.05	0.0825008	0.230234	17.1916	0.358941	56.1775	10.8827	76.3436	0	0	0	16.2568	22.6453	45.1222	4.77916	32.6195	160.076	1.11711	30.6134	2.01	85.3379	15.5362	49.4786	14.2953	42.5494	26.5803	27.086	9.52046	14.7035	4.12309	0.406507	0.392187	28.5473	80.7822	1.69384	11.8232	11.6761	41.7138	25.2297	4.40852	4.62011	26.6029	0	0.473514	0.229475	24.8672	28.3287
P023.T4	0.158206	0	1366.11	0.0613074	0	13.4233	0.192884	55.9835	14.5471	96.5397	0	0	0	15.4892	23.6116	27.5465	2.53994	33.4529	160.272	0.0548761	23.24	0.414409	83.842	10.6437	44.3322	11.9795	38.6763	21.7927	26.3746	8.80126	9.99608	3.16345	0.625035	0.35216	22.1547	101.284	1.02093	8.1953	8.38995	41.2277	22.5262	3.53443	2.50986	25.088	0.043823	0.703673	0.0720201	32.4036	22.1914
P023.T5	7.03685	0	1654.36	0.0840801	0	19.1116	0.26829	45.3165	13.7171	71.6487	0	0	0	13.5036	20.0694	21.7094	1.7678	30.0929	152.503	0.00474807	24.5607	7.94033	69.2618	9.04265	39.8437	11.4766	42.138	14.0939	19.2595	4.87231	10.8303	0.798626	0.130831	0.311965	20.6184	126.33	1.29409	9.65299	5.5271	32.0958	9.3678	1.57967	5.44032	22.7707	0	0.839811	0	24.4175	16.3932
P024.T1	0.290786	0	333.834	3.13615	0	22.2013	0	55.6685	12.3247	25.2489	0.0908433	0	0	3.11489	11.9893	22.4625	1.00611	54.5178	123.648	0.0747059	39.9332	0.194631	39.4544	4.13647	42.1454	6.80307	32.551	2.65535	2.69349	5.48736	5.46124	2.39591	1.11923	2.73827	2.93705	29.2731	0.151097	4.25182	5.54727	5.91263	5.85378	1.23408	1.43	11.9499	0	0.210005	0.309422	17.1152	17.577
P024.T2	2.45308	0	422.937	57.0527	0.016882	92.0635	0	60.306	28.8179	13.246	0.674782	0.0587785	0	11.9247	7.05687	49.9858	3.98142	26.0878	158.378	0.794709	22.8307	0	94.201	11.0076	38.8576	10.4542	65.8948	16.924	2.61658	13.4571	36.9523	2.7067	19.8595	20.8377	16.4079	22.0208	0.030714	25.181	5.38506	17.1872	6.19614	4.81938	2.71535	9.41001	0.0943417	0.732145	0.038633	37.0074	27.3761
P024.T3	2.44245	0.00908115	555.994	12.0981	0	20.2977	0	58.4447	18.683	35.7162	0.443811	0	0	7.00638	12.7457	34.2975	3.31654	27.6012	167.447	0.211098	20.091	0.395959	114.739	10.4088	45.0919	12.9982	66.2999	15.4601	5.45547	15.0089	23.1654	1.87813	14.7336	20.4132	10.2569	77.3077	0.0635681	18.2443	4.86706	13.3031	6.69769	2.50594	3.31754	23.5015	0.0633593	1.0634	0.263896	25.1984	27.1114
[truncated: 5,000 more columns]
