# Supplementary material for: Local mutational diversity drives intratumoral immune heterogeneity in non-small cell lung cancer
Source: Nat Commun. 2018 Dec 18;9:5361. doi: 10.1038/s41467-018-07767-w (PMC6299138; doi:10.1038/s41467-018-07767-w)
Supplement: Supplementary file 12 — Supplementary Data 11 [file 41467_2018_7767_MOESM12_ESM.xlsx]

## Sheet: Supplementary Table S11 - Immun
Supplementary Table 11. Immune cell infiltration (ssGSEA score)
	Activated.B.cell	Activated.CD4.T.cell	Activated.CD8.T.cell	Central.memory.CD4.T.cell	Central.memory.CD8.T.cell	Effector.memeory.CD4.T.cell	Effector.memeory.CD8.T.cell	Gamma.delta.T.cell	Immature..B.cell	Memory.B.cell	Regulatory.T.cell	T.follicular.helper.cell	Type.1.T.helper.cell	Type.17.T.helper.cell	Type.2.T.helper.cell	Activated.dendritic.cell	CD56bright.natural.killer.cell	CD56dim.natural.killer.cell	Eosinophil	Immature.dendritic.cell	Macrophage	Mast.cell	MDSC	Monocyte	Natural.killer.cell	Natural.killer.T.cell	Neutrophil	Plasmacytoid.dendritic.cell
P002.T1	-0.0292471	1.31385	-0.488334	-0.723285	-0.993177	0.462451	-1.17572	-0.561558	-0.22704	1.09806	-0.849719	-0.877828	-0.843781	-1.44757	0.0515128	-1.31165	0.540277	-1.4264	-1.06162	-1.0116	-0.900207	-0.427385	-0.708418	-0.593895	-1.4555	-0.77052	-0.6036	-0.391086
P002.T2	-1.59507	0.0468048	-1.91884	-2.85769	-1.58605	-0.0844041	-2.30276	-1.93649	-1.8781	1.03051	-2.39709	-2.46408	-2.42366	-2.04666	-0.546081	-2.01719	2.17673	-1.81323	-2.27611	-1.28318	-1.14889	-2.52508	-2.02339	-2.31731	-2.51255	-2.12939	-1.25336	-1.17983
P002.T3	-1.41613	0.875841	-1.56772	-2.46149	-2.02615	0.234589	-1.79607	-2.09773	-1.49127	0.521001	-3.08614	-2.38864	-2.55877	-1.65351	-0.162887	-2.27005	1.38625	-2.48827	-1.40551	-1.0488	-2.66328	-2.02681	-2.4974	-1.82433	-2.58672	-1.65925	-1.19323	-2.27453
P002.T4	-0.182404	1.31293	-0.251255	-1.50077	-1.47158	-0.272563	-1.01251	-1.42611	-0.549957	1.84299	-1.42622	-1.58355	-0.987044	-0.976636	0.205448	-1.88912	1.70172	-1.58261	-1.44192	-1.43332	-1.57312	-0.356477	-0.99379	-1.03894	-1.84144	-1.33881	-0.879913	-1.7313
P002.T5	-0.821037	0.626404	-0.758207	-2.70241	-2.17884	0.836758	-1.75675	-2.33972	-1.5865	1.79545	-2.32049	-2.56658	-2.18865	-2.05647	-0.423457	-2.33933	1.16199	-2.2297	-1.7828	-1.30774	-1.76116	-1.76294	-2.57676	-1.51346	-2.38689	-1.70448	-1.61129	-2.16917
P002.T6	0.983101	1.47453	0.032434	0.383038	0.805038	1.5944	-0.550435	0.0738475	0.74483	1.594	-0.471751	0.519775	-0.44883	-0.677843	0.872613	-0.634653	1.46553	-0.740422	-0.509016	1.06289	0.137664	0.480323	0.103923	-0.0182845	-0.345004	-0.312483	-0.0785808	1.02483
P007.T1	-0.605176	1.69538	1.2853	0.899578	1.09304	0.539073	0.33921	0.689021	0.194869	1.47311	0.613947	0.520048	0.901353	1.57485	2.58819	1.45834	-0.372902	-0.510611	-0.23218	-0.08825	1.13163	-0.358545	1.12793	0.101376	0.586021	0.979152	2.80246	0.308082
P007.T4	-0.786606	1.61589	1.17957	0.584176	0.886248	-0.426762	-0.0112383	0.106102	-0.271081	1.49172	0.160043	-0.384774	0.40749	0.801682	0.915578	0.227001	-0.362986	-1.35083	-0.493446	-0.613206	-0.0775794	-0.393821	0.459601	0.0688199	-0.564903	0.708402	2.20597	-0.676772
P007.T5	0.116783	0.632998	1.76401	1.02092	0.777628	0.338636	0.958636	0.727566	0.593651	0.134975	0.739314	1.32927	1.00139	1.77596	1.39685	1.74998	0.38029	1.44856	0.524763	0.594334	0.90851	0.194618	1.1945	1.0762	0.530579	1.10288	1.72134	-0.149778
P008.T1	0.989603	0.91783	0.550688	-1.14396	0.241657	0.923777	0.0716184	-0.754913	0.92853	0.20716	0.18746	-0.304312	0.192863	0.340307	-0.638159	-0.28765	0.346957	0.764661	-0.692243	-0.0319644	0.502436	-0.857594	0.391678	-0.853672	-0.308039	0.425182	-1.06381	-0.759242
P008.T2	0.785887	0.877893	1.15645	-0.0106414	1.2284	2.15796	0.634045	0.608246	0.954166	0.940311	0.887293	0.509313	0.484116	0.335859	-0.187105	0.130246	0.726524	0.122339	0.573402	0.334597	0.69513	-0.701536	1.41531	-1.04742	0.289344	0.834623	-0.80856	0.342522
P008.T3	1.46027	1.38679	0.394892	-0.724079	-0.427347	1.28513	0.231375	-0.322063	1.20307	0.440357	-0.115838	-0.230368	0.221414	0.7237	0.425559	-0.577011	0.324237	0.0367847	0.174077	0.115455	0.491653	-1.53475	0.218298	-1.02297	-0.306721	0.427646	-0.853235	0.0427897
P009.T1	-1.53805	-1.62318	-0.745251	-0.0629953	-0.250419	-1.39632	-0.468047	-0.13975	-0.943539	-0.541186	0.683532	0.0841592	-0.412305	0.657935	-1.0655	0.0931097	-0.432658	1.48986	0.646833	-0.143371	0.525549	0.824457	0.0652185	-0.482739	0.450097	-0.760923	-0.170961	-0.203603
P009.T2	-0.586345	0.348984	0.767174	0.857397	0.946641	-0.677268	0.355657	0.436066	-0.260402	-0.340218	0.705273	0.151165	0.181387	0.93087	-0.17821	0.281522	-0.276164	0.131272	0.457588	1.19304	0.492606	0.283494	0.577015	-0.420781	0.920429	0.143944	0.716728	0.600201
P009.T3	-1.45102	-1.48193	-1.17329	0.408815	0.0410242	-0.954647	-0.346888	-1.01727	-1.0576	-1.26526	0.43289	-0.204215	-0.551243	1.24626	-0.22055	0.241274	-0.836065	0.116415	0.926142	1.28084	0.0359743	0.448602	-0.371703	-1.04338	0.308934	-0.507072	-0.188754	-0.0968967
P013.T1	1.08039	0.0259128	0.76986	0.543751	0.812289	1.07269	0.684271	0.846794	1.47623	-0.289819	0.839638	0.620707	0.895524	-0.722233	0.124215	-0.0978671	1.29651	0.0754045	0.192654	0.539829	1.49498	0.60179	1.02139	1.05959	0.589948	0.124565	-0.109154	0.3805
P013.T2	1.82432	-0.185104	0.872396	1.14983	0.640384	1.26061	2.00363	0.35074	2.16582	0.168866	1.45277	1.04529	1.34229	0.807273	-2.55114	0.666183	0.653548	-0.24129	-0.00562223	-0.405408	2.08203	-0.333049	1.57438	1.40653	1.16399	1.28603	0.355779	1.58984
P013.T3	3.13564	0.815972	1.61725	1.63423	-0.381726	1.33223	2.07358	0.615055	3.03423	0.304733	1.19504	0.896111	1.16343	0.210742	-2.01576	0.734746	-0.325396	-1.19337	-0.714975	0.166702	1.15592	-0.499152	1.09765	1.81346	0.294087	0.389539	-0.484679	1.64954
P015.T1	0.912685	-1.15627	-0.744071	0.155366	0.368302	-0.522189	0.681951	0.42337	0.530297	-1.20914	0.578821	-0.310244	0.593397	-1.17049	-0.0822806	0.247335	-1.10608	0.53413	0.665786	1.78988	-0.483876	0.62323	0.127724	-0.205616	0.376998	0.69164	0.722563	0.338642
P015.T2	0.159482	-2.00917	-0.92657	0.0761037	-0.959758	-0.645103	-0.824066	-2.19178	-0.549242	-1.18044	-0.745929	-0.436354	-0.271475	0.312164	0.915727	-0.411972	-0.639797	-0.410784	0.310263	-1.25112	-0.874396	-0.234204	-1.10116	1.34802	-0.391748	-1.24418	-0.28865	-0.46973
P015.T3	1.08565	-0.882879	0.217047	0.446018	0.797057	1.07911	1.35919	0.427538	0.624333	0.288894	0.560329	0.395735	1.05197	-0.903683	0.701426	0.317986	0.382938	-0.438058	0.449711	0.65087	0.484954	1.88858	0.353142	1.65222	0.82454	1.17469	1.04508	1.55719
P016.T3	0.853378	0.78264	0.787987	0.812796	0.913177	0.871393	0.592456	-0.290026	0.7048	-0.0657888	0.41091	1.11277	1.02368	0.185132	-0.830442	0.551048	-0.858083	1.73104	0.203306	-0.297338	0.599608	0.311494	0.675661	0.293131	1.31847	0.318288	0.0940994	-0.52854
P016.T4	0.116011	0.229973	-0.273579	-0.194316	0.942911	0.247371	0.108403	0.0375802	-0.118977	0.391554	0.773099	0.466405	0.522323	1.70618	-0.332689	1.07437	-0.984637	1.5207	1.30213	0.138914	0.125402	0.448228	0.404489	0.0202163	0.809873	1.14909	0.535196	-0.674082
P016.T5	-0.153787	-0.459574	-0.232174	0.721673	1.55959	1.01265	0.271972	1.42927	0.541978	-0.160784	1.1391	1.49211	1.22444	1.03668	-1.59586	1.00454	-0.460759	1.99895	-0.848675	0.376743	0.784248	-0.12346	0.88862	0.443	1.10412	1.23777	-0.0317189	0.76713
P019.T2	-0.998088	-0.895386	-1.1865	0.207538	-0.275598	-1.22592	0.101938	-0.590951	-1.37364	-0.302626	0.466385	-0.451946	-0.763429	-1.33208	-0.983817	1.71342	-0.932836	0.498755	1.26313	1.67576	-0.109023	-0.81493	-0.111761	-0.591899	0.229069	-0.409742	0.599455	-0.046365
P019.T3	-0.344575	-0.0350173	0.191531	0.744678	1.33547	-0.98442	0.847354	0.431706	-0.0978115	0.932298	0.22715	0.586029	0.885958	0.331329	0.718946	1.35755	-0.501691	-0.480349	2.32689	0.413632	0.246173	1.43557	0.487297	0.418502	1.08264	1.69382	2.03851	1.68044
P019.T4	0.84949	-0.159252	0.780998	0.116366	0.687756	-1.1257	1.03154	0.773311	0.3089	0.189084	0.661394	1.36196	1.14665	0.432641	-0.472638	1.05275	-0.0669629	0.3301	2.16313	0.535408	0.706891	1.1899	0.79078	2.04846	0.420859	1.13469	0.541349	1.52985
P019.T5	-0.873769	-0.809532	-0.905065	0.331781	0.495505	-0.200419	0.0508248	0.622867	-0.676972	0.416838	0.605473	0.165022	-0.173043	-0.711667	-1.11926	0.810338	0.415949	0.861127	0.76596	1.30897	0.72966	-0.131068	-0.203997	0.750791	0.6109	0.0240291	0.703424	-0.00752992
P021.T1	-0.0961018	-0.321135	0.204455	0.853753	0.251758	0.31962	0.204906	1.39614	0.636176	-0.601141	0.387378	0.942577	0.363185	0.892117	-0.369526	0.385343	-0.809014	0.842355	0.0676256	1.67109	0.0924358	0.766406	0.699194	0.972129	0.95689	1.14207	0.18026	1.01373
P021.T2	-0.515491	-0.857409	-0.0718661	0.580922	0.400131	0.39041	0.343387	1.36747	0.278197	-0.296575	0.307698	0.654136	0.176699	0.428779	-0.75925	-0.308994	-0.513963	-0.0583671	-0.162552	0.395608	0.423385	0.74217	0.718288	0.836387	0.856895	0.256733	-0.259452	1.08945
P021.T3	0.726156	-0.165256	0.452014	1.26707	1.00478	1.57448	0.64438	1.18135	1.10669	0.246704	1.16424	1.10375	1.49434	0.563643	-0.850582	1.37582	-0.502194	0.212921	-0.14558	0.979221	1.06538	0.487521	0.960092	1.02594	1.03447	0.0854377	-0.301248	1.09111
P022.T2	0.0374885	-0.274044	0.727603	0.41769	0.600611	-0.000567827	0.348718	0.886704	0.0259931	0.11428	0.477637	0.556219	0.49	0.767563	0.557013	-0.267314	0.826875	-0.0113722	-0.311378	-0.685027	0.381809	0.944586	0.456334	0.462037	0.610506	0.1264	-1.07786	0.823657
P022.T3	0.0766416	-0.376628	0.382409	0.363975	0.152068	0.372859	0.340263	-0.0751576	-0.0416663	-0.620991	-0.230735	-0.143235	-0.0729066	0.540205	0.889351	-0.570222	0.46483	-0.166581	0.016924	-0.576072	0.207381	0.820546	0.0658706	-1.06332	-0.155502	-0.367833	-0.98973	0.0813745
P022.T4	-0.490009	0.0730202	0.566235	0.188674	-0.150185	-0.241422	0.0238042	-0.429782	-1.12283	-0.596205	-0.180392	-0.680139	-0.140442	0.282231	0.496932	-0.087509	-0.0737125	0.131767	0.459733	-0.300602	-0.67845	0.725853	0.0312691	-0.00626959	-0.399081	-0.275946	-0.469113	-0.254747
P022.T5	-0.342886	1.4349	1.70079	0.972056	0.688854	-0.298581	0.75691	-0.284901	0.184648	0.577487	0.334496	0.645337	0.506956	1.10178	2.65381	0.546328	-0.497887	-0.476997	0.111748	0.850286	0.561951	-0.549384	0.499252	0.502058	0.389504	0.486241	1.57429	-0.560521
P022.T6	0.0017066	-0.989472	0.52	0.475702	-0.149842	-0.317291	0.673584	0.313417	-0.325223	-0.19713	0.425706	0.0656766	0.53998	-0.850818	-0.629333	0.261105	0.303938	0.375144	0.733683	-1.92826	0.0500357	1.83046	0.323942	-0.224657	-0.00130827	1.00013	-0.863023	0.0840754
P023.T1	-0.898907	-0.408921	-0.436613	0.379112	0.958075	-0.42467	1.34352	0.638365	-0.0775074	-0.34094	0.506647	0.578852	0.563553	0.0350816	0.519007	0.479112	-0.297536	-0.295066	1.22381	1.024	0.412958	1.45372	0.077131	0.846566	1.14907	1.43757	0.818502	1.07184
P023.T2	0.412129	-1.41135	-1.41785	-0.230327	-1.43443	-2.24685	-0.70699	-0.485142	-0.0650301	-1.82948	-0.691049	-1.0118	-0.943415	-0.445635	0.672639	-0.936464	-2.27777	0.275624	-0.312186	-0.756108	-1.10045	0.066207	-1.32954	-0.865642	-0.370399	-1.25112	0.00284941	-0.782797
P023.T3	-1.13251	-1.3282	-1.50492	-0.571411	-0.970931	-1.28564	-1.16195	-0.16642	-0.866335	-1.91623	-0.27463	-0.313499	-0.85256	0.329773	0.25639	-0.536054	-1.77094	0.235601	0.904891	-0.755658	-1.23221	0.220182	-1.34465	-0.574645	-0.0364592	-1.24459	-0.0405489	0.0326005
P023.T4	-1.44197	-1.18032	-1.43331	-0.836133	-1.1279	-1.68605	-1.4095	0.461031	-1.14847	-2.41544	-0.463693	-0.351261	-0.990335	-0.179839	0.051562	0.0574719	-1.11492	0.255754	0.426131	-1.11172	-0.535711	0.327009	-0.645345	-0.681345	0.0416869	-1.34952	0.109165	0.120692
P023.T5	-0.0345086	-1.36876	-0.900358	-0.855515	-1.60251	-1.47489	-0.324397	-0.0197917	-0.281819	-1.86114	-0.60578	-0.147904	-0.677593	-0.00708115	0.448868	-0.498605	-1.93303	0.955321	-0.280488	-1.48169	-1.14802	0.0288217	-1.03	-0.217867	-0.685711	-1.29699	-0.3346	-0.542524
P024.T1	1.33008	0.910626	1.76936	-0.697142	-0.449778	-0.0426565	-0.0313186	2.07599	0.730918	-0.757815	-0.168088	1.30124	0.475904	-0.500464	-0.000860724	0.104372	1.31102	1.12672	-1.13701	1.40823	1.03918	-0.244377	0.477178	0.828501	-0.38015	0.0746419	-0.44731	-1.07608
P024.T2	-0.154112	0.492898	-0.723662	-0.430721	-1.54076	-0.248784	-1.54689	-1.40337	-0.837695	0.763285	-1.55336	-1.18694	-1.2219	-1.25916	-0.340228	-1.19175	0.485303	-0.138976	-2.11648	-1.56574	-1.4326	-1.63445	-1.15165	-1.01231	-1.41412	-0.9971	-1.53773	-1.30552
P024.T3	-0.449094	0.486735	-1.03103	-0.590124	-0.651412	-1.12309	-1.6516	-0.386623	-1.11962	-0.175316	-1.34275	-1.06598	-1.32892	-1.40889	0.893979	-0.687905	1.59659	-0.0180246	-0.960498	-0.430123	-1.84656	-1.63476	-1.19358	-0.353194	-0.807674	-0.835246	-0.826904	-1.33943
